# Supplementary material for: Network-based inference of master regulators in epithelial membrane protein 2-treated human RPE cells
Source: BMC Genom Data. 2022 Jul 7;23:52. doi: 10.1186/s12863-022-01047-9 (PMC9264685; doi:10.1186/s12863-022-01047-9)
Supplement: Supplementary file 1 — Additional file 1. [file 12863_2022_1047_MOESM1_ESM.xlsx]

## Sheet: Table S1
Table S1, Summary of differentially expressed genes in all groups
Subset	Detail	hy_kd_log2FoldChange	hy_kd_pvalue	hy_kd_SYMBOL	hy_vc_log2FoldChange	hy_vc_pvalue	hy_vc_SYMBOL	hy_wt_log2FoldChange	hy_wt_pvalue	hy_wt_SYMBOL	nor_kd_baseMean	nor_kd_pvalue	nor_kd_SYMBOL	nor_vc_log2FoldChange	nor_vc_pvalue	nor_vc_SYMBOL	nor_wt_log2FoldChange	nor_wt_pvalue	nor_wt_SYMBOL
hy_vc nor_kd nor_vc nor_wt	ENSG00000083896	NA	NA	NA	-5.66482	0.0222554	YTHDC1	NA	NA	NA	4.30651	0.0125379	YTHDC1	-6.80414	0.00588664	YTHDC1	-6.73863	0.00638128	YTHDC1
nor_kd nor_vc nor_wt	ENSG00000092295	NA	NA	NA	NA	NA	NA	NA	NA	NA	217.879	0.0450013	TGM1	2.9863	0.0397492	TGM1	3.0729	0.0343423	TGM1
nor_kd nor_vc nor_wt	ENSG00000119283	NA	NA	NA	NA	NA	NA	NA	NA	NA	3.86615	0.0358848	TRIM67	4.9142	0.0437123	TRIM67	5.57917	0.0215569	TRIM67
nor_kd nor_vc nor_wt	ENSG00000135477	NA	NA	NA	NA	NA	NA	NA	NA	NA	33.0193	0.000904584	KRT87P	2.59103	0.0114222	KRT87P	3.78547	0.000196805	KRT87P
nor_kd nor_vc nor_wt	ENSG00000158050	NA	NA	NA	NA	NA	NA	NA	NA	NA	41.766	0.000767289	DUSP2	3.58402	0.0277451	DUSP2	5.09301	0.00169788	DUSP2
nor_kd nor_vc nor_wt	ENSG00000172201	NA	NA	NA	NA	NA	NA	NA	NA	NA	161.724	0.0107176	ID4	3.30502	0.0337428	ID4	3.95869	0.0109647	ID4
nor_kd nor_vc nor_wt	ENSG00000176381	NA	NA	NA	NA	NA	NA	NA	NA	NA	6.15934	0.0144814	PRR18	2.5146	0.0287241	PRR18	2.40169	0.0374339	PRR18
nor_kd nor_vc nor_wt	ENSG00000177791	NA	NA	NA	NA	NA	NA	NA	NA	NA	3.00345	0.0274864	MYOZ1	3.91557	0.0250253	MYOZ1	4.76946	0.00548634	MYOZ1
nor_kd nor_vc nor_wt	ENSG00000227199	NA	NA	NA	NA	NA	NA	NA	NA	NA	2.70525	0.0252553	ST7-AS1	4.31781	0.0104311	ST7-AS1	4.67551	0.00525828	ST7-AS1
nor_kd nor_vc nor_wt	ENSG00000230355	NA	NA	NA	NA	NA	NA	NA	NA	NA	2.87222	0.013699	NA	4.02043	0.00918399	NA	4.2011	0.00628088	NA
nor_kd nor_vc nor_wt	ENSG00000231940	NA	NA	NA	NA	NA	NA	NA	NA	NA	1.50664	0.0220258	NA	3.65992	0.0159851	NA	3.86157	0.0105747	NA
nor_kd nor_vc nor_wt	ENSG00000232546	NA	NA	NA	NA	NA	NA	NA	NA	NA	1.5323	0.0294686	NA	3.34701	0.0273346	NA	3.18203	0.0384371	NA
nor_kd nor_vc nor_wt	ENSG00000236123	NA	NA	NA	NA	NA	NA	NA	NA	NA	2.50703	0.0237158	NA	3.79814	0.01327	NA	4.31694	0.00426384	NA
nor_kd nor_vc nor_wt	ENSG00000237922	NA	NA	NA	NA	NA	NA	NA	NA	NA	9.55425	0.0292017	NA	1.55153	0.0245582	NA	1.52752	0.0274279	NA
nor_kd nor_vc nor_wt	ENSG00000249780	NA	NA	NA	NA	NA	NA	NA	NA	NA	29.0865	0.0122067	NA	2.07318	0.0128406	NA	1.65076	0.0485848	NA
nor_kd nor_vc nor_wt	ENSG00000260428	NA	NA	NA	NA	NA	NA	NA	NA	NA	113.354	0.0198892	SCX	2.38507	0.0466403	SCX	2.4618	0.0400069	SCX
nor_vc nor_wt	ENSG00000110619	NA	NA	NA	NA	NA	NA	NA	NA	NA	NA	NA	NA	1.98751	0.0046689	CARS1	1.40919	0.0463063	CARS1
nor_vc nor_wt	ENSG00000184408	NA	NA	NA	NA	NA	NA	NA	NA	NA	NA	NA	NA	3.34702	0.0405892	KCND2	3.65017	0.0240437	KCND2
nor_vc nor_wt	ENSG00000213590	NA	NA	NA	NA	NA	NA	NA	NA	NA	NA	NA	NA	-4.26352	0.0257014	NA	-4.19802	0.0280616	NA
nor_vc nor_wt	ENSG00000219665	NA	NA	NA	NA	NA	NA	NA	NA	NA	NA	NA	NA	1.69306	0.0348327	ZNF433-AS1	1.75734	0.0284228	ZNF433-AS1
nor_vc nor_wt	ENSG00000231154	NA	NA	NA	NA	NA	NA	NA	NA	NA	NA	NA	NA	3.21256	0.030501	NA	3.47401	0.0185891	NA
nor_vc nor_wt	ENSG00000262902	NA	NA	NA	NA	NA	NA	NA	NA	NA	NA	NA	NA	1.20247	0.0388144	NA	1.27749	0.0280164	NA
hy_kd hy_wt nor_kd nor_wt	ENSG00000044574	1.17739	0.0311631	HSPA5	NA	NA	NA	1.26148	0.0209486	HSPA5	35396.3	0.0143449	HSPA5	NA	NA	NA	-1.31889	0.0157835	HSPA5
hy_kd hy_wt nor_kd nor_wt	ENSG00000070423	-1.26759	0.0106451	RNF126	NA	NA	NA	-1.04188	0.0355327	RNF126	425.103	0.0222832	RNF126	NA	NA	NA	1.01695	0.040072	RNF126
hy_kd hy_wt nor_kd nor_wt	ENSG00000100591	1.10125	0.0455552	AHSA1	NA	NA	NA	1.11499	0.0429224	AHSA1	3223.78	0.0319362	AHSA1	NA	NA	NA	-1.11509	0.0429554	AHSA1
hy_kd hy_wt nor_kd nor_wt	ENSG00000145050	1.08201	0.0364336	MANF	NA	NA	NA	1.09408	0.0343923	MANF	2513.64	0.0180349	MANF	NA	NA	NA	-1.14528	0.0268817	MANF
hy_kd hy_wt nor_kd nor_wt	ENSG00000149428	1.0867	0.029229	HYOU1	NA	NA	NA	1.14804	0.0212523	HYOU1	10537	0.0182403	HYOU1	NA	NA	NA	-1.13332	0.0229846	HYOU1
hy_kd hy_wt nor_kd nor_wt	ENSG00000155660	1.2777	0.0142708	PDIA4	NA	NA	NA	1.30979	0.0120075	PDIA4	10481.5	0.00945022	PDIA4	NA	NA	NA	-1.34603	0.00984814	PDIA4
hy_kd hy_wt nor_kd nor_wt	ENSG00000203914	1.09359	0.00914124	NA	NA	NA	NA	1.06115	0.0114125	NA	411.626	0.0117262	NA	NA	NA	NA	-1.04484	0.0131531	NA
hy_kd hy_wt nor_kd nor_wt	ENSG00000225630	-1.16991	0.0380488	NA	NA	NA	NA	-1.42924	0.0112878	NA	1103.13	0.0228157	NA	NA	NA	NA	1.15411	0.0407474	NA
hy_kd hy_wt nor_kd nor_wt	ENSG00000250746	1.32998	0.0175172	NA	NA	NA	NA	1.53461	0.00600668	NA	61.3636	0.0138747	NA	NA	NA	NA	-1.58637	0.00592691	NA
hy_kd hy_wt nor_kd nor_wt	ENSG00000258297	-1.30731	0.020036	NA	NA	NA	NA	-1.24339	0.0262209	NA	58.0047	0.0224491	NA	NA	NA	NA	1.36118	0.0136741	NA
hy_kd hy_wt nor_kd nor_wt	ENSG00000261087	1.23798	0.0400476	NA	NA	NA	NA	1.48744	0.0133202	NA	38.3167	0.00266102	NA	NA	NA	NA	-1.76824	0.00525159	NA
hy_wt nor_kd nor_wt	ENSG00000167797	NA	NA	NA	NA	NA	NA	1.24842	0.017369	CDK2AP2	1844.75	0.00919157	CDK2AP2	NA	NA	NA	-1.14523	0.0291853	CDK2AP2
hy_wt nor_kd nor_wt	ENSG00000248527	NA	NA	NA	NA	NA	NA	-1.10513	0.0384436	NA	2328.21	0.0328893	NA	NA	NA	NA	1.19444	0.0252774	NA
hy_wt nor_kd nor_wt	ENSG00000273350	NA	NA	NA	NA	NA	NA	1.89082	0.0237157	NA	7.78581	0.0230349	NA	NA	NA	NA	-1.78356	0.047686	NA
hy_kd nor_kd nor_wt	ENSG00000152475	-1.06988	0.0300071	ZNF837	NA	NA	NA	NA	NA	NA	39.0331	0.0233059	ZNF837	NA	NA	NA	1.01404	0.0364445	ZNF837
hy_kd nor_kd nor_wt	ENSG00000166598	1.05487	0.0172051	HSP90B1	NA	NA	NA	NA	NA	NA	38287.8	0.0164275	HSP90B1	NA	NA	NA	-1.12314	0.011201	HSP90B1
hy_kd nor_kd nor_wt	ENSG00000232260	2.61758	0.0356912	NA	NA	NA	NA	NA	NA	NA	2.12855	0.022998	NA	NA	NA	NA	3.66781	0.0234243	NA
hy_kd nor_kd nor_wt	ENSG00000241014	-1.03793	0.0106325	LOC653160	NA	NA	NA	NA	NA	NA	22.4924	0.000931147	LOC653160	NA	NA	NA	1.24152	0.00243659	LOC653160
hy_kd nor_kd nor_wt	ENSG00000274565	-3.76749	0.0117895	NA	NA	NA	NA	NA	NA	NA	2.4961	0.0269289	NA	NA	NA	NA	3.35286	0.0268107	NA
nor_kd nor_wt	ENSG00000024422	NA	NA	NA	NA	NA	NA	NA	NA	NA	7136.53	0.0381024	EHD2	NA	NA	NA	-1.12729	0.0234114	EHD2
nor_kd nor_wt	ENSG00000047365	NA	NA	NA	NA	NA	NA	NA	NA	NA	592.049	0.0132564	ARAP2	NA	NA	NA	1.80819	0.00806762	ARAP2
nor_kd nor_wt	ENSG00000049089	NA	NA	NA	NA	NA	NA	NA	NA	NA	371.865	0.0453482	COL9A2	NA	NA	NA	2.38851	0.0443032	COL9A2
nor_kd nor_wt	ENSG00000049759	NA	NA	NA	NA	NA	NA	NA	NA	NA	1414.42	0.0183704	NEDD4L	NA	NA	NA	-1.30972	0.0128255	NEDD4L
nor_kd nor_wt	ENSG00000070808	NA	NA	NA	NA	NA	NA	NA	NA	NA	94.7591	0.0323165	CAMK2A	NA	NA	NA	2.70241	0.0245051	CAMK2A
nor_kd nor_wt	ENSG00000071537	NA	NA	NA	NA	NA	NA	NA	NA	NA	4661.71	0.023292	SEL1L	NA	NA	NA	-1.04625	0.0280318	SEL1L
nor_kd nor_wt	ENSG00000072682	NA	NA	NA	NA	NA	NA	NA	NA	NA	2858.05	0.00855366	P4HA2	NA	NA	NA	-1.54192	0.012001	P4HA2
nor_kd nor_wt	ENSG00000076641	NA	NA	NA	NA	NA	NA	NA	NA	NA	1033.32	0.0458523	PAG1	NA	NA	NA	-1.779	0.0183135	PAG1
nor_kd nor_wt	ENSG00000084453	NA	NA	NA	NA	NA	NA	NA	NA	NA	59.3743	0.0307275	SLCO1A2	NA	NA	NA	2.89773	0.00882397	SLCO1A2
nor_kd nor_wt	ENSG00000089505	NA	NA	NA	NA	NA	NA	NA	NA	NA	81.0335	0.00917719	CMTM1	NA	NA	NA	-1.24137	0.0439209	CMTM1
nor_kd nor_wt	ENSG00000100354	NA	NA	NA	NA	NA	NA	NA	NA	NA	779.031	0.0304296	TNRC6B	NA	NA	NA	-1.13395	0.0147794	TNRC6B
nor_kd nor_wt	ENSG00000100593	NA	NA	NA	NA	NA	NA	NA	NA	NA	52.2032	0.0276401	ISM2	NA	NA	NA	-2.27954	0.048393	ISM2
nor_kd nor_wt	ENSG00000100739	NA	NA	NA	NA	NA	NA	NA	NA	NA	69.2454	0.0156777	BDKRB1	NA	NA	NA	3.44431	0.0182199	BDKRB1
nor_kd nor_wt	ENSG00000102580	NA	NA	NA	NA	NA	NA	NA	NA	NA	3472.01	0.00771627	DNAJC3	NA	NA	NA	-1.11541	0.00372649	DNAJC3
nor_kd nor_wt	ENSG00000104419	NA	NA	NA	NA	NA	NA	NA	NA	NA	23551.4	0.00324976	NDRG1	NA	NA	NA	-4.22414	0.000805201	NDRG1
nor_kd nor_wt	ENSG00000108381	NA	NA	NA	NA	NA	NA	NA	NA	NA	12.621	0.0391326	ASPA	NA	NA	NA	2.97055	0.03207	ASPA
nor_kd nor_wt	ENSG00000111674	NA	NA	NA	NA	NA	NA	NA	NA	NA	4216.79	0.0400163	ENO2	NA	NA	NA	-1.28603	0.0241785	ENO2
nor_kd nor_wt	ENSG00000114268	NA	NA	NA	NA	NA	NA	NA	NA	NA	1071.73	0.0374076	PFKFB4	NA	NA	NA	-2.06311	0.0311774	PFKFB4
nor_kd nor_wt	ENSG00000114739	NA	NA	NA	NA	NA	NA	NA	NA	NA	349.01	0.0222436	ACVR2B	NA	NA	NA	-1.06071	0.0265172	ACVR2B
nor_kd nor_wt	ENSG00000118058	NA	NA	NA	NA	NA	NA	NA	NA	NA	2118.99	0.0234053	KMT2A	NA	NA	NA	-1.12237	0.0321342	KMT2A
nor_kd nor_wt	ENSG00000118523	NA	NA	NA	NA	NA	NA	NA	NA	NA	8957.81	0.0217354	CCN2	NA	NA	NA	2.32396	0.0269284	CCN2
nor_kd nor_wt	ENSG00000119280	NA	NA	NA	NA	NA	NA	NA	NA	NA	1747.82	0.0302278	C1orf198	NA	NA	NA	1.82431	0.0379538	C1orf198
nor_kd nor_wt	ENSG00000120868	NA	NA	NA	NA	NA	NA	NA	NA	NA	406.311	0.0223637	APAF1	NA	NA	NA	-1.10812	0.0319055	APAF1
nor_kd nor_wt	ENSG00000121281	NA	NA	NA	NA	NA	NA	NA	NA	NA	310.291	0.0259916	ADCY7	NA	NA	NA	-1.80011	0.0233268	ADCY7
nor_kd nor_wt	ENSG00000121966	NA	NA	NA	NA	NA	NA	NA	NA	NA	449.539	0.0419533	CXCR4	NA	NA	NA	-2.4021	0.0155072	CXCR4
nor_kd nor_wt	ENSG00000122877	NA	NA	NA	NA	NA	NA	NA	NA	NA	57.0058	0.00823552	EGR2	NA	NA	NA	-2.10104	0.0499415	EGR2
nor_kd nor_wt	ENSG00000122884	NA	NA	NA	NA	NA	NA	NA	NA	NA	6861.19	0.0241904	P4HA1	NA	NA	NA	-1.56736	0.0141485	P4HA1
nor_kd nor_wt	ENSG00000124212	NA	NA	NA	NA	NA	NA	NA	NA	NA	2917.66	0.0234421	PTGIS	NA	NA	NA	2.63682	0.0193398	PTGIS
nor_kd nor_wt	ENSG00000124496	NA	NA	NA	NA	NA	NA	NA	NA	NA	225.378	0.0216237	TRERF1	NA	NA	NA	-1.17588	0.0329361	TRERF1
nor_kd nor_wt	ENSG00000124731	NA	NA	NA	NA	NA	NA	NA	NA	NA	41.3718	0.00522678	TREM1	NA	NA	NA	-3.31518	0.0147753	TREM1
nor_kd nor_wt	ENSG00000125144	NA	NA	NA	NA	NA	NA	NA	NA	NA	43.6015	0.0147418	MT1G	NA	NA	NA	-1.53333	0.0056732	MT1G
nor_kd nor_wt	ENSG00000125629	NA	NA	NA	NA	NA	NA	NA	NA	NA	1179.64	0.0310656	INSIG2	NA	NA	NA	-1.21021	0.0187862	INSIG2
nor_kd nor_wt	ENSG00000128271	NA	NA	NA	NA	NA	NA	NA	NA	NA	1.79957	0.0061665	ADORA2A	NA	NA	NA	-4.80549	0.011324	ADORA2A
nor_kd nor_wt	ENSG00000134245	NA	NA	NA	NA	NA	NA	NA	NA	NA	420.703	0.0212306	WNT2B	NA	NA	NA	4.00331	0.023141	WNT2B
nor_kd nor_wt	ENSG00000138764	NA	NA	NA	NA	NA	NA	NA	NA	NA	1019.5	0.048832	CCNG2	NA	NA	NA	-1.19559	0.0241689	CCNG2
nor_kd nor_wt	ENSG00000139767	NA	NA	NA	NA	NA	NA	NA	NA	NA	13.5847	0.0479317	SRRM4	NA	NA	NA	6.8667	0.0344693	SRRM4
nor_kd nor_wt	ENSG00000142494	NA	NA	NA	NA	NA	NA	NA	NA	NA	64.2011	0.0298895	SLC47A1	NA	NA	NA	2.03655	0.0278495	SLC47A1
nor_kd nor_wt	ENSG00000146453	NA	NA	NA	NA	NA	NA	NA	NA	NA	2.19924	0.0141325	PNLDC1	NA	NA	NA	-4.59889	0.00508901	PNLDC1
nor_kd nor_wt	ENSG00000148677	NA	NA	NA	NA	NA	NA	NA	NA	NA	1532.96	0.0401404	ANKRD1	NA	NA	NA	2.56229	0.0233161	ANKRD1
nor_kd nor_wt	ENSG00000149257	NA	NA	NA	NA	NA	NA	NA	NA	NA	13246.4	0.0134945	SERPINH1	NA	NA	NA	-1.01995	0.0236669	SERPINH1
nor_kd nor_wt	ENSG00000150995	NA	NA	NA	NA	NA	NA	NA	NA	NA	935.08	0.0154583	ITPR1	NA	NA	NA	-2.10898	0.0212636	ITPR1
nor_kd nor_wt	ENSG00000152952	NA	NA	NA	NA	NA	NA	NA	NA	NA	23224.7	0.0146313	PLOD2	NA	NA	NA	-1.34534	0.0122938	PLOD2
nor_kd nor_wt	ENSG00000157827	NA	NA	NA	NA	NA	NA	NA	NA	NA	1697.25	0.0199986	FMNL2	NA	NA	NA	-1.05832	0.0290107	FMNL2
nor_kd nor_wt	ENSG00000157985	NA	NA	NA	NA	NA	NA	NA	NA	NA	1571.3	0.0388451	AGAP1	NA	NA	NA	-1.25297	0.0300519	AGAP1
nor_kd nor_wt	ENSG00000163431	NA	NA	NA	NA	NA	NA	NA	NA	NA	125.194	0.0289251	LMOD1	NA	NA	NA	2.84832	0.0405433	LMOD1
nor_kd nor_wt	ENSG00000163472	NA	NA	NA	NA	NA	NA	NA	NA	NA	142.547	0.0410718	TMEM79	NA	NA	NA	-1.05749	0.0341511	TMEM79
nor_kd nor_wt	ENSG00000163755	NA	NA	NA	NA	NA	NA	NA	NA	NA	1324.38	0.0341174	HPS3	NA	NA	NA	-1.10894	0.0382414	HPS3
nor_kd nor_wt	ENSG00000165030	NA	NA	NA	NA	NA	NA	NA	NA	NA	439.116	0.0326758	NFIL3	NA	NA	NA	-1.44357	0.0425587	NFIL3
nor_kd nor_wt	ENSG00000165092	NA	NA	NA	NA	NA	NA	NA	NA	NA	247.835	0.0370599	ALDH1A1	NA	NA	NA	1.30981	0.0269305	ALDH1A1
nor_kd nor_wt	ENSG00000165507	NA	NA	NA	NA	NA	NA	NA	NA	NA	2017.79	0.00248532	DEPP1	NA	NA	NA	-2.95851	0.00621026	DEPP1
nor_kd nor_wt	ENSG00000166963	NA	NA	NA	NA	NA	NA	NA	NA	NA	108.721	0.0482005	MAP1A	NA	NA	NA	-1.50378	0.0494597	MAP1A
nor_kd nor_wt	ENSG00000168209	NA	NA	NA	NA	NA	NA	NA	NA	NA	1969.05	0.00746543	DDIT4	NA	NA	NA	-1.29676	0.021773	DDIT4
nor_kd nor_wt	ENSG00000168404	NA	NA	NA	NA	NA	NA	NA	NA	NA	138.49	0.0121016	MLKL	NA	NA	NA	-2.28808	0.00818312	MLKL
nor_kd nor_wt	ENSG00000168546	NA	NA	NA	NA	NA	NA	NA	NA	NA	70.6402	0.000905872	GFRA2	NA	NA	NA	-4.62233	0.0106282	GFRA2
nor_kd nor_wt	ENSG00000168685	NA	NA	NA	NA	NA	NA	NA	NA	NA	1164.45	0.0428511	IL7R	NA	NA	NA	-1.28146	0.0498547	IL7R
nor_kd nor_wt	ENSG00000171227	NA	NA	NA	NA	NA	NA	NA	NA	NA	378.156	0.0252907	TMEM37	NA	NA	NA	2.96863	0.0189034	TMEM37
nor_kd nor_wt	ENSG00000172508	NA	NA	NA	NA	NA	NA	NA	NA	NA	174.005	0.017992	CARNS1	NA	NA	NA	3.25482	0.0127809	CARNS1
nor_kd nor_wt	ENSG00000172935	NA	NA	NA	NA	NA	NA	NA	NA	NA	13.8461	0.0361463	MRGPRF	NA	NA	NA	-2.04269	0.0116417	MRGPRF
nor_kd nor_wt	ENSG00000172986	NA	NA	NA	NA	NA	NA	NA	NA	NA	284.663	0.0200516	GXYLT2	NA	NA	NA	-1.34003	0.0182121	GXYLT2
nor_kd nor_wt	ENSG00000173451	NA	NA	NA	NA	NA	NA	NA	NA	NA	130.135	0.00599303	THAP2	NA	NA	NA	-1.75883	0.00789846	THAP2
nor_kd nor_wt	ENSG00000173548	NA	NA	NA	NA	NA	NA	NA	NA	NA	3817.02	0.0217878	SNX33	NA	NA	NA	-1.90129	0.0108233	SNX33
nor_kd nor_wt	ENSG00000173597	NA	NA	NA	NA	NA	NA	NA	NA	NA	14.8343	0.0391338	SULT1B1	NA	NA	NA	3.85938	0.0375071	SULT1B1
nor_kd nor_wt	ENSG00000173821	NA	NA	NA	NA	NA	NA	NA	NA	NA	2297.23	0.0419073	RNF213	NA	NA	NA	-1.03281	0.045732	RNF213
nor_kd nor_wt	ENSG00000175003	NA	NA	NA	NA	NA	NA	NA	NA	NA	3.6915	0.00928092	SLC22A1	NA	NA	NA	-1.94825	0.04494	SLC22A1
nor_kd nor_wt	ENSG00000175040	NA	NA	NA	NA	NA	NA	NA	NA	NA	530.903	0.0238064	CHST2	NA	NA	NA	1.09754	0.0407373	CHST2
nor_kd nor_wt	ENSG00000176920	NA	NA	NA	NA	NA	NA	NA	NA	NA	11.7114	0.0418515	FUT2	NA	NA	NA	-1.84808	0.00247485	FUT2
nor_kd nor_wt	ENSG00000178568	NA	NA	NA	NA	NA	NA	NA	NA	NA	278.519	0.047272	ERBB4	NA	NA	NA	2.20368	0.0332881	ERBB4
nor_kd nor_wt	ENSG00000179431	NA	NA	NA	NA	NA	NA	NA	NA	NA	1293.48	0.00304732	FJX1	NA	NA	NA	1.1247	0.0195683	FJX1
nor_kd nor_wt	ENSG00000181722	NA	NA	NA	NA	NA	NA	NA	NA	NA	163.976	0.0350826	ZBTB20	NA	NA	NA	-1.31782	0.0483313	ZBTB20
nor_kd nor_wt	ENSG00000182580	NA	NA	NA	NA	NA	NA	NA	NA	NA	79.5774	0.0138953	EPHB3	NA	NA	NA	-2.28821	0.036743	EPHB3
nor_kd nor_wt	ENSG00000183876	NA	NA	NA	NA	NA	NA	NA	NA	NA	1028.59	0.0254421	ARSI	NA	NA	NA	2.26165	0.0263406	ARSI
nor_kd nor_wt	ENSG00000184661	NA	NA	NA	NA	NA	NA	NA	NA	NA	257.644	0.0486628	CDCA2	NA	NA	NA	-1.24989	0.0429534	CDCA2
nor_kd nor_wt	ENSG00000185033	NA	NA	NA	NA	NA	NA	NA	NA	NA	2964.68	0.0358678	SEMA4B	NA	NA	NA	-1.91673	0.0401152	SEMA4B
nor_kd nor_wt	ENSG00000185634	NA	NA	NA	NA	NA	NA	NA	NA	NA	11.3804	0.0065274	SHC4	NA	NA	NA	-1.81699	0.0469217	SHC4
nor_kd nor_wt	ENSG00000185920	NA	NA	NA	NA	NA	NA	NA	NA	NA	204.7	0.00998293	PTCH1	NA	NA	NA	-1.56494	0.0188215	PTCH1
nor_kd nor_wt	ENSG00000186479	NA	NA	NA	NA	NA	NA	NA	NA	NA	298.725	0.028553	RGS7BP	NA	NA	NA	5.33965	0.0330392	RGS7BP
nor_kd nor_wt	ENSG00000188869	NA	NA	NA	NA	NA	NA	NA	NA	NA	50.1576	0.0221979	TMC3	NA	NA	NA	4.85459	0.0266228	TMC3
nor_kd nor_wt	ENSG00000189292	NA	NA	NA	NA	NA	NA	NA	NA	NA	13.8304	0.0356139	ALKAL2	NA	NA	NA	4.42439	0.0319345	ALKAL2
nor_kd nor_wt	ENSG00000197102	NA	NA	NA	NA	NA	NA	NA	NA	NA	6151.72	0.0196739	DYNC1H1	NA	NA	NA	-1.09788	0.0402578	DYNC1H1
nor_kd nor_wt	ENSG00000197989	NA	NA	NA	NA	NA	NA	NA	NA	NA	126.452	0.0106321	SNHG12	NA	NA	NA	1.05328	0.013553	SNHG12
nor_kd nor_wt	ENSG00000198743	NA	NA	NA	NA	NA	NA	NA	NA	NA	7466.91	0.0214363	SLC5A3	NA	NA	NA	-2.16315	0.0178769	SLC5A3
nor_kd nor_wt	ENSG00000198796	NA	NA	NA	NA	NA	NA	NA	NA	NA	234.491	0.0194015	ALPK2	NA	NA	NA	2.13004	0.0258298	ALPK2
nor_kd nor_wt	ENSG00000204052	NA	NA	NA	NA	NA	NA	NA	NA	NA	22.4791	0.00167642	LRRC73	NA	NA	NA	2.03412	0.0155586	LRRC73
nor_kd nor_wt	ENSG00000213700	NA	NA	NA	NA	NA	NA	NA	NA	NA	41.2453	0.030747	NA	NA	NA	NA	-1.48685	0.0343215	NA
nor_kd nor_wt	ENSG00000213754	NA	NA	NA	NA	NA	NA	NA	NA	NA	8.79364	0.0397192	NA	NA	NA	NA	1.81349	0.0200584	NA
nor_kd nor_wt	ENSG00000214193	NA	NA	NA	NA	NA	NA	NA	NA	NA	313.415	0.0182255	SH3D21	NA	NA	NA	-1.10463	0.0154406	SH3D21
nor_kd nor_wt	ENSG00000220563	NA	NA	NA	NA	NA	NA	NA	NA	NA	25.2421	0.0370905	NA	NA	NA	NA	-3.43552	0.00522398	NA
nor_kd nor_wt	ENSG00000221886	NA	NA	NA	NA	NA	NA	NA	NA	NA	144.661	0.0215927	ZBED8	NA	NA	NA	-1.01821	0.0468099	ZBED8
nor_kd nor_wt	ENSG00000223960	NA	NA	NA	NA	NA	NA	NA	NA	NA	92.1994	0.0271667	CHROMR	NA	NA	NA	-1.11922	0.0163686	CHROMR
nor_kd nor_wt	ENSG00000226085	NA	NA	NA	NA	NA	NA	NA	NA	NA	41.7487	0.00369036	NA	NA	NA	NA	1.30065	0.0435237	NA
nor_kd nor_wt	ENSG00000227218	NA	NA	NA	NA	NA	NA	NA	NA	NA	18.3827	0.0391691	NA	NA	NA	NA	3.87005	0.0451468	NA
nor_kd nor_wt	ENSG00000228451	NA	NA	NA	NA	NA	NA	NA	NA	NA	182.374	0.0417607	SDAD1P1	NA	NA	NA	-1.3597	0.0429618	SDAD1P1
nor_kd nor_wt	ENSG00000232593	NA	NA	NA	NA	NA	NA	NA	NA	NA	31.0047	0.00428153	NA	NA	NA	NA	-1.42534	0.0115767	NA
nor_kd nor_wt	ENSG00000236809	NA	NA	NA	NA	NA	NA	NA	NA	NA	13.762	0.00183722	NA	NA	NA	NA	1.36292	0.0118104	NA
nor_kd nor_wt	ENSG00000237152	NA	NA	NA	NA	NA	NA	NA	NA	NA	2.2784	0.0304497	NA	NA	NA	NA	3.49151	0.0274655	NA
nor_kd nor_wt	ENSG00000240032	NA	NA	NA	NA	NA	NA	NA	NA	NA	48.3877	0.0198962	LNCSRLR	NA	NA	NA	-2.56394	0.00495162	LNCSRLR
nor_kd nor_wt	ENSG00000242687	NA	NA	NA	NA	NA	NA	NA	NA	NA	28.3839	0.0102126	NA	NA	NA	NA	-1.49995	0.0190088	NA
nor_kd nor_wt	ENSG00000242689	NA	NA	NA	NA	NA	NA	NA	NA	NA	5.91471	0.0248573	CNTF	NA	NA	NA	2.63891	0.0146013	CNTF
nor_kd nor_wt	ENSG00000251211	NA	NA	NA	NA	NA	NA	NA	NA	NA	6.24243	0.0306437	NA	NA	NA	NA	1.85294	0.0268057	NA
nor_kd nor_wt	ENSG00000254842	NA	NA	NA	NA	NA	NA	NA	NA	NA	25.0411	0.0397753	NA	NA	NA	NA	2.37145	0.0241357	NA
nor_kd nor_wt	ENSG00000258279	NA	NA	NA	NA	NA	NA	NA	NA	NA	5.29251	0.0202544	LINC00592	NA	NA	NA	2.75654	0.00462467	LINC00592
nor_kd nor_wt	ENSG00000259120	NA	NA	NA	NA	NA	NA	NA	NA	NA	8.61369	0.00666299	SMIM6	NA	NA	NA	5.31392	0.0088405	SMIM6
nor_kd nor_wt	ENSG00000259706	NA	NA	NA	NA	NA	NA	NA	NA	NA	1372.09	0.0223963	HSP90B2P	NA	NA	NA	-1.12699	0.0120171	HSP90B2P
nor_kd nor_wt	ENSG00000261051	NA	NA	NA	NA	NA	NA	NA	NA	NA	30.9293	0.00863439	NA	NA	NA	NA	-1.99	0.00419463	NA
nor_kd nor_wt	ENSG00000261094	NA	NA	NA	NA	NA	NA	NA	NA	NA	12.4963	0.0300183	NA	NA	NA	NA	1.35025	0.0495015	NA
nor_kd nor_wt	ENSG00000262454	NA	NA	NA	NA	NA	NA	NA	NA	NA	80.0343	0.0165038	NA	NA	NA	NA	-1.44243	0.0123691	NA
nor_kd nor_wt	ENSG00000262823	NA	NA	NA	NA	NA	NA	NA	NA	NA	2.5929	0.0399827	NA	NA	NA	NA	3.78993	0.0151142	NA
nor_kd nor_wt	ENSG00000267244	NA	NA	NA	NA	NA	NA	NA	NA	NA	6.15948	0.0454531	LOC100288123	NA	NA	NA	1.98527	0.0359763	LOC100288123
nor_kd nor_wt	ENSG00000268364	NA	NA	NA	NA	NA	NA	NA	NA	NA	23.0131	0.0185406	NA	NA	NA	NA	-1.00659	0.0447641	NA
nor_kd nor_wt	ENSG00000270820	NA	NA	NA	NA	NA	NA	NA	NA	NA	38.6191	0.0257003	NA	NA	NA	NA	-1.29363	0.0182932	NA
nor_kd nor_wt	ENSG00000271828	NA	NA	NA	NA	NA	NA	NA	NA	NA	1.50551	0.0498159	NA	NA	NA	NA	4.03735	0.021515	NA
nor_kd nor_wt	ENSG00000272384	NA	NA	NA	NA	NA	NA	NA	NA	NA	11.4928	0.00930727	NA	NA	NA	NA	-2.92949	0.0225276	NA
nor_kd nor_wt	ENSG00000275457	NA	NA	NA	NA	NA	NA	NA	NA	NA	14.3354	0.00042217	NA	NA	NA	NA	1.53226	0.00877754	NA
nor_kd nor_wt	ENSG00000278133	NA	NA	NA	NA	NA	NA	NA	NA	NA	37.5379	0.0270528	NA	NA	NA	NA	1.2063	0.0253889	NA
nor_kd nor_wt	ENSG00000278611	NA	NA	NA	NA	NA	NA	NA	NA	NA	3.84029	0.0386254	ZNF426-DT	NA	NA	NA	2.07787	0.0283079	ZNF426-DT
nor_kd nor_wt	ENSG00000280047	NA	NA	NA	NA	NA	NA	NA	NA	NA	24.8303	0.0194117	NA	NA	NA	NA	-1.27789	0.0446752	NA
nor_kd nor_wt	ENSG00000283646	NA	NA	NA	NA	NA	NA	NA	NA	NA	691.052	0.0155368	LINC02009	NA	NA	NA	4.59953	0.0116798	LINC02009
hy_kd hy_wt nor_wt	ENSG00000177855	2.19884	5.56e-05	NA	NA	NA	NA	1.28219	0.0205378	NA	NA	NA	NA	NA	NA	NA	-1.25154	0.0432187	NA
hy_kd hy_wt nor_wt	ENSG00000215895	1.27114	0.0281108	NA	NA	NA	NA	1.18579	0.0404992	NA	NA	NA	NA	NA	NA	NA	-1.3843	0.0209801	NA
hy_wt nor_wt	ENSG00000128228	NA	NA	NA	NA	NA	NA	1.1935	0.00823972	SDF2L1	NA	NA	NA	NA	NA	NA	-1.13284	0.0125167	SDF2L1
hy_wt nor_wt	ENSG00000166199	NA	NA	NA	NA	NA	NA	-1.01586	0.0317171	ALKBH3	NA	NA	NA	NA	NA	NA	1.01603	0.0311271	ALKBH3
hy_wt nor_wt	ENSG00000230982	NA	NA	NA	NA	NA	NA	1.25546	0.0479159	NA	NA	NA	NA	NA	NA	NA	-1.96119	0.00437634	NA
hy_kd nor_wt	ENSG00000100479	-1.26567	0.0306843	POLE2	NA	NA	NA	NA	NA	NA	NA	NA	NA	NA	NA	NA	1.12725	0.0494867	POLE2
hy_kd nor_wt	ENSG00000213252	2.0762	0.030669	NA	NA	NA	NA	NA	NA	NA	NA	NA	NA	NA	NA	NA	2.13521	0.0399512	NA
hy_kd nor_wt	ENSG00000228544	-1.4429	0.0142579	CCDC183-AS1	NA	NA	NA	NA	NA	NA	NA	NA	NA	NA	NA	NA	1.15874	0.0383755	CCDC183-AS1
hy_kd nor_wt	ENSG00000231434	1.21712	0.0427865	NA	NA	NA	NA	NA	NA	NA	NA	NA	NA	NA	NA	NA	-1.34249	0.0319729	NA
hy_kd nor_wt	ENSG00000239218	2.51731	0.0334859	NA	NA	NA	NA	NA	NA	NA	NA	NA	NA	NA	NA	NA	-3.72827	0.0139964	NA
nor_wt	ENSG00000004864	NA	NA	NA	NA	NA	NA	NA	NA	NA	NA	NA	NA	NA	NA	NA	1.0022	0.0138805	SLC25A13
nor_wt	ENSG00000006638	NA	NA	NA	NA	NA	NA	NA	NA	NA	NA	NA	NA	NA	NA	NA	-1.66898	0.0315083	TBXA2R
nor_wt	ENSG00000008086	NA	NA	NA	NA	NA	NA	NA	NA	NA	NA	NA	NA	NA	NA	NA	-1.36272	0.0481916	CDKL5
nor_wt	ENSG00000042832	NA	NA	NA	NA	NA	NA	NA	NA	NA	NA	NA	NA	NA	NA	NA	-1.69502	0.0469179	TG
nor_wt	ENSG00000066032	NA	NA	NA	NA	NA	NA	NA	NA	NA	NA	NA	NA	NA	NA	NA	-4.01532	0.0234671	CTNNA2
nor_wt	ENSG00000080166	NA	NA	NA	NA	NA	NA	NA	NA	NA	NA	NA	NA	NA	NA	NA	-3.80642	0.0391045	DCT
nor_wt	ENSG00000089692	NA	NA	NA	NA	NA	NA	NA	NA	NA	NA	NA	NA	NA	NA	NA	2.89557	0.0472849	LAG3
nor_wt	ENSG00000091428	NA	NA	NA	NA	NA	NA	NA	NA	NA	NA	NA	NA	NA	NA	NA	-2.11325	0.0407561	RAPGEF4
nor_wt	ENSG00000092969	NA	NA	NA	NA	NA	NA	NA	NA	NA	NA	NA	NA	NA	NA	NA	1.82945	0.0261885	TGFB2
nor_wt	ENSG00000100644	NA	NA	NA	NA	NA	NA	NA	NA	NA	NA	NA	NA	NA	NA	NA	1.12981	0.0355944	HIF1A
nor_wt	ENSG00000100918	NA	NA	NA	NA	NA	NA	NA	NA	NA	NA	NA	NA	NA	NA	NA	1.68021	0.035283	REC8
nor_wt	ENSG00000102032	NA	NA	NA	NA	NA	NA	NA	NA	NA	NA	NA	NA	NA	NA	NA	1.78191	0.0244171	RENBP
nor_wt	ENSG00000104537	NA	NA	NA	NA	NA	NA	NA	NA	NA	NA	NA	NA	NA	NA	NA	3.43053	0.0486268	ANXA13
nor_wt	ENSG00000105825	NA	NA	NA	NA	NA	NA	NA	NA	NA	NA	NA	NA	NA	NA	NA	2.02198	0.0422619	TFPI2
nor_wt	ENSG00000107105	NA	NA	NA	NA	NA	NA	NA	NA	NA	NA	NA	NA	NA	NA	NA	1.75241	0.0295418	ELAVL2
nor_wt	ENSG00000107611	NA	NA	NA	NA	NA	NA	NA	NA	NA	NA	NA	NA	NA	NA	NA	-1.37472	0.0233241	CUBN
nor_wt	ENSG00000108187	NA	NA	NA	NA	NA	NA	NA	NA	NA	NA	NA	NA	NA	NA	NA	1.22593	0.0488176	PBLD
nor_wt	ENSG00000108958	NA	NA	NA	NA	NA	NA	NA	NA	NA	NA	NA	NA	NA	NA	NA	1.6579	0.00472862	NA
nor_wt	ENSG00000110455	NA	NA	NA	NA	NA	NA	NA	NA	NA	NA	NA	NA	NA	NA	NA	1.34222	0.0483879	ACCS
nor_wt	ENSG00000111907	NA	NA	NA	NA	NA	NA	NA	NA	NA	NA	NA	NA	NA	NA	NA	1.16601	0.0245617	TPD52L1
nor_wt	ENSG00000113369	NA	NA	NA	NA	NA	NA	NA	NA	NA	NA	NA	NA	NA	NA	NA	-2.05099	0.0202357	ARRDC3
nor_wt	ENSG00000114480	NA	NA	NA	NA	NA	NA	NA	NA	NA	NA	NA	NA	NA	NA	NA	-1.48787	0.0230831	GBE1
nor_wt	ENSG00000115252	NA	NA	NA	NA	NA	NA	NA	NA	NA	NA	NA	NA	NA	NA	NA	2.43222	0.0448597	PDE1A
nor_wt	ENSG00000116254	NA	NA	NA	NA	NA	NA	NA	NA	NA	NA	NA	NA	NA	NA	NA	3.59212	0.0270838	CHD5
nor_wt	ENSG00000116883	NA	NA	NA	NA	NA	NA	NA	NA	NA	NA	NA	NA	NA	NA	NA	-1.38447	0.0417876	NA
nor_wt	ENSG00000117155	NA	NA	NA	NA	NA	NA	NA	NA	NA	NA	NA	NA	NA	NA	NA	1.34038	0.0438286	SSX2IP
nor_wt	ENSG00000117245	NA	NA	NA	NA	NA	NA	NA	NA	NA	NA	NA	NA	NA	NA	NA	-1.06154	0.0249477	KIF17
nor_wt	ENSG00000120457	NA	NA	NA	NA	NA	NA	NA	NA	NA	NA	NA	NA	NA	NA	NA	-3.08463	0.0336951	KCNJ5
nor_wt	ENSG00000121350	NA	NA	NA	NA	NA	NA	NA	NA	NA	NA	NA	NA	NA	NA	NA	1.73853	0.043416	PYROXD1
nor_wt	ENSG00000121769	NA	NA	NA	NA	NA	NA	NA	NA	NA	NA	NA	NA	NA	NA	NA	-1.94863	0.0139696	FABP3
nor_wt	ENSG00000123496	NA	NA	NA	NA	NA	NA	NA	NA	NA	NA	NA	NA	NA	NA	NA	-2.79772	0.036895	IL13RA2
nor_wt	ENSG00000124116	NA	NA	NA	NA	NA	NA	NA	NA	NA	NA	NA	NA	NA	NA	NA	-2.01354	0.0479255	WFDC3
nor_wt	ENSG00000124507	NA	NA	NA	NA	NA	NA	NA	NA	NA	NA	NA	NA	NA	NA	NA	4.03926	0.0491583	PACSIN1
nor_wt	ENSG00000126562	NA	NA	NA	NA	NA	NA	NA	NA	NA	NA	NA	NA	NA	NA	NA	-1.85194	0.0493137	WNK4
nor_wt	ENSG00000126861	NA	NA	NA	NA	NA	NA	NA	NA	NA	NA	NA	NA	NA	NA	NA	4.17277	0.0313802	OMG
nor_wt	ENSG00000126861	NA	NA	NA	NA	NA	NA	NA	NA	NA	NA	NA	NA	NA	NA	NA	4.17277	0.0313802	LOC101927057
nor_wt	ENSG00000130045	NA	NA	NA	NA	NA	NA	NA	NA	NA	NA	NA	NA	NA	NA	NA	-1.62206	0.0291198	NXNL2
nor_wt	ENSG00000130592	NA	NA	NA	NA	NA	NA	NA	NA	NA	NA	NA	NA	NA	NA	NA	-3.26771	0.0302232	LSP1
nor_wt	ENSG00000133818	NA	NA	NA	NA	NA	NA	NA	NA	NA	NA	NA	NA	NA	NA	NA	1.00799	0.0340396	RRAS2
nor_wt	ENSG00000134369	NA	NA	NA	NA	NA	NA	NA	NA	NA	NA	NA	NA	NA	NA	NA	-1.11862	0.0387709	NAV1
nor_wt	ENSG00000135365	NA	NA	NA	NA	NA	NA	NA	NA	NA	NA	NA	NA	NA	NA	NA	-1.13827	0.0175805	PHF21A
nor_wt	ENSG00000135604	NA	NA	NA	NA	NA	NA	NA	NA	NA	NA	NA	NA	NA	NA	NA	-1.46194	0.0457177	STX11
nor_wt	ENSG00000137269	NA	NA	NA	NA	NA	NA	NA	NA	NA	NA	NA	NA	NA	NA	NA	1.88391	0.0465412	LRRC1
nor_wt	ENSG00000138162	NA	NA	NA	NA	NA	NA	NA	NA	NA	NA	NA	NA	NA	NA	NA	-1.0883	0.0294354	TACC2
nor_wt	ENSG00000138772	NA	NA	NA	NA	NA	NA	NA	NA	NA	NA	NA	NA	NA	NA	NA	1.75549	0.0330123	ANXA3
nor_wt	ENSG00000139915	NA	NA	NA	NA	NA	NA	NA	NA	NA	NA	NA	NA	NA	NA	NA	-1.69319	0.0485168	MDGA2
nor_wt	ENSG00000141664	NA	NA	NA	NA	NA	NA	NA	NA	NA	NA	NA	NA	NA	NA	NA	-1.03499	0.0414326	ZCCHC2
nor_wt	ENSG00000142065	NA	NA	NA	NA	NA	NA	NA	NA	NA	NA	NA	NA	NA	NA	NA	-1.06783	0.0340341	ZFP14
nor_wt	ENSG00000144460	NA	NA	NA	NA	NA	NA	NA	NA	NA	NA	NA	NA	NA	NA	NA	1.45254	0.0494664	NYAP2
nor_wt	ENSG00000144821	NA	NA	NA	NA	NA	NA	NA	NA	NA	NA	NA	NA	NA	NA	NA	-1.47186	0.0125453	MYH15
nor_wt	ENSG00000146021	NA	NA	NA	NA	NA	NA	NA	NA	NA	NA	NA	NA	NA	NA	NA	-1.23524	0.0119753	KLHL3
nor_wt	ENSG00000150773	NA	NA	NA	NA	NA	NA	NA	NA	NA	NA	NA	NA	NA	NA	NA	1.55101	0.0163155	PIH1D2
nor_wt	ENSG00000151023	NA	NA	NA	NA	NA	NA	NA	NA	NA	NA	NA	NA	NA	NA	NA	2.70327	0.0470522	ENKUR
nor_wt	ENSG00000151151	NA	NA	NA	NA	NA	NA	NA	NA	NA	NA	NA	NA	NA	NA	NA	-1.43232	0.0481212	IPMK
nor_wt	ENSG00000153982	NA	NA	NA	NA	NA	NA	NA	NA	NA	NA	NA	NA	NA	NA	NA	-1.21674	0.0366698	GDPD1
nor_wt	ENSG00000154721	NA	NA	NA	NA	NA	NA	NA	NA	NA	NA	NA	NA	NA	NA	NA	-2.90382	0.0121158	JAM2
nor_wt	ENSG00000154736	NA	NA	NA	NA	NA	NA	NA	NA	NA	NA	NA	NA	NA	NA	NA	2.21388	0.0393304	ADAMTS5
nor_wt	ENSG00000156273	NA	NA	NA	NA	NA	NA	NA	NA	NA	NA	NA	NA	NA	NA	NA	-1.49285	0.0494599	BACH1
nor_wt	ENSG00000156273	NA	NA	NA	NA	NA	NA	NA	NA	NA	NA	NA	NA	NA	NA	NA	-1.49285	0.0494599	GRIK1-AS2
nor_wt	ENSG00000157322	NA	NA	NA	NA	NA	NA	NA	NA	NA	NA	NA	NA	NA	NA	NA	3.65465	0.0466541	CLEC18A
nor_wt	ENSG00000161040	NA	NA	NA	NA	NA	NA	NA	NA	NA	NA	NA	NA	NA	NA	NA	1.56886	0.0413996	FBXL13
nor_wt	ENSG00000162433	NA	NA	NA	NA	NA	NA	NA	NA	NA	NA	NA	NA	NA	NA	NA	-1.18792	0.0233069	AK4
nor_wt	ENSG00000163638	NA	NA	NA	NA	NA	NA	NA	NA	NA	NA	NA	NA	NA	NA	NA	1.16012	0.0472419	ADAMTS9
nor_wt	ENSG00000163644	NA	NA	NA	NA	NA	NA	NA	NA	NA	NA	NA	NA	NA	NA	NA	-1.29906	0.0488551	PPM1K
nor_wt	ENSG00000165072	NA	NA	NA	NA	NA	NA	NA	NA	NA	NA	NA	NA	NA	NA	NA	2.94758	0.0475787	MAMDC2
nor_wt	ENSG00000165359	NA	NA	NA	NA	NA	NA	NA	NA	NA	NA	NA	NA	NA	NA	NA	1.11272	0.0243897	INTS6L
nor_wt	ENSG00000166845	NA	NA	NA	NA	NA	NA	NA	NA	NA	NA	NA	NA	NA	NA	NA	-1.20424	0.0350284	C18orf54
nor_wt	ENSG00000167106	NA	NA	NA	NA	NA	NA	NA	NA	NA	NA	NA	NA	NA	NA	NA	1.38511	0.0265686	FAM102A
nor_wt	ENSG00000167216	NA	NA	NA	NA	NA	NA	NA	NA	NA	NA	NA	NA	NA	NA	NA	-1.35802	0.0199478	KATNAL2
nor_wt	ENSG00000167968	NA	NA	NA	NA	NA	NA	NA	NA	NA	NA	NA	NA	NA	NA	NA	-1.12653	0.0218238	DNASE1L2
nor_wt	ENSG00000168214	NA	NA	NA	NA	NA	NA	NA	NA	NA	NA	NA	NA	NA	NA	NA	-1.01522	0.0144748	RBPJ
nor_wt	ENSG00000168264	NA	NA	NA	NA	NA	NA	NA	NA	NA	NA	NA	NA	NA	NA	NA	-1.22168	0.0237946	IRF2BP2
nor_wt	ENSG00000168530	NA	NA	NA	NA	NA	NA	NA	NA	NA	NA	NA	NA	NA	NA	NA	2.40991	0.0498399	MYL1
nor_wt	ENSG00000170379	NA	NA	NA	NA	NA	NA	NA	NA	NA	NA	NA	NA	NA	NA	NA	-2.49519	0.018162	TCAF2
nor_wt	ENSG00000170921	NA	NA	NA	NA	NA	NA	NA	NA	NA	NA	NA	NA	NA	NA	NA	-1.49679	0.0439196	TANC2
nor_wt	ENSG00000171617	NA	NA	NA	NA	NA	NA	NA	NA	NA	NA	NA	NA	NA	NA	NA	1.47736	0.0445628	ENC1
nor_wt	ENSG00000175820	NA	NA	NA	NA	NA	NA	NA	NA	NA	NA	NA	NA	NA	NA	NA	-4.16219	0.0113758	CCDC168
nor_wt	ENSG00000176728	NA	NA	NA	NA	NA	NA	NA	NA	NA	NA	NA	NA	NA	NA	NA	2.34789	0.0490787	TTTY14
nor_wt	ENSG00000178764	NA	NA	NA	NA	NA	NA	NA	NA	NA	NA	NA	NA	NA	NA	NA	-1.45075	0.0382098	ZHX2
nor_wt	ENSG00000179046	NA	NA	NA	NA	NA	NA	NA	NA	NA	NA	NA	NA	NA	NA	NA	-3.541	0.0391148	TRIML2
nor_wt	ENSG00000181035	NA	NA	NA	NA	NA	NA	NA	NA	NA	NA	NA	NA	NA	NA	NA	-1.04585	0.0236404	SLC25A42
nor_wt	ENSG00000181690	NA	NA	NA	NA	NA	NA	NA	NA	NA	NA	NA	NA	NA	NA	NA	-1.27224	0.0421826	PLAG1
nor_wt	ENSG00000183067	NA	NA	NA	NA	NA	NA	NA	NA	NA	NA	NA	NA	NA	NA	NA	-4.77349	0.0170112	IGSF5
nor_wt	ENSG00000183111	NA	NA	NA	NA	NA	NA	NA	NA	NA	NA	NA	NA	NA	NA	NA	-1.3088	0.046511	ARHGEF37
nor_wt	ENSG00000183586	NA	NA	NA	NA	NA	NA	NA	NA	NA	NA	NA	NA	NA	NA	NA	3.65866	0.0496896	NA
nor_wt	ENSG00000185158	NA	NA	NA	NA	NA	NA	NA	NA	NA	NA	NA	NA	NA	NA	NA	-1.08674	0.0100909	LRRC37B
nor_wt	ENSG00000185483	NA	NA	NA	NA	NA	NA	NA	NA	NA	NA	NA	NA	NA	NA	NA	1.03481	0.00515728	ROR1
nor_wt	ENSG00000185614	NA	NA	NA	NA	NA	NA	NA	NA	NA	NA	NA	NA	NA	NA	NA	-2.35078	0.0358971	INKA1
nor_wt	ENSG00000186523	NA	NA	NA	NA	NA	NA	NA	NA	NA	NA	NA	NA	NA	NA	NA	1.57908	0.0133531	FAM86B1
nor_wt	ENSG00000186918	NA	NA	NA	NA	NA	NA	NA	NA	NA	NA	NA	NA	NA	NA	NA	-2.22531	0.0222982	ZNF395
nor_wt	ENSG00000187193	NA	NA	NA	NA	NA	NA	NA	NA	NA	NA	NA	NA	NA	NA	NA	-1.63135	0.0215789	MT1X
nor_wt	ENSG00000187689	NA	NA	NA	NA	NA	NA	NA	NA	NA	NA	NA	NA	NA	NA	NA	2.60895	0.0366147	AMTN
nor_wt	ENSG00000188051	NA	NA	NA	NA	NA	NA	NA	NA	NA	NA	NA	NA	NA	NA	NA	-4.29714	0.00376185	TMEM221
nor_wt	ENSG00000188573	NA	NA	NA	NA	NA	NA	NA	NA	NA	NA	NA	NA	NA	NA	NA	-2.94203	0.0318135	FBLL1
nor_wt	ENSG00000188825	NA	NA	NA	NA	NA	NA	NA	NA	NA	NA	NA	NA	NA	NA	NA	1.71785	0.0404179	LINC00910
nor_wt	ENSG00000188859	NA	NA	NA	NA	NA	NA	NA	NA	NA	NA	NA	NA	NA	NA	NA	-1.48501	0.0376557	FAM78B
nor_wt	ENSG00000196611	NA	NA	NA	NA	NA	NA	NA	NA	NA	NA	NA	NA	NA	NA	NA	-4.11046	0.0180626	MMP1
nor_wt	ENSG00000197670	NA	NA	NA	NA	NA	NA	NA	NA	NA	NA	NA	NA	NA	NA	NA	-1.18183	0.0279336	NA
nor_wt	ENSG00000197930	NA	NA	NA	NA	NA	NA	NA	NA	NA	NA	NA	NA	NA	NA	NA	-1.23642	0.0278218	ERO1A
nor_wt	ENSG00000205835	NA	NA	NA	NA	NA	NA	NA	NA	NA	NA	NA	NA	NA	NA	NA	3.48777	0.0468811	GMNC
nor_wt	ENSG00000205955	NA	NA	NA	NA	NA	NA	NA	NA	NA	NA	NA	NA	NA	NA	NA	-1.58712	0.0336668	NA
nor_wt	ENSG00000214089	NA	NA	NA	NA	NA	NA	NA	NA	NA	NA	NA	NA	NA	NA	NA	-3.44706	0.0455562	NA
nor_wt	ENSG00000214812	NA	NA	NA	NA	NA	NA	NA	NA	NA	NA	NA	NA	NA	NA	NA	-2.45967	0.0469706	NA
nor_wt	ENSG00000215833	NA	NA	NA	NA	NA	NA	NA	NA	NA	NA	NA	NA	NA	NA	NA	-3.82055	0.0405773	NA
nor_wt	ENSG00000218358	NA	NA	NA	NA	NA	NA	NA	NA	NA	NA	NA	NA	NA	NA	NA	-1.64249	0.0493382	RAET1K
nor_wt	ENSG00000221986	NA	NA	NA	NA	NA	NA	NA	NA	NA	NA	NA	NA	NA	NA	NA	4.18508	0.0467843	MYBPHL
nor_wt	ENSG00000224945	NA	NA	NA	NA	NA	NA	NA	NA	NA	NA	NA	NA	NA	NA	NA	-3.15126	0.00975103	NA
nor_wt	ENSG00000225462	NA	NA	NA	NA	NA	NA	NA	NA	NA	NA	NA	NA	NA	NA	NA	-1.62516	0.0387413	NA
nor_wt	ENSG00000225671	NA	NA	NA	NA	NA	NA	NA	NA	NA	NA	NA	NA	NA	NA	NA	-2.15435	0.0286931	NA
nor_wt	ENSG00000225867	NA	NA	NA	NA	NA	NA	NA	NA	NA	NA	NA	NA	NA	NA	NA	4.36556	0.021469	NA
nor_wt	ENSG00000226086	NA	NA	NA	NA	NA	NA	NA	NA	NA	NA	NA	NA	NA	NA	NA	-2.34074	0.0361106	NA
nor_wt	ENSG00000226549	NA	NA	NA	NA	NA	NA	NA	NA	NA	NA	NA	NA	NA	NA	NA	-1.3245	0.0450765	NA
nor_wt	ENSG00000227770	NA	NA	NA	NA	NA	NA	NA	NA	NA	NA	NA	NA	NA	NA	NA	-3.6694	0.0149718	NA
nor_wt	ENSG00000228477	NA	NA	NA	NA	NA	NA	NA	NA	NA	NA	NA	NA	NA	NA	NA	-1.72495	0.045689	NA
nor_wt	ENSG00000228997	NA	NA	NA	NA	NA	NA	NA	NA	NA	NA	NA	NA	NA	NA	NA	3.92172	0.0419531	NA
nor_wt	ENSG00000229145	NA	NA	NA	NA	NA	NA	NA	NA	NA	NA	NA	NA	NA	NA	NA	3.42488	0.0378554	NA
nor_wt	ENSG00000230224	NA	NA	NA	NA	NA	NA	NA	NA	NA	NA	NA	NA	NA	NA	NA	2.18203	0.0318626	NA
nor_wt	ENSG00000230408	NA	NA	NA	NA	NA	NA	NA	NA	NA	NA	NA	NA	NA	NA	NA	-4.23424	0.0444755	BZW1-AS1
nor_wt	ENSG00000230432	NA	NA	NA	NA	NA	NA	NA	NA	NA	NA	NA	NA	NA	NA	NA	-3.88734	0.0319704	NA
nor_wt	ENSG00000230844	NA	NA	NA	NA	NA	NA	NA	NA	NA	NA	NA	NA	NA	NA	NA	1.09801	0.00324887	ZNF674-AS1
nor_wt	ENSG00000231638	NA	NA	NA	NA	NA	NA	NA	NA	NA	NA	NA	NA	NA	NA	NA	5.24853	0.0440809	LUARIS
nor_wt	ENSG00000232480	NA	NA	NA	NA	NA	NA	NA	NA	NA	NA	NA	NA	NA	NA	NA	1.87664	0.0282971	TGFB2-AS1
nor_wt	ENSG00000232633	NA	NA	NA	NA	NA	NA	NA	NA	NA	NA	NA	NA	NA	NA	NA	-3.07761	0.0394042	NA
nor_wt	ENSG00000232774	NA	NA	NA	NA	NA	NA	NA	NA	NA	NA	NA	NA	NA	NA	NA	1.9035	0.0347058	FLJ22447
nor_wt	ENSG00000233370	NA	NA	NA	NA	NA	NA	NA	NA	NA	NA	NA	NA	NA	NA	NA	-3.65408	0.0475668	NA
nor_wt	ENSG00000233654	NA	NA	NA	NA	NA	NA	NA	NA	NA	NA	NA	NA	NA	NA	NA	-3.31426	0.0291788	LOC105376748
nor_wt	ENSG00000234230	NA	NA	NA	NA	NA	NA	NA	NA	NA	NA	NA	NA	NA	NA	NA	-3.16116	0.0428456	ZFX-AS1
nor_wt	ENSG00000234329	NA	NA	NA	NA	NA	NA	NA	NA	NA	NA	NA	NA	NA	NA	NA	-2.58744	0.00810929	NA
nor_wt	ENSG00000235217	NA	NA	NA	NA	NA	NA	NA	NA	NA	NA	NA	NA	NA	NA	NA	-4.9938	0.0209446	TSPY26P
nor_wt	ENSG00000235413	NA	NA	NA	NA	NA	NA	NA	NA	NA	NA	NA	NA	NA	NA	NA	-3.4453	0.0460332	NA
nor_wt	ENSG00000235530	NA	NA	NA	NA	NA	NA	NA	NA	NA	NA	NA	NA	NA	NA	NA	-4.44409	0.00159595	LOC107984969
nor_wt	ENSG00000235718	NA	NA	NA	NA	NA	NA	NA	NA	NA	NA	NA	NA	NA	NA	NA	1.04482	0.0175225	MFRP
nor_wt	ENSG00000235768	NA	NA	NA	NA	NA	NA	NA	NA	NA	NA	NA	NA	NA	NA	NA	-2.3388	0.00756078	NA
nor_wt	ENSG00000238150	NA	NA	NA	NA	NA	NA	NA	NA	NA	NA	NA	NA	NA	NA	NA	3.2261	0.0485515	NA
nor_wt	ENSG00000240311	NA	NA	NA	NA	NA	NA	NA	NA	NA	NA	NA	NA	NA	NA	NA	-3.42976	0.0320796	NA
nor_wt	ENSG00000246430	NA	NA	NA	NA	NA	NA	NA	NA	NA	NA	NA	NA	NA	NA	NA	2.74737	0.0116978	LINC00968
nor_wt	ENSG00000248599	NA	NA	NA	NA	NA	NA	NA	NA	NA	NA	NA	NA	NA	NA	NA	2.48896	0.0361658	FLJ42969
nor_wt	ENSG00000248795	NA	NA	NA	NA	NA	NA	NA	NA	NA	NA	NA	NA	NA	NA	NA	-1.36598	0.0437201	NA
nor_wt	ENSG00000248864	NA	NA	NA	NA	NA	NA	NA	NA	NA	NA	NA	NA	NA	NA	NA	-4.99939	0.0171101	NA
nor_wt	ENSG00000248925	NA	NA	NA	NA	NA	NA	NA	NA	NA	NA	NA	NA	NA	NA	NA	1.65189	0.0289962	NA
nor_wt	ENSG00000248971	NA	NA	NA	NA	NA	NA	NA	NA	NA	NA	NA	NA	NA	NA	NA	-1.86807	0.047437	NA
nor_wt	ENSG00000250318	NA	NA	NA	NA	NA	NA	NA	NA	NA	NA	NA	NA	NA	NA	NA	-1.92382	0.0284291	NA
nor_wt	ENSG00000251287	NA	NA	NA	NA	NA	NA	NA	NA	NA	NA	NA	NA	NA	NA	NA	-3.59391	0.0175212	ALG1L2
nor_wt	ENSG00000253537	NA	NA	NA	NA	NA	NA	NA	NA	NA	NA	NA	NA	NA	NA	NA	-3.35428	0.0161683	PCDHGA7
nor_wt	ENSG00000253882	NA	NA	NA	NA	NA	NA	NA	NA	NA	NA	NA	NA	NA	NA	NA	-3.02743	0.0331467	LOC154761
nor_wt	ENSG00000253991	NA	NA	NA	NA	NA	NA	NA	NA	NA	NA	NA	NA	NA	NA	NA	-1.25545	0.0330351	NA
nor_wt	ENSG00000254428	NA	NA	NA	NA	NA	NA	NA	NA	NA	NA	NA	NA	NA	NA	NA	1.44414	0.0232057	NA
nor_wt	ENSG00000255198	NA	NA	NA	NA	NA	NA	NA	NA	NA	NA	NA	NA	NA	NA	NA	1.23191	0.047155	SNHG9
nor_wt	ENSG00000255500	NA	NA	NA	NA	NA	NA	NA	NA	NA	NA	NA	NA	NA	NA	NA	-2.61408	0.0433254	NA
nor_wt	ENSG00000256304	NA	NA	NA	NA	NA	NA	NA	NA	NA	NA	NA	NA	NA	NA	NA	-2.20313	0.0407553	NA
nor_wt	ENSG00000256393	NA	NA	NA	NA	NA	NA	NA	NA	NA	NA	NA	NA	NA	NA	NA	2.24646	0.0141278	NA
nor_wt	ENSG00000258171	NA	NA	NA	NA	NA	NA	NA	NA	NA	NA	NA	NA	NA	NA	NA	2.92559	0.0404437	NA
nor_wt	ENSG00000258301	NA	NA	NA	NA	NA	NA	NA	NA	NA	NA	NA	NA	NA	NA	NA	2.50858	0.0378348	VASH1-AS1
nor_wt	ENSG00000258581	NA	NA	NA	NA	NA	NA	NA	NA	NA	NA	NA	NA	NA	NA	NA	-1.18385	0.0343105	NA
nor_wt	ENSG00000258704	NA	NA	NA	NA	NA	NA	NA	NA	NA	NA	NA	NA	NA	NA	NA	-2.05919	0.00730588	NA
nor_wt	ENSG00000258808	NA	NA	NA	NA	NA	NA	NA	NA	NA	NA	NA	NA	NA	NA	NA	-3.92692	0.0213895	LINC02310
nor_wt	ENSG00000259394	NA	NA	NA	NA	NA	NA	NA	NA	NA	NA	NA	NA	NA	NA	NA	-2.25383	0.0266151	NA
nor_wt	ENSG00000260884	NA	NA	NA	NA	NA	NA	NA	NA	NA	NA	NA	NA	NA	NA	NA	-2.13344	0.0210261	NA
nor_wt	ENSG00000261270	NA	NA	NA	NA	NA	NA	NA	NA	NA	NA	NA	NA	NA	NA	NA	-3.67317	0.0156805	NA
nor_wt	ENSG00000261490	NA	NA	NA	NA	NA	NA	NA	NA	NA	NA	NA	NA	NA	NA	NA	1.11529	0.0243655	NA
nor_wt	ENSG00000261693	NA	NA	NA	NA	NA	NA	NA	NA	NA	NA	NA	NA	NA	NA	NA	3.35754	0.0460898	NA
nor_wt	ENSG00000267072	NA	NA	NA	NA	NA	NA	NA	NA	NA	NA	NA	NA	NA	NA	NA	-3.24738	0.0319685	NA
nor_wt	ENSG00000267194	NA	NA	NA	NA	NA	NA	NA	NA	NA	NA	NA	NA	NA	NA	NA	-3.62919	0.0399212	NA
nor_wt	ENSG00000268947	NA	NA	NA	NA	NA	NA	NA	NA	NA	NA	NA	NA	NA	NA	NA	2.94156	0.0487575	NA
nor_wt	ENSG00000269054	NA	NA	NA	NA	NA	NA	NA	NA	NA	NA	NA	NA	NA	NA	NA	2.09581	0.0436768	NA
nor_wt	ENSG00000269425	NA	NA	NA	NA	NA	NA	NA	NA	NA	NA	NA	NA	NA	NA	NA	-3.99319	0.0111138	NA
nor_wt	ENSG00000270964	NA	NA	NA	NA	NA	NA	NA	NA	NA	NA	NA	NA	NA	NA	NA	-2.01033	0.0259014	NA
nor_wt	ENSG00000271318	NA	NA	NA	NA	NA	NA	NA	NA	NA	NA	NA	NA	NA	NA	NA	-3.11009	0.0298009	NA
nor_wt	ENSG00000271936	NA	NA	NA	NA	NA	NA	NA	NA	NA	NA	NA	NA	NA	NA	NA	-1.12112	0.030343	NA
nor_wt	ENSG00000271973	NA	NA	NA	NA	NA	NA	NA	NA	NA	NA	NA	NA	NA	NA	NA	2.89566	0.0494007	NA
nor_wt	ENSG00000272115	NA	NA	NA	NA	NA	NA	NA	NA	NA	NA	NA	NA	NA	NA	NA	2.89557	0.0473228	NA
nor_wt	ENSG00000272588	NA	NA	NA	NA	NA	NA	NA	NA	NA	NA	NA	NA	NA	NA	NA	-3.67672	0.0424052	NA
nor_wt	ENSG00000273001	NA	NA	NA	NA	NA	NA	NA	NA	NA	NA	NA	NA	NA	NA	NA	-2.12686	0.0209953	NA
nor_wt	ENSG00000273301	NA	NA	NA	NA	NA	NA	NA	NA	NA	NA	NA	NA	NA	NA	NA	1.72669	0.0365876	NA
nor_wt	ENSG00000274015	NA	NA	NA	NA	NA	NA	NA	NA	NA	NA	NA	NA	NA	NA	NA	2.80317	0.00845599	LOC105370532
nor_wt	ENSG00000274712	NA	NA	NA	NA	NA	NA	NA	NA	NA	NA	NA	NA	NA	NA	NA	-1.45229	0.0162534	NA
nor_wt	ENSG00000274943	NA	NA	NA	NA	NA	NA	NA	NA	NA	NA	NA	NA	NA	NA	NA	-3.67051	0.0146669	NA
nor_wt	ENSG00000275318	NA	NA	NA	NA	NA	NA	NA	NA	NA	NA	NA	NA	NA	NA	NA	-1.8169	0.030572	NA
nor_wt	ENSG00000276850	NA	NA	NA	NA	NA	NA	NA	NA	NA	NA	NA	NA	NA	NA	NA	5.24238	0.0451991	NA
nor_wt	ENSG00000278916	NA	NA	NA	NA	NA	NA	NA	NA	NA	NA	NA	NA	NA	NA	NA	2.51629	0.00918332	CEP83-DT
nor_wt	ENSG00000278978	NA	NA	NA	NA	NA	NA	NA	NA	NA	NA	NA	NA	NA	NA	NA	-1.44573	0.0357033	NA
nor_wt	ENSG00000279255	NA	NA	NA	NA	NA	NA	NA	NA	NA	NA	NA	NA	NA	NA	NA	2.44422	0.0270383	NA
nor_wt	ENSG00000279539	NA	NA	NA	NA	NA	NA	NA	NA	NA	NA	NA	NA	NA	NA	NA	-2.08583	0.00380743	NA
nor_wt	ENSG00000279765	NA	NA	NA	NA	NA	NA	NA	NA	NA	NA	NA	NA	NA	NA	NA	-3.7362	0.0263221	NA
nor_wt	ENSG00000281207	NA	NA	NA	NA	NA	NA	NA	NA	NA	NA	NA	NA	NA	NA	NA	2.79852	0.0346974	SLFNL1-AS1
nor_wt	ENSG00000281501	NA	NA	NA	NA	NA	NA	NA	NA	NA	NA	NA	NA	NA	NA	NA	-1.73095	0.0490945	NA
nor_wt	ENSG00000283971	NA	NA	NA	NA	NA	NA	NA	NA	NA	NA	NA	NA	NA	NA	NA	1.5859	0.049019	MIR4442
nor_wt	ENSG00000283973	NA	NA	NA	NA	NA	NA	NA	NA	NA	NA	NA	NA	NA	NA	NA	-1.94109	0.0461763	NA
hy_kd hy_wt nor_kd nor_vc	ENSG00000263563	2.98189	0.0196809	UBBP4	NA	NA	NA	3.92951	0.00203572	UBBP4	25.8408	0.00231044	UBBP4	2.63096	0.0388121	UBBP4	NA	NA	NA
nor_kd nor_vc	ENSG00000006606	NA	NA	NA	NA	NA	NA	NA	NA	NA	11.6563	0.00508894	CCL26	-1.39478	0.037891	CCL26	NA	NA	NA
nor_kd nor_vc	ENSG00000119242	NA	NA	NA	NA	NA	NA	NA	NA	NA	71.1363	0.0284755	CCDC92	1.07034	0.0337093	CCDC92	NA	NA	NA
nor_kd nor_vc	ENSG00000119535	NA	NA	NA	NA	NA	NA	NA	NA	NA	4.37146	0.0148751	CSF3R	3.34827	0.0357433	CSF3R	NA	NA	NA
nor_kd nor_vc	ENSG00000121410	NA	NA	NA	NA	NA	NA	NA	NA	NA	1.48994	0.0306655	A1BG	3.38009	0.0382746	A1BG	NA	NA	NA
nor_kd nor_vc	ENSG00000132522	NA	NA	NA	NA	NA	NA	NA	NA	NA	61.8525	2.76e-05	GPS2	1.27048	0.00166298	GPS2	NA	NA	NA
nor_kd nor_vc	ENSG00000146001	NA	NA	NA	NA	NA	NA	NA	NA	NA	7.99265	0.0253622	PCDHB18P	2.59137	0.033269	PCDHB18P	NA	NA	NA
nor_kd nor_vc	ENSG00000158578	NA	NA	NA	NA	NA	NA	NA	NA	NA	2.93262	0.00569275	ALAS2	3.36039	0.0422221	ALAS2	NA	NA	NA
nor_kd nor_vc	ENSG00000163563	NA	NA	NA	NA	NA	NA	NA	NA	NA	3.72028	0.0253755	MNDA	3.82999	0.0245364	MNDA	NA	NA	NA
nor_kd nor_vc	ENSG00000173567	NA	NA	NA	NA	NA	NA	NA	NA	NA	6.47479	0.0090863	ADGRF3	1.9282	0.0120945	ADGRF3	NA	NA	NA
nor_kd nor_vc	ENSG00000178809	NA	NA	NA	NA	NA	NA	NA	NA	NA	1.71272	0.012434	TRIM73	3.93423	0.0198404	TRIM73	NA	NA	NA
nor_kd nor_vc	ENSG00000179157	NA	NA	NA	NA	NA	NA	NA	NA	NA	1.70148	0.0108857	NA	3.34707	0.0358865	NA	NA	NA	NA
nor_kd nor_vc	ENSG00000188536	NA	NA	NA	NA	NA	NA	NA	NA	NA	39.1681	2.76e-38	HBA2	21.602	4.28e-37	HBA2	NA	NA	NA
nor_kd nor_vc	ENSG00000213412	NA	NA	NA	NA	NA	NA	NA	NA	NA	1.43327	0.0436733	HNRNPA1P33	3.7375	0.0211438	HNRNPA1P33	NA	NA	NA
nor_kd nor_vc	ENSG00000224172	NA	NA	NA	NA	NA	NA	NA	NA	NA	7.64805	0.0155661	NA	2.07885	0.0404025	NA	NA	NA	NA
nor_kd nor_vc	ENSG00000226342	NA	NA	NA	NA	NA	NA	NA	NA	NA	2.13237	0.049397	NA	3.51304	0.0226778	NA	NA	NA	NA
nor_kd nor_vc	ENSG00000226945	NA	NA	NA	NA	NA	NA	NA	NA	NA	7.948	0.0402066	NA	1.80142	0.0404788	NA	NA	NA	NA
nor_kd nor_vc	ENSG00000233493	NA	NA	NA	NA	NA	NA	NA	NA	NA	30.8108	0.000751993	TMEM238	1.26296	0.00767729	TMEM238	NA	NA	NA
nor_kd nor_vc	ENSG00000235092	NA	NA	NA	NA	NA	NA	NA	NA	NA	11.7321	0.021733	NA	2.94628	0.0113369	NA	NA	NA	NA
nor_kd nor_vc	ENSG00000240388	NA	NA	NA	NA	NA	NA	NA	NA	NA	2.32757	0.0136144	NA	3.23695	0.0212107	NA	NA	NA	NA
nor_kd nor_vc	ENSG00000244607	NA	NA	NA	NA	NA	NA	NA	NA	NA	2.35052	0.0447668	CCDC13	3.34222	0.0234792	CCDC13	NA	NA	NA
nor_kd nor_vc	ENSG00000259952	NA	NA	NA	NA	NA	NA	NA	NA	NA	4.5408	0.0131355	NA	3.39771	0.0270442	NA	NA	NA	NA
nor_kd nor_vc	ENSG00000270906	NA	NA	NA	NA	NA	NA	NA	NA	NA	22.2305	0.0116286	NA	1.31416	0.0338341	NA	NA	NA	NA
nor_kd nor_vc	ENSG00000271303	NA	NA	NA	NA	NA	NA	NA	NA	NA	121.971	0.000391161	SRXN1	1.29347	0.0290067	SRXN1	NA	NA	NA
nor_kd nor_vc	ENSG00000272195	NA	NA	NA	NA	NA	NA	NA	NA	NA	2.84117	0.0203063	NA	3.18088	0.038698	NA	NA	NA	NA
hy_vc hy_wt nor_vc	ENSG00000230042	NA	NA	NA	-2.14997	0.0454754	NA	-2.21406	0.0391456	NA	NA	NA	NA	-2.20428	0.043432	NA	NA	NA	NA
hy_kd hy_vc nor_vc	ENSG00000261143	1.26063	0.0370856	NA	1.64257	0.00584441	NA	NA	NA	NA	NA	NA	NA	1.25756	0.0472397	NA	NA	NA	NA
hy_vc nor_vc	ENSG00000125505	NA	NA	NA	-2.33661	0.0429449	MBOAT7	NA	NA	NA	NA	NA	NA	-2.15014	0.047777	MBOAT7	NA	NA	NA
hy_vc nor_vc	ENSG00000157570	NA	NA	NA	-5.11313	0.0254788	TSPAN18	NA	NA	NA	NA	NA	NA	-4.90697	0.0196897	TSPAN18	NA	NA	NA
hy_vc nor_vc	ENSG00000179362	NA	NA	NA	-3.79101	0.0158825	NA	NA	NA	NA	NA	NA	NA	-3.34983	0.0170611	NA	NA	NA	NA
hy_kd nor_vc	ENSG00000134765	3.82587	0.0361348	DSC1	NA	NA	NA	NA	NA	NA	NA	NA	NA	3.76422	0.0394933	DSC1	NA	NA	NA
hy_kd nor_vc	ENSG00000273796	-1.29395	0.047803	NA	NA	NA	NA	NA	NA	NA	NA	NA	NA	1.21971	0.0401747	NA	NA	NA	NA
nor_vc	ENSG00000028277	NA	NA	NA	NA	NA	NA	NA	NA	NA	NA	NA	NA	-4.20218	0.00922173	POU2F2	NA	NA	NA
nor_vc	ENSG00000058085	NA	NA	NA	NA	NA	NA	NA	NA	NA	NA	NA	NA	-3.24198	0.0134989	LAMC2	NA	NA	NA
nor_vc	ENSG00000086300	NA	NA	NA	NA	NA	NA	NA	NA	NA	NA	NA	NA	-3.21031	0.0404226	SNX10	NA	NA	NA
nor_vc	ENSG00000090554	NA	NA	NA	NA	NA	NA	NA	NA	NA	NA	NA	NA	1.99639	0.0478765	FLT3LG	NA	NA	NA
nor_vc	ENSG00000095596	NA	NA	NA	NA	NA	NA	NA	NA	NA	NA	NA	NA	3.16843	0.0394298	CYP26A1	NA	NA	NA
nor_vc	ENSG00000100055	NA	NA	NA	NA	NA	NA	NA	NA	NA	NA	NA	NA	-2.93298	0.044115	CYTH4	NA	NA	NA
nor_vc	ENSG00000100060	NA	NA	NA	NA	NA	NA	NA	NA	NA	NA	NA	NA	-4.9196	0.0273817	MFNG	NA	NA	NA
nor_vc	ENSG00000104140	NA	NA	NA	NA	NA	NA	NA	NA	NA	NA	NA	NA	-4.69079	0.0313439	RHOV	NA	NA	NA
nor_vc	ENSG00000104368	NA	NA	NA	NA	NA	NA	NA	NA	NA	NA	NA	NA	-2.80682	0.0455397	PLAT	NA	NA	NA
nor_vc	ENSG00000105464	NA	NA	NA	NA	NA	NA	NA	NA	NA	NA	NA	NA	-4.59058	0.0416506	GRIN2D	NA	NA	NA
nor_vc	ENSG00000105479	NA	NA	NA	NA	NA	NA	NA	NA	NA	NA	NA	NA	-2.06822	0.0446618	CCDC114	NA	NA	NA
nor_vc	ENSG00000117594	NA	NA	NA	NA	NA	NA	NA	NA	NA	NA	NA	NA	-4.57065	0.00906259	HSD11B1	NA	NA	NA
nor_vc	ENSG00000119630	NA	NA	NA	NA	NA	NA	NA	NA	NA	NA	NA	NA	-4.19687	0.0182384	PGF	NA	NA	NA
nor_vc	ENSG00000121316	NA	NA	NA	NA	NA	NA	NA	NA	NA	NA	NA	NA	-3.18618	0.0449568	PLBD1	NA	NA	NA
nor_vc	ENSG00000121577	NA	NA	NA	NA	NA	NA	NA	NA	NA	NA	NA	NA	1.18095	0.0379765	POPDC2	NA	NA	NA
nor_vc	ENSG00000128165	NA	NA	NA	NA	NA	NA	NA	NA	NA	NA	NA	NA	-6.58948	0.0404942	ADM2	NA	NA	NA
nor_vc	ENSG00000128284	NA	NA	NA	NA	NA	NA	NA	NA	NA	NA	NA	NA	-4.92538	0.038053	APOL3	NA	NA	NA
nor_vc	ENSG00000129422	NA	NA	NA	NA	NA	NA	NA	NA	NA	NA	NA	NA	-3.99276	0.0467177	MTUS1	NA	NA	NA
nor_vc	ENSG00000130829	NA	NA	NA	NA	NA	NA	NA	NA	NA	NA	NA	NA	-4.37474	0.0243944	DUSP9	NA	NA	NA
nor_vc	ENSG00000137812	NA	NA	NA	NA	NA	NA	NA	NA	NA	NA	NA	NA	-1.01331	0.0460872	KNL1	NA	NA	NA
nor_vc	ENSG00000137834	NA	NA	NA	NA	NA	NA	NA	NA	NA	NA	NA	NA	1.74074	0.0254345	SMAD6	NA	NA	NA
nor_vc	ENSG00000138798	NA	NA	NA	NA	NA	NA	NA	NA	NA	NA	NA	NA	-1.51568	0.0447116	EGF	NA	NA	NA
nor_vc	ENSG00000139200	NA	NA	NA	NA	NA	NA	NA	NA	NA	NA	NA	NA	2.69798	0.0300988	PIANP	NA	NA	NA
nor_vc	ENSG00000143624	NA	NA	NA	NA	NA	NA	NA	NA	NA	NA	NA	NA	4.48298	0.0483961	INTS3	NA	NA	NA
nor_vc	ENSG00000144158	NA	NA	NA	NA	NA	NA	NA	NA	NA	NA	NA	NA	-2.85319	0.00738321	NA	NA	NA	NA
nor_vc	ENSG00000145536	NA	NA	NA	NA	NA	NA	NA	NA	NA	NA	NA	NA	-5.72753	0.0141774	ADAMTS16	NA	NA	NA
nor_vc	ENSG00000154485	NA	NA	NA	NA	NA	NA	NA	NA	NA	NA	NA	NA	-3.87266	0.033003	MMP21	NA	NA	NA
nor_vc	ENSG00000154917	NA	NA	NA	NA	NA	NA	NA	NA	NA	NA	NA	NA	-3.25008	0.0452918	RAB6B	NA	NA	NA
nor_vc	ENSG00000156298	NA	NA	NA	NA	NA	NA	NA	NA	NA	NA	NA	NA	-4.59047	0.0377439	TSPAN7	NA	NA	NA
nor_vc	ENSG00000157111	NA	NA	NA	NA	NA	NA	NA	NA	NA	NA	NA	NA	-5.22206	0.0424079	TMEM171	NA	NA	NA
nor_vc	ENSG00000157654	NA	NA	NA	NA	NA	NA	NA	NA	NA	NA	NA	NA	-1.81342	0.0490818	PALM2AKAP2	NA	NA	NA
nor_vc	ENSG00000159217	NA	NA	NA	NA	NA	NA	NA	NA	NA	NA	NA	NA	-6.0984	0.005975	IGF2BP1	NA	NA	NA
nor_vc	ENSG00000163207	NA	NA	NA	NA	NA	NA	NA	NA	NA	NA	NA	NA	4.92863	0.0478282	IVL	NA	NA	NA
nor_vc	ENSG00000164520	NA	NA	NA	NA	NA	NA	NA	NA	NA	NA	NA	NA	-2.96018	0.0143738	RAET1E	NA	NA	NA
nor_vc	ENSG00000164627	NA	NA	NA	NA	NA	NA	NA	NA	NA	NA	NA	NA	2.17864	0.0478751	KIF6	NA	NA	NA
nor_vc	ENSG00000166924	NA	NA	NA	NA	NA	NA	NA	NA	NA	NA	NA	NA	-4.8094	0.0130817	NYAP1	NA	NA	NA
nor_vc	ENSG00000167077	NA	NA	NA	NA	NA	NA	NA	NA	NA	NA	NA	NA	-4.06749	0.0430812	MEI1	NA	NA	NA
nor_vc	ENSG00000167895	NA	NA	NA	NA	NA	NA	NA	NA	NA	NA	NA	NA	-4.64053	0.0378365	TMC8	NA	NA	NA
nor_vc	ENSG00000168490	NA	NA	NA	NA	NA	NA	NA	NA	NA	NA	NA	NA	1.12473	0.0300418	PHYHIP	NA	NA	NA
nor_vc	ENSG00000170889	NA	NA	NA	NA	NA	NA	NA	NA	NA	NA	NA	NA	-5.24129	0.0208841	RPS9	NA	NA	NA
nor_vc	ENSG00000173267	NA	NA	NA	NA	NA	NA	NA	NA	NA	NA	NA	NA	-3.26741	0.0462685	SNCG	NA	NA	NA
nor_vc	ENSG00000173898	NA	NA	NA	NA	NA	NA	NA	NA	NA	NA	NA	NA	-3.16961	0.0243369	SPTBN2	NA	NA	NA
nor_vc	ENSG00000176076	NA	NA	NA	NA	NA	NA	NA	NA	NA	NA	NA	NA	2.88395	0.0329515	KCNE5	NA	NA	NA
nor_vc	ENSG00000176826	NA	NA	NA	NA	NA	NA	NA	NA	NA	NA	NA	NA	-2.12531	0.0364728	FKBP9P1	NA	NA	NA
nor_vc	ENSG00000178342	NA	NA	NA	NA	NA	NA	NA	NA	NA	NA	NA	NA	-2.21704	0.0396605	KCNG2	NA	NA	NA
nor_vc	ENSG00000178718	NA	NA	NA	NA	NA	NA	NA	NA	NA	NA	NA	NA	-3.23472	0.0428148	RPP25	NA	NA	NA
nor_vc	ENSG00000180596	NA	NA	NA	NA	NA	NA	NA	NA	NA	NA	NA	NA	-3.8034	0.0137203	H2BC4	NA	NA	NA
nor_vc	ENSG00000181634	NA	NA	NA	NA	NA	NA	NA	NA	NA	NA	NA	NA	-5.92741	0.0135978	TNFSF15	NA	NA	NA
nor_vc	ENSG00000182752	NA	NA	NA	NA	NA	NA	NA	NA	NA	NA	NA	NA	-4.66541	0.0146745	PAPPA	NA	NA	NA
nor_vc	ENSG00000184163	NA	NA	NA	NA	NA	NA	NA	NA	NA	NA	NA	NA	-1.6676	0.0336604	C1QTNF12	NA	NA	NA
nor_vc	ENSG00000185710	NA	NA	NA	NA	NA	NA	NA	NA	NA	NA	NA	NA	-3.91816	0.0102746	NA	NA	NA	NA
nor_vc	ENSG00000186642	NA	NA	NA	NA	NA	NA	NA	NA	NA	NA	NA	NA	-3.08854	0.0256546	PDE2A	NA	NA	NA
nor_vc	ENSG00000188064	NA	NA	NA	NA	NA	NA	NA	NA	NA	NA	NA	NA	-5.28318	0.0161221	WNT7B	NA	NA	NA
nor_vc	ENSG00000189223	NA	NA	NA	NA	NA	NA	NA	NA	NA	NA	NA	NA	-2.89276	0.0385961	PAX8-AS1	NA	NA	NA
nor_vc	ENSG00000196154	NA	NA	NA	NA	NA	NA	NA	NA	NA	NA	NA	NA	-2.54422	0.017761	S100A4	NA	NA	NA
nor_vc	ENSG00000196497	NA	NA	NA	NA	NA	NA	NA	NA	NA	NA	NA	NA	-1.80251	0.0103628	IPO4	NA	NA	NA
nor_vc	ENSG00000196873	NA	NA	NA	NA	NA	NA	NA	NA	NA	NA	NA	NA	-3.43903	0.0177536	CBWD3	NA	NA	NA
nor_vc	ENSG00000202058	NA	NA	NA	NA	NA	NA	NA	NA	NA	NA	NA	NA	3.11229	0.0428848	NA	NA	NA	NA
nor_vc	ENSG00000207971	NA	NA	NA	NA	NA	NA	NA	NA	NA	NA	NA	NA	-3.30064	0.0354758	MIR125B1	NA	NA	NA
nor_vc	ENSG00000213881	NA	NA	NA	NA	NA	NA	NA	NA	NA	NA	NA	NA	2.22086	0.0186653	NA	NA	NA	NA
nor_vc	ENSG00000214076	NA	NA	NA	NA	NA	NA	NA	NA	NA	NA	NA	NA	-6.05729	0.035709	NA	NA	NA	NA
nor_vc	ENSG00000214776	NA	NA	NA	NA	NA	NA	NA	NA	NA	NA	NA	NA	4.01169	0.0232389	NA	NA	NA	NA
nor_vc	ENSG00000215221	NA	NA	NA	NA	NA	NA	NA	NA	NA	NA	NA	NA	3.22514	0.0360166	NA	NA	NA	NA
nor_vc	ENSG00000224126	NA	NA	NA	NA	NA	NA	NA	NA	NA	NA	NA	NA	-2.48839	0.0287981	NA	NA	NA	NA
nor_vc	ENSG00000224321	NA	NA	NA	NA	NA	NA	NA	NA	NA	NA	NA	NA	-1.44633	0.0400805	NA	NA	NA	NA
nor_vc	ENSG00000224834	NA	NA	NA	NA	NA	NA	NA	NA	NA	NA	NA	NA	1.80898	0.0473271	NA	NA	NA	NA
nor_vc	ENSG00000226247	NA	NA	NA	NA	NA	NA	NA	NA	NA	NA	NA	NA	-3.93605	0.0189096	NA	NA	NA	NA
nor_vc	ENSG00000229037	NA	NA	NA	NA	NA	NA	NA	NA	NA	NA	NA	NA	-2.3978	0.0311208	NA	NA	NA	NA
nor_vc	ENSG00000230092	NA	NA	NA	NA	NA	NA	NA	NA	NA	NA	NA	NA	-3.22197	0.0478988	NA	NA	NA	NA
nor_vc	ENSG00000230406	NA	NA	NA	NA	NA	NA	NA	NA	NA	NA	NA	NA	3.53366	0.038276	NA	NA	NA	NA
nor_vc	ENSG00000231345	NA	NA	NA	NA	NA	NA	NA	NA	NA	NA	NA	NA	-5.42325	0.0150317	NA	NA	NA	NA
nor_vc	ENSG00000232626	NA	NA	NA	NA	NA	NA	NA	NA	NA	NA	NA	NA	1.87381	0.0401439	NA	NA	NA	NA
nor_vc	ENSG00000232907	NA	NA	NA	NA	NA	NA	NA	NA	NA	NA	NA	NA	-1.9582	0.0375014	DLGAP4-AS1	NA	NA	NA
nor_vc	ENSG00000235180	NA	NA	NA	NA	NA	NA	NA	NA	NA	NA	NA	NA	-3.28038	0.0398223	LINC00601	NA	NA	NA
nor_vc	ENSG00000235245	NA	NA	NA	NA	NA	NA	NA	NA	NA	NA	NA	NA	-2.285	0.0469569	NA	NA	NA	NA
nor_vc	ENSG00000235806	NA	NA	NA	NA	NA	NA	NA	NA	NA	NA	NA	NA	-4.82562	0.00258868	NA	NA	NA	NA
nor_vc	ENSG00000236297	NA	NA	NA	NA	NA	NA	NA	NA	NA	NA	NA	NA	1.95924	0.037274	NA	NA	NA	NA
nor_vc	ENSG00000238084	NA	NA	NA	NA	NA	NA	NA	NA	NA	NA	NA	NA	1.93118	0.0120946	NA	NA	NA	NA
nor_vc	ENSG00000238195	NA	NA	NA	NA	NA	NA	NA	NA	NA	NA	NA	NA	3.66491	0.0414684	NA	NA	NA	NA
nor_vc	ENSG00000240338	NA	NA	NA	NA	NA	NA	NA	NA	NA	NA	NA	NA	-3.58065	0.0330279	LOC100506281	NA	NA	NA
nor_vc	ENSG00000241155	NA	NA	NA	NA	NA	NA	NA	NA	NA	NA	NA	NA	-3.4509	0.0447395	ARHGAP31-AS1	NA	NA	NA
nor_vc	ENSG00000241494	NA	NA	NA	NA	NA	NA	NA	NA	NA	NA	NA	NA	1.043	0.0458923	NA	NA	NA	NA
nor_vc	ENSG00000241769	NA	NA	NA	NA	NA	NA	NA	NA	NA	NA	NA	NA	1.20819	0.0124762	LINC00893	NA	NA	NA
nor_vc	ENSG00000241907	NA	NA	NA	NA	NA	NA	NA	NA	NA	NA	NA	NA	-3.11297	0.0359203	NA	NA	NA	NA
nor_vc	ENSG00000243455	NA	NA	NA	NA	NA	NA	NA	NA	NA	NA	NA	NA	3.30602	0.0461919	NA	NA	NA	NA
nor_vc	ENSG00000243504	NA	NA	NA	NA	NA	NA	NA	NA	NA	NA	NA	NA	3.21082	0.0289965	NA	NA	NA	NA
nor_vc	ENSG00000255815	NA	NA	NA	NA	NA	NA	NA	NA	NA	NA	NA	NA	2.35639	0.0421384	NA	NA	NA	NA
nor_vc	ENSG00000258304	NA	NA	NA	NA	NA	NA	NA	NA	NA	NA	NA	NA	4.1261	0.00999078	NA	NA	NA	NA
nor_vc	ENSG00000259429	NA	NA	NA	NA	NA	NA	NA	NA	NA	NA	NA	NA	-3.4929	0.0442394	NA	NA	NA	NA
nor_vc	ENSG00000263766	NA	NA	NA	NA	NA	NA	NA	NA	NA	NA	NA	NA	-3.12067	0.0388476	NA	NA	NA	NA
nor_vc	ENSG00000265018	NA	NA	NA	NA	NA	NA	NA	NA	NA	NA	NA	NA	3.15937	0.042135	AGAP12P	NA	NA	NA
nor_vc	ENSG00000270006	NA	NA	NA	NA	NA	NA	NA	NA	NA	NA	NA	NA	-2.11792	0.0263152	LOC101928659	NA	NA	NA
nor_vc	ENSG00000271032	NA	NA	NA	NA	NA	NA	NA	NA	NA	NA	NA	NA	-3.75766	0.0385353	NA	NA	NA	NA
nor_vc	ENSG00000272812	NA	NA	NA	NA	NA	NA	NA	NA	NA	NA	NA	NA	4.30041	0.0038829	NA	NA	NA	NA
nor_vc	ENSG00000272914	NA	NA	NA	NA	NA	NA	NA	NA	NA	NA	NA	NA	-3.91989	0.0497482	NA	NA	NA	NA
nor_vc	ENSG00000272927	NA	NA	NA	NA	NA	NA	NA	NA	NA	NA	NA	NA	3.52009	0.038332	NA	NA	NA	NA
nor_vc	ENSG00000273759	NA	NA	NA	NA	NA	NA	NA	NA	NA	NA	NA	NA	2.97564	0.039582	NA	NA	NA	NA
nor_vc	ENSG00000276952	NA	NA	NA	NA	NA	NA	NA	NA	NA	NA	NA	NA	-2.33945	0.0230383	NA	NA	NA	NA
nor_vc	ENSG00000276980	NA	NA	NA	NA	NA	NA	NA	NA	NA	NA	NA	NA	-4.44773	0.016433	NA	NA	NA	NA
nor_vc	ENSG00000280639	NA	NA	NA	NA	NA	NA	NA	NA	NA	NA	NA	NA	-3.24104	0.0374673	LINC02204	NA	NA	NA
nor_vc	ENSG00000281383	NA	NA	NA	NA	NA	NA	NA	NA	NA	NA	NA	NA	-2.40094	0.0437021	NA	NA	NA	NA
nor_vc	ENSG00000281903	NA	NA	NA	NA	NA	NA	NA	NA	NA	NA	NA	NA	-2.87708	0.0463298	NA	NA	NA	NA
nor_vc	ENSG00000283563	NA	NA	NA	NA	NA	NA	NA	NA	NA	NA	NA	NA	3.45548	0.0364868	ZCWPW2	NA	NA	NA
hy_vc hy_wt nor_kd	ENSG00000136541	NA	NA	NA	3.84848	0.0246746	ERMN	4.16258	0.0149451	ERMN	8.90275	0.0160882	ERMN	NA	NA	NA	NA	NA	NA
hy_kd hy_wt nor_kd	ENSG00000029534	2.16658	0.0278368	ANK1	NA	NA	NA	2.153	0.0286249	ANK1	10.9473	0.000615878	ANK1	NA	NA	NA	NA	NA	NA
hy_kd hy_wt nor_kd	ENSG00000163516	1.3578	0.0209001	ANKZF1	NA	NA	NA	1.47193	0.0122706	ANKZF1	712.348	0.035385	ANKZF1	NA	NA	NA	NA	NA	NA
hy_kd hy_wt nor_kd	ENSG00000225518	-2.08299	0.0155712	NA	NA	NA	NA	-1.78325	0.0276099	NA	4.71171	0.0216442	NA	NA	NA	NA	NA	NA	NA
hy_kd hy_wt nor_kd	ENSG00000227946	-1.46226	0.00590729	NA	NA	NA	NA	-1.50909	0.00425509	NA	14.4765	0.0275075	NA	NA	NA	NA	NA	NA	NA
hy_kd hy_wt nor_kd	ENSG00000279412	2.0147	0.0215794	NA	NA	NA	NA	2.53087	0.00358898	NA	14.0566	0.00723448	NA	NA	NA	NA	NA	NA	NA
hy_wt nor_kd	ENSG00000123612	NA	NA	NA	NA	NA	NA	2.77685	0.0351752	ACVR1C	29.5511	0.00320119	ACVR1C	NA	NA	NA	NA	NA	NA
hy_kd nor_kd	ENSG00000140694	-6.14121	0.0189604	PARN	NA	NA	NA	NA	NA	NA	4.31853	0.034747	PARN	NA	NA	NA	NA	NA	NA
hy_kd nor_kd	ENSG00000204352	2.86636	0.00735321	C9orf129	NA	NA	NA	NA	NA	NA	11.4442	0.0160913	C9orf129	NA	NA	NA	NA	NA	NA
hy_kd nor_kd	ENSG00000235618	2.00171	0.0444577	FAM21EP	NA	NA	NA	NA	NA	NA	4.0789	0.0402516	FAM21EP	NA	NA	NA	NA	NA	NA
hy_kd nor_kd	ENSG00000237757	1.51635	0.021758	NA	NA	NA	NA	NA	NA	NA	6.07497	0.0282421	NA	NA	NA	NA	NA	NA	NA
hy_kd nor_kd	ENSG00000276488	1.87879	0.0486421	NA	NA	NA	NA	NA	NA	NA	7.79571	0.0225982	NA	NA	NA	NA	NA	NA	NA
nor_kd	ENSG00000003137	NA	NA	NA	NA	NA	NA	NA	NA	NA	270.101	0.0306321	CYP26B1	NA	NA	NA	NA	NA	NA
nor_kd	ENSG00000003147	NA	NA	NA	NA	NA	NA	NA	NA	NA	74.781	0.027181	ICA1	NA	NA	NA	NA	NA	NA
nor_kd	ENSG00000046653	NA	NA	NA	NA	NA	NA	NA	NA	NA	8.78413	0.0443933	GPM6B	NA	NA	NA	NA	NA	NA
nor_kd	ENSG00000057704	NA	NA	NA	NA	NA	NA	NA	NA	NA	306.171	0.0448395	TMCC3	NA	NA	NA	NA	NA	NA
nor_kd	ENSG00000080824	NA	NA	NA	NA	NA	NA	NA	NA	NA	42174.1	0.0258276	HSP90AA1	NA	NA	NA	NA	NA	NA
nor_kd	ENSG00000082126	NA	NA	NA	NA	NA	NA	NA	NA	NA	113.176	0.0151432	MPP4	NA	NA	NA	NA	NA	NA
nor_kd	ENSG00000090020	NA	NA	NA	NA	NA	NA	NA	NA	NA	1263.38	0.0407357	SLC9A1	NA	NA	NA	NA	NA	NA
nor_kd	ENSG00000097096	NA	NA	NA	NA	NA	NA	NA	NA	NA	90.9551	0.00590592	SYDE2	NA	NA	NA	NA	NA	NA
nor_kd	ENSG00000101307	NA	NA	NA	NA	NA	NA	NA	NA	NA	35.3699	0.0332824	SIRPB1	NA	NA	NA	NA	NA	NA
nor_kd	ENSG00000102053	NA	NA	NA	NA	NA	NA	NA	NA	NA	16.5962	0.0395604	ZC3H12B	NA	NA	NA	NA	NA	NA
nor_kd	ENSG00000106211	NA	NA	NA	NA	NA	NA	NA	NA	NA	13596.8	0.0309221	HSPB1	NA	NA	NA	NA	NA	NA
nor_kd	ENSG00000106397	NA	NA	NA	NA	NA	NA	NA	NA	NA	2522.06	0.013205	PLOD3	NA	NA	NA	NA	NA	NA
nor_kd	ENSG00000108984	NA	NA	NA	NA	NA	NA	NA	NA	NA	15.2851	0.0199617	MAP2K6	NA	NA	NA	NA	NA	NA
nor_kd	ENSG00000109771	NA	NA	NA	NA	NA	NA	NA	NA	NA	31.2007	0.0363281	LRP2BP	NA	NA	NA	NA	NA	NA
nor_kd	ENSG00000111644	NA	NA	NA	NA	NA	NA	NA	NA	NA	5.73931	0.014681	ACRBP	NA	NA	NA	NA	NA	NA
nor_kd	ENSG00000114988	NA	NA	NA	NA	NA	NA	NA	NA	NA	989.978	0.0485313	LMAN2L	NA	NA	NA	NA	NA	NA
nor_kd	ENSG00000115165	NA	NA	NA	NA	NA	NA	NA	NA	NA	75.3321	0.0298381	CYTIP	NA	NA	NA	NA	NA	NA
nor_kd	ENSG00000115290	NA	NA	NA	NA	NA	NA	NA	NA	NA	8.85528	0.0155652	GRB14	NA	NA	NA	NA	NA	NA
nor_kd	ENSG00000116106	NA	NA	NA	NA	NA	NA	NA	NA	NA	266.253	0.0484649	EPHA4	NA	NA	NA	NA	NA	NA
nor_kd	ENSG00000116584	NA	NA	NA	NA	NA	NA	NA	NA	NA	1639.35	0.0127786	ARHGEF2	NA	NA	NA	NA	NA	NA
nor_kd	ENSG00000117724	NA	NA	NA	NA	NA	NA	NA	NA	NA	1106.32	0.0254437	CENPF	NA	NA	NA	NA	NA	NA
nor_kd	ENSG00000120162	NA	NA	NA	NA	NA	NA	NA	NA	NA	127.726	0.049927	MOB3B	NA	NA	NA	NA	NA	NA
nor_kd	ENSG00000120215	NA	NA	NA	NA	NA	NA	NA	NA	NA	5.82732	0.0462108	MLANA	NA	NA	NA	NA	NA	NA
nor_kd	ENSG00000121101	NA	NA	NA	NA	NA	NA	NA	NA	NA	4.914	0.0492516	TEX14	NA	NA	NA	NA	NA	NA
nor_kd	ENSG00000123384	NA	NA	NA	NA	NA	NA	NA	NA	NA	21302.5	0.0267168	LRP1	NA	NA	NA	NA	NA	NA
nor_kd	ENSG00000124942	NA	NA	NA	NA	NA	NA	NA	NA	NA	17520.2	0.0163994	AHNAK	NA	NA	NA	NA	NA	NA
nor_kd	ENSG00000127481	NA	NA	NA	NA	NA	NA	NA	NA	NA	1951.03	0.0451394	UBR4	NA	NA	NA	NA	NA	NA
nor_kd	ENSG00000128567	NA	NA	NA	NA	NA	NA	NA	NA	NA	3218.04	0.0251231	PODXL	NA	NA	NA	NA	NA	NA
nor_kd	ENSG00000129214	NA	NA	NA	NA	NA	NA	NA	NA	NA	11.286	0.0397624	SHBG	NA	NA	NA	NA	NA	NA
nor_kd	ENSG00000130748	NA	NA	NA	NA	NA	NA	NA	NA	NA	139.82	0.00122995	TMEM160	NA	NA	NA	NA	NA	NA
nor_kd	ENSG00000131149	NA	NA	NA	NA	NA	NA	NA	NA	NA	963.928	0.049736	GSE1	NA	NA	NA	NA	NA	NA
nor_kd	ENSG00000134757	NA	NA	NA	NA	NA	NA	NA	NA	NA	1.6923	0.0346957	DSG3	NA	NA	NA	NA	NA	NA
nor_kd	ENSG00000135605	NA	NA	NA	NA	NA	NA	NA	NA	NA	75.6207	0.021275	TEC	NA	NA	NA	NA	NA	NA
nor_kd	ENSG00000136068	NA	NA	NA	NA	NA	NA	NA	NA	NA	9766.71	0.0151828	FLNB	NA	NA	NA	NA	NA	NA
nor_kd	ENSG00000136160	NA	NA	NA	NA	NA	NA	NA	NA	NA	3.7178	0.0348157	EDNRB	NA	NA	NA	NA	NA	NA
nor_kd	ENSG00000136918	NA	NA	NA	NA	NA	NA	NA	NA	NA	2.7964	0.0416452	WDR38	NA	NA	NA	NA	NA	NA
nor_kd	ENSG00000140323	NA	NA	NA	NA	NA	NA	NA	NA	NA	85.5323	0.0432162	DISP2	NA	NA	NA	NA	NA	NA
nor_kd	ENSG00000140905	NA	NA	NA	NA	NA	NA	NA	NA	NA	10.9768	0.0381866	GCSH	NA	NA	NA	NA	NA	NA
nor_kd	ENSG00000141968	NA	NA	NA	NA	NA	NA	NA	NA	NA	3.51501	0.0459676	VAV1	NA	NA	NA	NA	NA	NA
nor_kd	ENSG00000142583	NA	NA	NA	NA	NA	NA	NA	NA	NA	4.93223	0.00641413	SLC2A5	NA	NA	NA	NA	NA	NA
nor_kd	ENSG00000147852	NA	NA	NA	NA	NA	NA	NA	NA	NA	1281.99	0.0233927	VLDLR	NA	NA	NA	NA	NA	NA
nor_kd	ENSG00000149346	NA	NA	NA	NA	NA	NA	NA	NA	NA	273.956	0.0251564	SLX4IP	NA	NA	NA	NA	NA	NA
nor_kd	ENSG00000149596	NA	NA	NA	NA	NA	NA	NA	NA	NA	407.086	0.0478665	JPH2	NA	NA	NA	NA	NA	NA
nor_kd	ENSG00000153253	NA	NA	NA	NA	NA	NA	NA	NA	NA	77.2231	0.0180002	SCN3A	NA	NA	NA	NA	NA	NA
nor_kd	ENSG00000154175	NA	NA	NA	NA	NA	NA	NA	NA	NA	84.5839	0.0401098	ABI3BP	NA	NA	NA	NA	NA	NA
nor_kd	ENSG00000154734	NA	NA	NA	NA	NA	NA	NA	NA	NA	132.062	0.00781208	ADAMTS1	NA	NA	NA	NA	NA	NA
nor_kd	ENSG00000154928	NA	NA	NA	NA	NA	NA	NA	NA	NA	82.6736	0.0275466	EPHB1	NA	NA	NA	NA	NA	NA
nor_kd	ENSG00000156427	NA	NA	NA	NA	NA	NA	NA	NA	NA	6.56305	0.0402574	FGF18	NA	NA	NA	NA	NA	NA
nor_kd	ENSG00000156886	NA	NA	NA	NA	NA	NA	NA	NA	NA	1.41556	0.0287162	ITGAD	NA	NA	NA	NA	NA	NA
nor_kd	ENSG00000157152	NA	NA	NA	NA	NA	NA	NA	NA	NA	10.3081	0.0202334	SYN2	NA	NA	NA	NA	NA	NA
nor_kd	ENSG00000157557	NA	NA	NA	NA	NA	NA	NA	NA	NA	638.736	0.0429954	ETS2	NA	NA	NA	NA	NA	NA
nor_kd	ENSG00000159166	NA	NA	NA	NA	NA	NA	NA	NA	NA	1.19788	0.0376095	LAD1	NA	NA	NA	NA	NA	NA
nor_kd	ENSG00000159433	NA	NA	NA	NA	NA	NA	NA	NA	NA	187.131	0.0152941	STARD9	NA	NA	NA	NA	NA	NA
nor_kd	ENSG00000160570	NA	NA	NA	NA	NA	NA	NA	NA	NA	933.729	0.0314424	DEDD2	NA	NA	NA	NA	NA	NA
nor_kd	ENSG00000162745	NA	NA	NA	NA	NA	NA	NA	NA	NA	29.127	0.042474	OLFML2B	NA	NA	NA	NA	NA	NA
nor_kd	ENSG00000163689	NA	NA	NA	NA	NA	NA	NA	NA	NA	80.8603	0.044824	C3orf67	NA	NA	NA	NA	NA	NA
nor_kd	ENSG00000164008	NA	NA	NA	NA	NA	NA	NA	NA	NA	4.80583	0.0404698	C1orf50	NA	NA	NA	NA	NA	NA
nor_kd	ENSG00000164045	NA	NA	NA	NA	NA	NA	NA	NA	NA	123.222	0.0306833	CDC25A	NA	NA	NA	NA	NA	NA
nor_kd	ENSG00000164171	NA	NA	NA	NA	NA	NA	NA	NA	NA	806.877	0.0283329	ITGA2	NA	NA	NA	NA	NA	NA
nor_kd	ENSG00000166289	NA	NA	NA	NA	NA	NA	NA	NA	NA	50.6877	0.000179233	PLEKHF1	NA	NA	NA	NA	NA	NA
nor_kd	ENSG00000166341	NA	NA	NA	NA	NA	NA	NA	NA	NA	5.56898	0.0455208	DCHS1	NA	NA	NA	NA	NA	NA
nor_kd	ENSG00000166349	NA	NA	NA	NA	NA	NA	NA	NA	NA	43.9633	0.0243673	RAG1	NA	NA	NA	NA	NA	NA
nor_kd	ENSG00000166407	NA	NA	NA	NA	NA	NA	NA	NA	NA	59.7654	0.0295115	LMO1	NA	NA	NA	NA	NA	NA
nor_kd	ENSG00000166435	NA	NA	NA	NA	NA	NA	NA	NA	NA	331.253	0.00983675	XRRA1	NA	NA	NA	NA	NA	NA
nor_kd	ENSG00000166507	NA	NA	NA	NA	NA	NA	NA	NA	NA	18.4652	0.000737999	NDST2	NA	NA	NA	NA	NA	NA
nor_kd	ENSG00000166793	NA	NA	NA	NA	NA	NA	NA	NA	NA	42.5305	0.0479522	YPEL4	NA	NA	NA	NA	NA	NA
nor_kd	ENSG00000167193	NA	NA	NA	NA	NA	NA	NA	NA	NA	229.483	0.000966438	CRK	NA	NA	NA	NA	NA	NA
nor_kd	ENSG00000167548	NA	NA	NA	NA	NA	NA	NA	NA	NA	1532.97	0.0107688	KMT2D	NA	NA	NA	NA	NA	NA
nor_kd	ENSG00000167550	NA	NA	NA	NA	NA	NA	NA	NA	NA	18.2847	0.0426712	RHEBL1	NA	NA	NA	NA	NA	NA
nor_kd	ENSG00000167964	NA	NA	NA	NA	NA	NA	NA	NA	NA	33.3118	0.030277	RAB26	NA	NA	NA	NA	NA	NA
nor_kd	ENSG00000169715	NA	NA	NA	NA	NA	NA	NA	NA	NA	2003.79	0.0342604	MT1E	NA	NA	NA	NA	NA	NA
nor_kd	ENSG00000170482	NA	NA	NA	NA	NA	NA	NA	NA	NA	2.12275	0.0491044	SLC23A1	NA	NA	NA	NA	NA	NA
nor_kd	ENSG00000170632	NA	NA	NA	NA	NA	NA	NA	NA	NA	255.406	0.000420214	ARMC10	NA	NA	NA	NA	NA	NA
nor_kd	ENSG00000171724	NA	NA	NA	NA	NA	NA	NA	NA	NA	254.441	0.0041689	VAT1L	NA	NA	NA	NA	NA	NA
nor_kd	ENSG00000172460	NA	NA	NA	NA	NA	NA	NA	NA	NA	3.0512	0.0162367	PRSS30P	NA	NA	NA	NA	NA	NA
nor_kd	ENSG00000172530	NA	NA	NA	NA	NA	NA	NA	NA	NA	390.056	0.0207171	BANP	NA	NA	NA	NA	NA	NA
nor_kd	ENSG00000172548	NA	NA	NA	NA	NA	NA	NA	NA	NA	746.119	0.0481077	NIPAL4	NA	NA	NA	NA	NA	NA
nor_kd	ENSG00000174236	NA	NA	NA	NA	NA	NA	NA	NA	NA	1.97288	0.0430123	REP15	NA	NA	NA	NA	NA	NA
nor_kd	ENSG00000174428	NA	NA	NA	NA	NA	NA	NA	NA	NA	77.4169	0.0019147	GTF2IRD2B	NA	NA	NA	NA	NA	NA
nor_kd	ENSG00000176170	NA	NA	NA	NA	NA	NA	NA	NA	NA	1251.87	0.0359151	SPHK1	NA	NA	NA	NA	NA	NA
nor_kd	ENSG00000176318	NA	NA	NA	NA	NA	NA	NA	NA	NA	8.4916	0.0100366	NA	NA	NA	NA	NA	NA	NA
nor_kd	ENSG00000177666	NA	NA	NA	NA	NA	NA	NA	NA	NA	1528.06	0.0192622	PNPLA2	NA	NA	NA	NA	NA	NA
nor_kd	ENSG00000178662	NA	NA	NA	NA	NA	NA	NA	NA	NA	50.244	0.0265306	CSRNP3	NA	NA	NA	NA	NA	NA
nor_kd	ENSG00000179862	NA	NA	NA	NA	NA	NA	NA	NA	NA	66.7551	0.0478716	CITED4	NA	NA	NA	NA	NA	NA
nor_kd	ENSG00000180263	NA	NA	NA	NA	NA	NA	NA	NA	NA	237.68	0.0330633	FGD6	NA	NA	NA	NA	NA	NA
nor_kd	ENSG00000180929	NA	NA	NA	NA	NA	NA	NA	NA	NA	2.00824	0.04393	GPR62	NA	NA	NA	NA	NA	NA
nor_kd	ENSG00000183153	NA	NA	NA	NA	NA	NA	NA	NA	NA	1.81825	0.00598512	GJD3	NA	NA	NA	NA	NA	NA
nor_kd	ENSG00000184497	NA	NA	NA	NA	NA	NA	NA	NA	NA	228.685	0.0407601	TMEM255B	NA	NA	NA	NA	NA	NA
nor_kd	ENSG00000185267	NA	NA	NA	NA	NA	NA	NA	NA	NA	10.8117	0.0433537	CDNF	NA	NA	NA	NA	NA	NA
nor_kd	ENSG00000185567	NA	NA	NA	NA	NA	NA	NA	NA	NA	4601.88	0.00361037	AHNAK2	NA	NA	NA	NA	NA	NA
nor_kd	ENSG00000185818	NA	NA	NA	NA	NA	NA	NA	NA	NA	841.798	0.0326877	NAT8L	NA	NA	NA	NA	NA	NA
nor_kd	ENSG00000186081	NA	NA	NA	NA	NA	NA	NA	NA	NA	51.3924	1.26e-06	KRT5	NA	NA	NA	NA	NA	NA
nor_kd	ENSG00000186395	NA	NA	NA	NA	NA	NA	NA	NA	NA	320.991	0.0161839	KRT10	NA	NA	NA	NA	NA	NA
nor_kd	ENSG00000186654	NA	NA	NA	NA	NA	NA	NA	NA	NA	46.6815	0.0242781	PRR5	NA	NA	NA	NA	NA	NA
nor_kd	ENSG00000187122	NA	NA	NA	NA	NA	NA	NA	NA	NA	2.74572	0.0115849	SLIT1	NA	NA	NA	NA	NA	NA
nor_kd	ENSG00000187550	NA	NA	NA	NA	NA	NA	NA	NA	NA	2.27139	0.0340695	SBK2	NA	NA	NA	NA	NA	NA
nor_kd	ENSG00000188290	NA	NA	NA	NA	NA	NA	NA	NA	NA	169.301	0.00410223	HES4	NA	NA	NA	NA	NA	NA
nor_kd	ENSG00000196159	NA	NA	NA	NA	NA	NA	NA	NA	NA	855.536	0.0288093	FAT4	NA	NA	NA	NA	NA	NA
nor_kd	ENSG00000196376	NA	NA	NA	NA	NA	NA	NA	NA	NA	1.86191	0.0443611	SLC35F1	NA	NA	NA	NA	NA	NA
nor_kd	ENSG00000199753	NA	NA	NA	NA	NA	NA	NA	NA	NA	10.1407	0.0113208	SNORD104	NA	NA	NA	NA	NA	NA
nor_kd	ENSG00000203709	NA	NA	NA	NA	NA	NA	NA	NA	NA	70.0528	0.0379456	NA	NA	NA	NA	NA	NA	NA
nor_kd	ENSG00000204642	NA	NA	NA	NA	NA	NA	NA	NA	NA	9.47414	0.0261845	HLA-F	NA	NA	NA	NA	NA	NA
nor_kd	ENSG00000204923	NA	NA	NA	NA	NA	NA	NA	NA	NA	31.4221	0.0268406	FBXO48	NA	NA	NA	NA	NA	NA
nor_kd	ENSG00000205420	NA	NA	NA	NA	NA	NA	NA	NA	NA	22.9303	5.97e-06	KRT6A	NA	NA	NA	NA	NA	NA
nor_kd	ENSG00000212743	NA	NA	NA	NA	NA	NA	NA	NA	NA	0.871491	0.0463998	NA	NA	NA	NA	NA	NA	NA
nor_kd	ENSG00000213563	NA	NA	NA	NA	NA	NA	NA	NA	NA	336.541	0.000823871	C8orf82	NA	NA	NA	NA	NA	NA
nor_kd	ENSG00000214259	NA	NA	NA	NA	NA	NA	NA	NA	NA	3.9826	0.039361	NA	NA	NA	NA	NA	NA	NA
nor_kd	ENSG00000214297	NA	NA	NA	NA	NA	NA	NA	NA	NA	15.8259	0.0362154	NA	NA	NA	NA	NA	NA	NA
nor_kd	ENSG00000214892	NA	NA	NA	NA	NA	NA	NA	NA	NA	1.76332	0.0434178	NA	NA	NA	NA	NA	NA	NA
nor_kd	ENSG00000217026	NA	NA	NA	NA	NA	NA	NA	NA	NA	4.65279	0.0473206	NA	NA	NA	NA	NA	NA	NA
nor_kd	ENSG00000217555	NA	NA	NA	NA	NA	NA	NA	NA	NA	2.43576	0.0206385	CKLF	NA	NA	NA	NA	NA	NA
nor_kd	ENSG00000217950	NA	NA	NA	NA	NA	NA	NA	NA	NA	13.6562	0.0247405	NA	NA	NA	NA	NA	NA	NA
nor_kd	ENSG00000223509	NA	NA	NA	NA	NA	NA	NA	NA	NA	2.21583	0.0474465	NA	NA	NA	NA	NA	NA	NA
nor_kd	ENSG00000223551	NA	NA	NA	NA	NA	NA	NA	NA	NA	20.1056	0.0359115	NA	NA	NA	NA	NA	NA	NA
nor_kd	ENSG00000223820	NA	NA	NA	NA	NA	NA	NA	NA	NA	6.91647	0.0400329	CFL1P1	NA	NA	NA	NA	NA	NA
nor_kd	ENSG00000223891	NA	NA	NA	NA	NA	NA	NA	NA	NA	114.256	0.0399782	OSER1-DT	NA	NA	NA	NA	NA	NA
nor_kd	ENSG00000224411	NA	NA	NA	NA	NA	NA	NA	NA	NA	2550.98	0.021135	NA	NA	NA	NA	NA	NA	NA
nor_kd	ENSG00000225302	NA	NA	NA	NA	NA	NA	NA	NA	NA	137.025	0.0304065	NA	NA	NA	NA	NA	NA	NA
nor_kd	ENSG00000226564	NA	NA	NA	NA	NA	NA	NA	NA	NA	27.4697	0.00455744	NA	NA	NA	NA	NA	NA	NA
nor_kd	ENSG00000226756	NA	NA	NA	NA	NA	NA	NA	NA	NA	7.27048	0.0190035	NA	NA	NA	NA	NA	NA	NA
nor_kd	ENSG00000226823	NA	NA	NA	NA	NA	NA	NA	NA	NA	11.1339	0.0490783	NA	NA	NA	NA	NA	NA	NA
nor_kd	ENSG00000228983	NA	NA	NA	NA	NA	NA	NA	NA	NA	1.81095	0.0173408	NA	NA	NA	NA	NA	NA	NA
nor_kd	ENSG00000229081	NA	NA	NA	NA	NA	NA	NA	NA	NA	2.36395	0.0224763	NA	NA	NA	NA	NA	NA	NA
nor_kd	ENSG00000229230	NA	NA	NA	NA	NA	NA	NA	NA	NA	21.0162	0.0272085	NA	NA	NA	NA	NA	NA	NA
nor_kd	ENSG00000229344	NA	NA	NA	NA	NA	NA	NA	NA	NA	9.82471	0.0300855	NA	NA	NA	NA	NA	NA	NA
nor_kd	ENSG00000229896	NA	NA	NA	NA	NA	NA	NA	NA	NA	6.54673	0.0340269	NA	NA	NA	NA	NA	NA	NA
nor_kd	ENSG00000230772	NA	NA	NA	NA	NA	NA	NA	NA	NA	8.80394	0.000727674	NA	NA	NA	NA	NA	NA	NA
nor_kd	ENSG00000230937	NA	NA	NA	NA	NA	NA	NA	NA	NA	1.73808	0.0151784	MIR205HG	NA	NA	NA	NA	NA	NA
nor_kd	ENSG00000231313	NA	NA	NA	NA	NA	NA	NA	NA	NA	4.15193	0.0399553	NA	NA	NA	NA	NA	NA	NA
nor_kd	ENSG00000232040	NA	NA	NA	NA	NA	NA	NA	NA	NA	2.64972	0.0206608	ZBED9	NA	NA	NA	NA	NA	NA
nor_kd	ENSG00000233005	NA	NA	NA	NA	NA	NA	NA	NA	NA	5.45406	0.0305845	NA	NA	NA	NA	NA	NA	NA
nor_kd	ENSG00000233558	NA	NA	NA	NA	NA	NA	NA	NA	NA	1.7314	0.0430736	NA	NA	NA	NA	NA	NA	NA
nor_kd	ENSG00000234797	NA	NA	NA	NA	NA	NA	NA	NA	NA	9.07574	0.042126	NA	NA	NA	NA	NA	NA	NA
nor_kd	ENSG00000235065	NA	NA	NA	NA	NA	NA	NA	NA	NA	7.77697	0.0288758	NA	NA	NA	NA	NA	NA	NA
nor_kd	ENSG00000235609	NA	NA	NA	NA	NA	NA	NA	NA	NA	114.519	0.012547	NA	NA	NA	NA	NA	NA	NA
nor_kd	ENSG00000236345	NA	NA	NA	NA	NA	NA	NA	NA	NA	9.90961	0.0302049	SCAT8	NA	NA	NA	NA	NA	NA
nor_kd	ENSG00000236523	NA	NA	NA	NA	NA	NA	NA	NA	NA	1.42981	0.0126255	NA	NA	NA	NA	NA	NA	NA
nor_kd	ENSG00000236671	NA	NA	NA	NA	NA	NA	NA	NA	NA	5.63406	0.0370184	NA	NA	NA	NA	NA	NA	NA
nor_kd	ENSG00000237004	NA	NA	NA	NA	NA	NA	NA	NA	NA	35.6975	0.0020823	NA	NA	NA	NA	NA	NA	NA
nor_kd	ENSG00000239322	NA	NA	NA	NA	NA	NA	NA	NA	NA	3.23821	0.049515	ATP6V1B1-AS1	NA	NA	NA	NA	NA	NA
nor_kd	ENSG00000241343	NA	NA	NA	NA	NA	NA	NA	NA	NA	25.2333	0.0277304	RPL36A	NA	NA	NA	NA	NA	NA
nor_kd	ENSG00000241360	NA	NA	NA	NA	NA	NA	NA	NA	NA	46.3186	0.0205673	PDXP	NA	NA	NA	NA	NA	NA
nor_kd	ENSG00000242419	NA	NA	NA	NA	NA	NA	NA	NA	NA	2.60413	0.0155155	PCDHGC4	NA	NA	NA	NA	NA	NA
nor_kd	ENSG00000243024	NA	NA	NA	NA	NA	NA	NA	NA	NA	2.15007	0.0480938	NA	NA	NA	NA	NA	NA	NA
nor_kd	ENSG00000243449	NA	NA	NA	NA	NA	NA	NA	NA	NA	351.593	0.00254245	C4orf48	NA	NA	NA	NA	NA	NA
nor_kd	ENSG00000243761	NA	NA	NA	NA	NA	NA	NA	NA	NA	1.05361	0.0304686	NA	NA	NA	NA	NA	NA	NA
nor_kd	ENSG00000244266	NA	NA	NA	NA	NA	NA	NA	NA	NA	1.65789	0.0279767	NA	NA	NA	NA	NA	NA	NA
nor_kd	ENSG00000244503	NA	NA	NA	NA	NA	NA	NA	NA	NA	1.63207	0.0217847	NA	NA	NA	NA	NA	NA	NA
nor_kd	ENSG00000245213	NA	NA	NA	NA	NA	NA	NA	NA	NA	35.5604	0.0428766	LOC101930370	NA	NA	NA	NA	NA	NA
nor_kd	ENSG00000246985	NA	NA	NA	NA	NA	NA	NA	NA	NA	3.47685	0.0357897	SOCS2-AS1	NA	NA	NA	NA	NA	NA
nor_kd	ENSG00000248503	NA	NA	NA	NA	NA	NA	NA	NA	NA	3.57914	0.0377523	NA	NA	NA	NA	NA	NA	NA
nor_kd	ENSG00000248578	NA	NA	NA	NA	NA	NA	NA	NA	NA	10.5185	0.0202359	NA	NA	NA	NA	NA	NA	NA
nor_kd	ENSG00000249244	NA	NA	NA	NA	NA	NA	NA	NA	NA	12.4422	0.016779	NA	NA	NA	NA	NA	NA	NA
nor_kd	ENSG00000249286	NA	NA	NA	NA	NA	NA	NA	NA	NA	4.49728	0.0499342	NA	NA	NA	NA	NA	NA	NA
nor_kd	ENSG00000249456	NA	NA	NA	NA	NA	NA	NA	NA	NA	17.6851	0.0282207	NA	NA	NA	NA	NA	NA	NA
nor_kd	ENSG00000250041	NA	NA	NA	NA	NA	NA	NA	NA	NA	6.7612	0.0145707	NA	NA	NA	NA	NA	NA	NA
nor_kd	ENSG00000250802	NA	NA	NA	NA	NA	NA	NA	NA	NA	19.7616	0.0288375	ZBED3-AS1	NA	NA	NA	NA	NA	NA
nor_kd	ENSG00000250956	NA	NA	NA	NA	NA	NA	NA	NA	NA	2.20677	0.0113992	NA	NA	NA	NA	NA	NA	NA
nor_kd	ENSG00000251414	NA	NA	NA	NA	NA	NA	NA	NA	NA	2.74751	0.0492393	NA	NA	NA	NA	NA	NA	NA
nor_kd	ENSG00000251580	NA	NA	NA	NA	NA	NA	NA	NA	NA	4.52673	0.0382357	LINC02482	NA	NA	NA	NA	NA	NA
nor_kd	ENSG00000253854	NA	NA	NA	NA	NA	NA	NA	NA	NA	9.86239	0.0098975	NA	NA	NA	NA	NA	NA	NA
nor_kd	ENSG00000253921	NA	NA	NA	NA	NA	NA	NA	NA	NA	3.51297	0.0369163	NA	NA	NA	NA	NA	NA	NA
nor_kd	ENSG00000254554	NA	NA	NA	NA	NA	NA	NA	NA	NA	18.6161	0.0248529	NA	NA	NA	NA	NA	NA	NA
nor_kd	ENSG00000254639	NA	NA	NA	NA	NA	NA	NA	NA	NA	2.21061	0.00159408	NA	NA	NA	NA	NA	NA	NA
nor_kd	ENSG00000255883	NA	NA	NA	NA	NA	NA	NA	NA	NA	3.50747	0.0458074	NA	NA	NA	NA	NA	NA	NA
nor_kd	ENSG00000257596	NA	NA	NA	NA	NA	NA	NA	NA	NA	3.21346	0.0457778	SCAT2	NA	NA	NA	NA	NA	NA
nor_kd	ENSG00000258429	NA	NA	NA	NA	NA	NA	NA	NA	NA	90.8051	0.0141084	PDF	NA	NA	NA	NA	NA	NA
nor_kd	ENSG00000258999	NA	NA	NA	NA	NA	NA	NA	NA	NA	2.02469	0.0202408	NA	NA	NA	NA	NA	NA	NA
nor_kd	ENSG00000259498	NA	NA	NA	NA	NA	NA	NA	NA	NA	66.5088	0.0402107	NA	NA	NA	NA	NA	NA	NA
nor_kd	ENSG00000260326	NA	NA	NA	NA	NA	NA	NA	NA	NA	9.81679	0.0259701	NA	NA	NA	NA	NA	NA	NA
nor_kd	ENSG00000261243	NA	NA	NA	NA	NA	NA	NA	NA	NA	1.6218	0.0488315	NA	NA	NA	NA	NA	NA	NA
nor_kd	ENSG00000261889	NA	NA	NA	NA	NA	NA	NA	NA	NA	2.05857	0.030939	NA	NA	NA	NA	NA	NA	NA
nor_kd	ENSG00000263345	NA	NA	NA	NA	NA	NA	NA	NA	NA	10.1663	0.0494216	NA	NA	NA	NA	NA	NA	NA
nor_kd	ENSG00000264268	NA	NA	NA	NA	NA	NA	NA	NA	NA	7.11121	0.0209653	MIR4767	NA	NA	NA	NA	NA	NA
nor_kd	ENSG00000265451	NA	NA	NA	NA	NA	NA	NA	NA	NA	1.5331	0.0438663	NA	NA	NA	NA	NA	NA	NA
nor_kd	ENSG00000265458	NA	NA	NA	NA	NA	NA	NA	NA	NA	3.24111	0.0279814	NA	NA	NA	NA	NA	NA	NA
nor_kd	ENSG00000266402	NA	NA	NA	NA	NA	NA	NA	NA	NA	48.3847	0.02034	SNHG25	NA	NA	NA	NA	NA	NA
nor_kd	ENSG00000266921	NA	NA	NA	NA	NA	NA	NA	NA	NA	8.79111	0.00828279	LOC101928063	NA	NA	NA	NA	NA	NA
nor_kd	ENSG00000267199	NA	NA	NA	NA	NA	NA	NA	NA	NA	5.84779	0.0440869	NA	NA	NA	NA	NA	NA	NA
nor_kd	ENSG00000267201	NA	NA	NA	NA	NA	NA	NA	NA	NA	5.09071	0.0422204	LINC01775	NA	NA	NA	NA	NA	NA
nor_kd	ENSG00000267270	NA	NA	NA	NA	NA	NA	NA	NA	NA	19.0613	0.0444841	PARD6G-AS1	NA	NA	NA	NA	NA	NA
nor_kd	ENSG00000267742	NA	NA	NA	NA	NA	NA	NA	NA	NA	16.0394	0.0351524	NA	NA	NA	NA	NA	NA	NA
nor_kd	ENSG00000268592	NA	NA	NA	NA	NA	NA	NA	NA	NA	30.8651	0.00378408	RAET1E-AS1	NA	NA	NA	NA	NA	NA
nor_kd	ENSG00000268884	NA	NA	NA	NA	NA	NA	NA	NA	NA	1.44908	0.0232785	NA	NA	NA	NA	NA	NA	NA
nor_kd	ENSG00000269925	NA	NA	NA	NA	NA	NA	NA	NA	NA	10.4662	0.0256803	NA	NA	NA	NA	NA	NA	NA
nor_kd	ENSG00000270210	NA	NA	NA	NA	NA	NA	NA	NA	NA	5.48061	0.0330179	NA	NA	NA	NA	NA	NA	NA
nor_kd	ENSG00000270587	NA	NA	NA	NA	NA	NA	NA	NA	NA	5.95139	0.0357023	NA	NA	NA	NA	NA	NA	NA
nor_kd	ENSG00000270872	NA	NA	NA	NA	NA	NA	NA	NA	NA	5.25473	0.0126307	NA	NA	NA	NA	NA	NA	NA
nor_kd	ENSG00000271380	NA	NA	NA	NA	NA	NA	NA	NA	NA	4.35	0.0405084	LOC101928120	NA	NA	NA	NA	NA	NA
nor_kd	ENSG00000271789	NA	NA	NA	NA	NA	NA	NA	NA	NA	2.62733	0.0279342	NA	NA	NA	NA	NA	NA	NA
nor_kd	ENSG00000271971	NA	NA	NA	NA	NA	NA	NA	NA	NA	7.66402	0.00399118	NA	NA	NA	NA	NA	NA	NA
nor_kd	ENSG00000272343	NA	NA	NA	NA	NA	NA	NA	NA	NA	2.65113	0.0178234	NA	NA	NA	NA	NA	NA	NA
nor_kd	ENSG00000272631	NA	NA	NA	NA	NA	NA	NA	NA	NA	23.2604	0.00602651	NA	NA	NA	NA	NA	NA	NA
nor_kd	ENSG00000273010	NA	NA	NA	NA	NA	NA	NA	NA	NA	6.54032	0.0222863	NA	NA	NA	NA	NA	NA	NA
nor_kd	ENSG00000273024	NA	NA	NA	NA	NA	NA	NA	NA	NA	4.52723	0.0255694	INTS4P2	NA	NA	NA	NA	NA	NA
nor_kd	ENSG00000273253	NA	NA	NA	NA	NA	NA	NA	NA	NA	12.3984	0.0214968	NA	NA	NA	NA	NA	NA	NA
nor_kd	ENSG00000273374	NA	NA	NA	NA	NA	NA	NA	NA	NA	1.01239	0.042152	NA	NA	NA	NA	NA	NA	NA
nor_kd	ENSG00000276334	NA	NA	NA	NA	NA	NA	NA	NA	NA	9.25304	0.0117621	NA	NA	NA	NA	NA	NA	NA
nor_kd	ENSG00000276445	NA	NA	NA	NA	NA	NA	NA	NA	NA	4.02862	0.0332865	NA	NA	NA	NA	NA	NA	NA
nor_kd	ENSG00000276564	NA	NA	NA	NA	NA	NA	NA	NA	NA	1.11558	0.0492695	NA	NA	NA	NA	NA	NA	NA
nor_kd	ENSG00000276868	NA	NA	NA	NA	NA	NA	NA	NA	NA	2.76904	0.0330202	NA	NA	NA	NA	NA	NA	NA
nor_kd	ENSG00000277117	NA	NA	NA	NA	NA	NA	NA	NA	NA	14.8995	0.0323072	LOC102723996	NA	NA	NA	NA	NA	NA
nor_kd	ENSG00000277383	NA	NA	NA	NA	NA	NA	NA	NA	NA	1.69892	0.047007	NA	NA	NA	NA	NA	NA	NA
nor_kd	ENSG00000277846	NA	NA	NA	NA	NA	NA	NA	NA	NA	1.47824	0.0263913	SNORD30	NA	NA	NA	NA	NA	NA
nor_kd	ENSG00000278881	NA	NA	NA	NA	NA	NA	NA	NA	NA	1.53978	0.011475	NA	NA	NA	NA	NA	NA	NA
nor_kd	ENSG00000279196	NA	NA	NA	NA	NA	NA	NA	NA	NA	3.63348	0.0404699	NA	NA	NA	NA	NA	NA	NA
nor_kd	ENSG00000279742	NA	NA	NA	NA	NA	NA	NA	NA	NA	2.2379	0.0293346	NA	NA	NA	NA	NA	NA	NA
nor_kd	ENSG00000280233	NA	NA	NA	NA	NA	NA	NA	NA	NA	8.61739	0.0139969	NA	NA	NA	NA	NA	NA	NA
nor_kd	ENSG00000280287	NA	NA	NA	NA	NA	NA	NA	NA	NA	34.6555	0.0309267	NA	NA	NA	NA	NA	NA	NA
nor_kd	ENSG00000282849	NA	NA	NA	NA	NA	NA	NA	NA	NA	4.66866	0.00901537	NA	NA	NA	NA	NA	NA	NA
nor_kd	ENSG00000282978	NA	NA	NA	NA	NA	NA	NA	NA	NA	4.43198	0.0338495	NA	NA	NA	NA	NA	NA	NA
nor_kd	ENSG00000283078	NA	NA	NA	NA	NA	NA	NA	NA	NA	7.6636	0.0163685	NA	NA	NA	NA	NA	NA	NA
nor_kd	ENSG00000283528	NA	NA	NA	NA	NA	NA	NA	NA	NA	2.22154	0.0305064	NA	NA	NA	NA	NA	NA	NA
hy_kd hy_vc hy_wt	ENSG00000080644	2.39402	0.00599278	CHRNA3	1.91672	0.0295069	CHRNA3	2.48044	0.00425583	CHRNA3	NA	NA	NA	NA	NA	NA	NA	NA	NA
hy_kd hy_vc hy_wt	ENSG00000093072	3.99779	0.0445637	ADA2	4.30352	0.0302803	ADA2	4.43442	0.0254614	ADA2	NA	NA	NA	NA	NA	NA	NA	NA	NA
hy_kd hy_vc hy_wt	ENSG00000160200	-2.10492	0.00348146	CBS	-1.47715	0.0362561	CBS	-1.75632	0.0132955	CBS	NA	NA	NA	NA	NA	NA	NA	NA	NA
hy_kd hy_vc hy_wt	ENSG00000222038	3.26341	0.0369034	POTEJ	3.70834	0.015062	POTEJ	3.63354	0.0172381	POTEJ	NA	NA	NA	NA	NA	NA	NA	NA	NA
hy_kd hy_vc hy_wt	ENSG00000225877	3.53481	0.0378168	PSG8-AS1	4.70889	0.00416782	PSG8-AS1	3.39846	0.0460903	PSG8-AS1	NA	NA	NA	NA	NA	NA	NA	NA	NA
hy_kd hy_vc hy_wt	ENSG00000258101	1.85399	0.0298483	NA	1.6906	0.0488298	NA	2.17376	0.00968879	NA	NA	NA	NA	NA	NA	NA	NA	NA	NA
hy_kd hy_vc hy_wt	ENSG00000260318	3.25598	0.0405272	NA	3.22361	0.042494	NA	3.83102	0.0128036	NA	NA	NA	NA	NA	NA	NA	NA	NA	NA
hy_kd hy_vc hy_wt	ENSG00000271072	3.87657	0.0078299	NA	2.94145	0.0496415	NA	3.57242	0.0147206	NA	NA	NA	NA	NA	NA	NA	NA	NA	NA
hy_vc hy_wt	ENSG00000123560	NA	NA	NA	3.35815	0.0446356	PLP1	3.77048	0.0237718	PLP1	NA	NA	NA	NA	NA	NA	NA	NA	NA
hy_vc hy_wt	ENSG00000142552	NA	NA	NA	1.33959	0.043076	RCN3	1.40442	0.0335221	RCN3	NA	NA	NA	NA	NA	NA	NA	NA	NA
hy_vc hy_wt	ENSG00000231158	NA	NA	NA	3.37742	0.00551858	NA	2.88893	0.0189586	NA	NA	NA	NA	NA	NA	NA	NA	NA	NA
hy_vc hy_wt	ENSG00000273132	NA	NA	NA	1.62771	0.0152787	NA	2.26661	0.00049408	NA	NA	NA	NA	NA	NA	NA	NA	NA	NA
hy_vc hy_wt	ENSG00000273492	NA	NA	NA	1.48094	0.0422054	NA	1.43625	0.0486396	NA	NA	NA	NA	NA	NA	NA	NA	NA	NA
hy_vc hy_wt	ENSG00000275325	NA	NA	NA	6.6768	0.0179585	NA	6.46428	0.0219716	NA	NA	NA	NA	NA	NA	NA	NA	NA	NA
hy_kd hy_wt	ENSG00000010610	-2.2783	0.0127448	CD4	NA	NA	NA	-1.8183	0.0380625	CD4	NA	NA	NA	NA	NA	NA	NA	NA	NA
hy_kd hy_wt	ENSG00000072274	-2.36047	0.0491886	TFRC	NA	NA	NA	-2.41064	0.0445614	TFRC	NA	NA	NA	NA	NA	NA	NA	NA	NA
hy_kd hy_wt	ENSG00000077616	2.82924	0.0315831	NAALAD2	NA	NA	NA	2.94511	0.0247545	NAALAD2	NA	NA	NA	NA	NA	NA	NA	NA	NA
hy_kd hy_wt	ENSG00000096060	-1.10314	0.0178421	FKBP5	NA	NA	NA	-1.00253	0.0311223	FKBP5	NA	NA	NA	NA	NA	NA	NA	NA	NA
hy_kd hy_wt	ENSG00000106624	2.52268	0.0019016	AEBP1	NA	NA	NA	2.11065	0.00960375	AEBP1	NA	NA	NA	NA	NA	NA	NA	NA	NA
hy_kd hy_wt	ENSG00000132256	1.06079	0.0289847	TRIM5	NA	NA	NA	1.1681	0.0161722	TRIM5	NA	NA	NA	NA	NA	NA	NA	NA	NA
hy_kd hy_wt	ENSG00000134326	-2.64228	0.0207058	CMPK2	NA	NA	NA	-2.31644	0.035502	CMPK2	NA	NA	NA	NA	NA	NA	NA	NA	NA
hy_kd hy_wt	ENSG00000142661	3.10697	0.0203892	MYOM3	NA	NA	NA	2.65654	0.048754	MYOM3	NA	NA	NA	NA	NA	NA	NA	NA	NA
hy_kd hy_wt	ENSG00000147689	4.43183	0.0484277	FAM83A	NA	NA	NA	4.43503	0.0482449	FAM83A	NA	NA	NA	NA	NA	NA	NA	NA	NA
hy_kd hy_wt	ENSG00000153832	-1.61428	0.0298542	FBXO36	NA	NA	NA	-1.67068	0.0243865	FBXO36	NA	NA	NA	NA	NA	NA	NA	NA	NA
hy_kd hy_wt	ENSG00000162188	3.26535	0.0448497	GNG3	NA	NA	NA	3.62379	0.0228286	GNG3	NA	NA	NA	NA	NA	NA	NA	NA	NA
hy_kd hy_wt	ENSG00000163393	1.97814	0.0380449	SLC22A15	NA	NA	NA	1.91799	0.0442076	SLC22A15	NA	NA	NA	NA	NA	NA	NA	NA	NA
hy_kd hy_wt	ENSG00000164845	-2.2953	0.00695229	NA	NA	NA	NA	-1.82095	0.0194691	NA	NA	NA	NA	NA	NA	NA	NA	NA	NA
hy_kd hy_wt	ENSG00000166669	1.14882	0.0401972	ATF7IP2	NA	NA	NA	1.17878	0.0351144	ATF7IP2	NA	NA	NA	NA	NA	NA	NA	NA	NA
hy_kd hy_wt	ENSG00000177181	2.42431	0.0198112	RIMKLA	NA	NA	NA	2.56494	0.0136811	RIMKLA	NA	NA	NA	NA	NA	NA	NA	NA	NA
hy_kd hy_wt	ENSG00000177699	2.64471	0.0392731	LOC100129540	NA	NA	NA	2.88102	0.024451	LOC100129540	NA	NA	NA	NA	NA	NA	NA	NA	NA
hy_kd hy_wt	ENSG00000187066	1.50199	0.0461686	TMEM262	NA	NA	NA	1.48848	0.047334	TMEM262	NA	NA	NA	NA	NA	NA	NA	NA	NA
hy_kd hy_wt	ENSG00000197580	2.3033	0.0434618	BCO2	NA	NA	NA	2.24477	0.0490686	BCO2	NA	NA	NA	NA	NA	NA	NA	NA	NA
hy_kd hy_wt	ENSG00000197763	-1.61368	0.00875496	TXNRD3	NA	NA	NA	-1.75217	0.00443424	TXNRD3	NA	NA	NA	NA	NA	NA	NA	NA	NA
hy_kd hy_wt	ENSG00000198003	2.20147	0.0335252	CCDC151	NA	NA	NA	2.22412	0.0316291	CCDC151	NA	NA	NA	NA	NA	NA	NA	NA	NA
hy_kd hy_wt	ENSG00000198130	1.28688	0.0178719	HIBCH	NA	NA	NA	1.30085	0.0166491	HIBCH	NA	NA	NA	NA	NA	NA	NA	NA	NA
hy_kd hy_wt	ENSG00000203441	3.77755	0.0383827	LINC00449	NA	NA	NA	3.69261	0.042872	LINC00449	NA	NA	NA	NA	NA	NA	NA	NA	NA
hy_kd hy_wt	ENSG00000203644	-1.60692	0.0195546	NA	NA	NA	NA	-1.488	0.0293737	NA	NA	NA	NA	NA	NA	NA	NA	NA	NA
hy_kd hy_wt	ENSG00000205609	1.31897	0.026504	EIF3CL	NA	NA	NA	1.40529	0.0180303	EIF3CL	NA	NA	NA	NA	NA	NA	NA	NA	NA
hy_kd hy_wt	ENSG00000215126	1.95467	0.00257181	CBWD6	NA	NA	NA	1.30434	0.0481398	CBWD6	NA	NA	NA	NA	NA	NA	NA	NA	NA
hy_kd hy_wt	ENSG00000217624	3.56372	0.0178413	NA	NA	NA	NA	3.80051	0.0108583	NA	NA	NA	NA	NA	NA	NA	NA	NA	NA
hy_kd hy_wt	ENSG00000221866	2.45755	0.0443306	PLXNA4	NA	NA	NA	2.90705	0.017308	PLXNA4	NA	NA	NA	NA	NA	NA	NA	NA	NA
hy_kd hy_wt	ENSG00000227992	-1.06578	0.0263228	NA	NA	NA	NA	-1.01461	0.0311716	NA	NA	NA	NA	NA	NA	NA	NA	NA	NA
hy_kd hy_wt	ENSG00000231877	-2.33015	0.0411295	NA	NA	NA	NA	-2.81353	0.0154108	NA	NA	NA	NA	NA	NA	NA	NA	NA	NA
hy_kd hy_wt	ENSG00000232859	-1.89626	0.0118488	LYRM9	NA	NA	NA	-1.50729	0.0397629	LYRM9	NA	NA	NA	NA	NA	NA	NA	NA	NA
hy_kd hy_wt	ENSG00000233237	-2.15107	0.00710056	LINC00472	NA	NA	NA	-1.75083	0.0276788	LINC00472	NA	NA	NA	NA	NA	NA	NA	NA	NA
hy_kd hy_wt	ENSG00000237489	-1.63876	0.0452671	C10orf143	NA	NA	NA	-1.73725	0.0335861	C10orf143	NA	NA	NA	NA	NA	NA	NA	NA	NA
hy_kd hy_wt	ENSG00000248275	-1.10794	0.0485614	TRIM52-AS1	NA	NA	NA	-1.12631	0.0445592	TRIM52-AS1	NA	NA	NA	NA	NA	NA	NA	NA	NA
hy_kd hy_wt	ENSG00000249541	1.87885	0.00894314	NA	NA	NA	NA	1.96461	0.00612297	NA	NA	NA	NA	NA	NA	NA	NA	NA	NA
hy_kd hy_wt	ENSG00000251587	1.76425	0.0230926	NA	NA	NA	NA	1.57789	0.0425822	NA	NA	NA	NA	NA	NA	NA	NA	NA	NA
hy_kd hy_wt	ENSG00000253276	-1.5073	0.0100608	CCDC71L	NA	NA	NA	-1.3065	0.0255898	CCDC71L	NA	NA	NA	NA	NA	NA	NA	NA	NA
hy_kd hy_wt	ENSG00000254978	-2.33007	0.0482487	NA	NA	NA	NA	-3.00765	0.0220267	NA	NA	NA	NA	NA	NA	NA	NA	NA	NA
hy_kd hy_wt	ENSG00000259668	4.11394	0.0270082	NA	NA	NA	NA	3.86156	0.0385843	NA	NA	NA	NA	NA	NA	NA	NA	NA	NA
hy_kd hy_wt	ENSG00000260977	3.68665	0.0106268	NA	NA	NA	NA	3.17361	0.0298064	NA	NA	NA	NA	NA	NA	NA	NA	NA	NA
hy_kd hy_wt	ENSG00000267365	-1.73819	0.0185073	KCNJ2-AS1	NA	NA	NA	-1.44042	0.0467884	KCNJ2-AS1	NA	NA	NA	NA	NA	NA	NA	NA	NA
hy_kd hy_wt	ENSG00000268234	1.13716	0.0393525	NA	NA	NA	NA	1.29963	0.0180344	NA	NA	NA	NA	NA	NA	NA	NA	NA	NA
hy_kd hy_wt	ENSG00000268686	2.56754	0.00497171	LOC101928295	NA	NA	NA	2.53149	0.00553959	LOC101928295	NA	NA	NA	NA	NA	NA	NA	NA	NA
hy_kd hy_wt	ENSG00000279311	4.93474	0.0144199	NA	NA	NA	NA	4.73474	0.0190255	NA	NA	NA	NA	NA	NA	NA	NA	NA	NA
hy_kd hy_wt	ENSG00000279716	-2.61403	0.00279707	NA	NA	NA	NA	-3.14399	0.000661982	NA	NA	NA	NA	NA	NA	NA	NA	NA	NA
hy_kd hy_wt	ENSG00000279837	3.14554	0.0404633	NA	NA	NA	NA	3.57287	0.0180908	NA	NA	NA	NA	NA	NA	NA	NA	NA	NA
hy_wt	ENSG00000061455	NA	NA	NA	NA	NA	NA	1.564	0.0493009	PRDM6	NA	NA	NA	NA	NA	NA	NA	NA	NA
hy_wt	ENSG00000064201	NA	NA	NA	NA	NA	NA	-3.70927	0.043366	TSPAN32	NA	NA	NA	NA	NA	NA	NA	NA	NA
hy_wt	ENSG00000069188	NA	NA	NA	NA	NA	NA	2.26113	0.0336911	SDK2	NA	NA	NA	NA	NA	NA	NA	NA	NA
hy_wt	ENSG00000085871	NA	NA	NA	NA	NA	NA	1.58172	0.0334866	MGST2	NA	NA	NA	NA	NA	NA	NA	NA	NA
hy_wt	ENSG00000088899	NA	NA	NA	NA	NA	NA	-1.01794	0.0356447	LZTS3	NA	NA	NA	NA	NA	NA	NA	NA	NA
hy_wt	ENSG00000100650	NA	NA	NA	NA	NA	NA	-1.12717	0.0344378	SRSF5	NA	NA	NA	NA	NA	NA	NA	NA	NA
hy_wt	ENSG00000100889	NA	NA	NA	NA	NA	NA	-1.28751	0.026151	PCK2	NA	NA	NA	NA	NA	NA	NA	NA	NA
hy_wt	ENSG00000104635	NA	NA	NA	NA	NA	NA	1.36009	0.00788091	SLC39A14	NA	NA	NA	NA	NA	NA	NA	NA	NA
hy_wt	ENSG00000106278	NA	NA	NA	NA	NA	NA	-2.07473	0.0355342	PTPRZ1	NA	NA	NA	NA	NA	NA	NA	NA	NA
hy_wt	ENSG00000106819	NA	NA	NA	NA	NA	NA	-2.9631	0.0465802	ASPN	NA	NA	NA	NA	NA	NA	NA	NA	NA
hy_wt	ENSG00000107159	NA	NA	NA	NA	NA	NA	2.43857	0.0272448	CA9	NA	NA	NA	NA	NA	NA	NA	NA	NA
hy_wt	ENSG00000107984	NA	NA	NA	NA	NA	NA	-1.10407	0.0426872	DKK1	NA	NA	NA	NA	NA	NA	NA	NA	NA
hy_wt	ENSG00000108691	NA	NA	NA	NA	NA	NA	-1.0474	0.0187951	CCL2	NA	NA	NA	NA	NA	NA	NA	NA	NA
hy_wt	ENSG00000117281	NA	NA	NA	NA	NA	NA	2.10612	0.0302299	CD160	NA	NA	NA	NA	NA	NA	NA	NA	NA
hy_wt	ENSG00000119703	NA	NA	NA	NA	NA	NA	1.25287	0.0151294	ZC2HC1C	NA	NA	NA	NA	NA	NA	NA	NA	NA
hy_wt	ENSG00000120049	NA	NA	NA	NA	NA	NA	1.55857	0.040202	KCNIP2	NA	NA	NA	NA	NA	NA	NA	NA	NA
hy_wt	ENSG00000121898	NA	NA	NA	NA	NA	NA	7.07777	0.0485064	CPXM2	NA	NA	NA	NA	NA	NA	NA	NA	NA
hy_wt	ENSG00000123570	NA	NA	NA	NA	NA	NA	1.28438	0.0149353	RAB9B	NA	NA	NA	NA	NA	NA	NA	NA	NA
hy_wt	ENSG00000125246	NA	NA	NA	NA	NA	NA	-1.02278	0.0445786	CLYBL	NA	NA	NA	NA	NA	NA	NA	NA	NA
hy_wt	ENSG00000126217	NA	NA	NA	NA	NA	NA	-1.25653	0.034376	MCF2L	NA	NA	NA	NA	NA	NA	NA	NA	NA
hy_wt	ENSG00000133111	NA	NA	NA	NA	NA	NA	-1.01679	0.0451564	RFXAP	NA	NA	NA	NA	NA	NA	NA	NA	NA
hy_wt	ENSG00000133805	NA	NA	NA	NA	NA	NA	2.15043	0.0332356	AMPD3	NA	NA	NA	NA	NA	NA	NA	NA	NA
hy_wt	ENSG00000134480	NA	NA	NA	NA	NA	NA	-1.10618	0.0277831	CCNH	NA	NA	NA	NA	NA	NA	NA	NA	NA
hy_wt	ENSG00000136383	NA	NA	NA	NA	NA	NA	1.2005	0.0274596	ALPK3	NA	NA	NA	NA	NA	NA	NA	NA	NA
hy_wt	ENSG00000137628	NA	NA	NA	NA	NA	NA	-1.22608	0.039235	DDX60	NA	NA	NA	NA	NA	NA	NA	NA	NA
hy_wt	ENSG00000141294	NA	NA	NA	NA	NA	NA	2.34795	0.0495202	LRRC46	NA	NA	NA	NA	NA	NA	NA	NA	NA
hy_wt	ENSG00000146674	NA	NA	NA	NA	NA	NA	2.19482	0.0308991	IGFBP3	NA	NA	NA	NA	NA	NA	NA	NA	NA
hy_wt	ENSG00000148948	NA	NA	NA	NA	NA	NA	-3.19007	0.0358263	LRRC4C	NA	NA	NA	NA	NA	NA	NA	NA	NA
hy_wt	ENSG00000150636	NA	NA	NA	NA	NA	NA	-1.86769	0.0360626	CCDC102B	NA	NA	NA	NA	NA	NA	NA	NA	NA
hy_wt	ENSG00000164070	NA	NA	NA	NA	NA	NA	1.16007	0.0469195	HSPA4L	NA	NA	NA	NA	NA	NA	NA	NA	NA
hy_wt	ENSG00000164122	NA	NA	NA	NA	NA	NA	-4.14445	0.023073	ASB5	NA	NA	NA	NA	NA	NA	NA	NA	NA
hy_wt	ENSG00000169684	NA	NA	NA	NA	NA	NA	1.39832	0.0419498	CHRNA5	NA	NA	NA	NA	NA	NA	NA	NA	NA
hy_wt	ENSG00000172061	NA	NA	NA	NA	NA	NA	2.00518	0.0311127	LRRC15	NA	NA	NA	NA	NA	NA	NA	NA	NA
hy_wt	ENSG00000174721	NA	NA	NA	NA	NA	NA	-1.32486	0.0384625	FGFBP3	NA	NA	NA	NA	NA	NA	NA	NA	NA
hy_wt	ENSG00000176092	NA	NA	NA	NA	NA	NA	1.79022	0.0152314	CRYBG2	NA	NA	NA	NA	NA	NA	NA	NA	NA
hy_wt	ENSG00000177993	NA	NA	NA	NA	NA	NA	-2.46617	0.0344056	ZNRF3-AS1	NA	NA	NA	NA	NA	NA	NA	NA	NA
hy_wt	ENSG00000178623	NA	NA	NA	NA	NA	NA	1.37236	0.0269181	GPR35	NA	NA	NA	NA	NA	NA	NA	NA	NA
hy_wt	ENSG00000181227	NA	NA	NA	NA	NA	NA	-1.26925	0.0435683	NA	NA	NA	NA	NA	NA	NA	NA	NA	NA
hy_wt	ENSG00000182814	NA	NA	NA	NA	NA	NA	1.15985	0.0217887	NA	NA	NA	NA	NA	NA	NA	NA	NA	NA
hy_wt	ENSG00000185477	NA	NA	NA	NA	NA	NA	-2.28121	0.0382018	GPRIN3	NA	NA	NA	NA	NA	NA	NA	NA	NA
hy_wt	ENSG00000188512	NA	NA	NA	NA	NA	NA	-4.08685	0.0164814	NA	NA	NA	NA	NA	NA	NA	NA	NA	NA
hy_wt	ENSG00000189419	NA	NA	NA	NA	NA	NA	-3.55278	0.0480941	SPATA41	NA	NA	NA	NA	NA	NA	NA	NA	NA
hy_wt	ENSG00000196482	NA	NA	NA	NA	NA	NA	-3.07053	0.0242443	ESRRG	NA	NA	NA	NA	NA	NA	NA	NA	NA
hy_wt	ENSG00000197361	NA	NA	NA	NA	NA	NA	-1.75361	0.0403184	FBXL22	NA	NA	NA	NA	NA	NA	NA	NA	NA
hy_wt	ENSG00000202538	NA	NA	NA	NA	NA	NA	-3.0398	0.0158973	RNU4-2	NA	NA	NA	NA	NA	NA	NA	NA	NA
hy_wt	ENSG00000204152	NA	NA	NA	NA	NA	NA	-1.25672	0.0343613	TIMM23B	NA	NA	NA	NA	NA	NA	NA	NA	NA
hy_wt	ENSG00000205129	NA	NA	NA	NA	NA	NA	1.74531	0.0146074	C4orf47	NA	NA	NA	NA	NA	NA	NA	NA	NA
hy_wt	ENSG00000205333	NA	NA	NA	NA	NA	NA	2.88908	0.0495756	NA	NA	NA	NA	NA	NA	NA	NA	NA	NA
hy_wt	ENSG00000207870	NA	NA	NA	NA	NA	NA	-1.65585	0.00448107	MIR221	NA	NA	NA	NA	NA	NA	NA	NA	NA
hy_wt	ENSG00000212607	NA	NA	NA	NA	NA	NA	3.64535	0.0333976	SNORA3B	NA	NA	NA	NA	NA	NA	NA	NA	NA
hy_wt	ENSG00000213430	NA	NA	NA	NA	NA	NA	1.33155	0.0488218	NA	NA	NA	NA	NA	NA	NA	NA	NA	NA
hy_wt	ENSG00000214212	NA	NA	NA	NA	NA	NA	2.32647	0.0294498	C19orf38	NA	NA	NA	NA	NA	NA	NA	NA	NA
hy_wt	ENSG00000214279	NA	NA	NA	NA	NA	NA	-1.55228	0.0235336	SCART1	NA	NA	NA	NA	NA	NA	NA	NA	NA
hy_wt	ENSG00000214783	NA	NA	NA	NA	NA	NA	-1.88592	0.0269536	POLR2J4	NA	NA	NA	NA	NA	NA	NA	NA	NA
hy_wt	ENSG00000214925	NA	NA	NA	NA	NA	NA	2.88126	0.0339663	NA	NA	NA	NA	NA	NA	NA	NA	NA	NA
hy_wt	ENSG00000214961	NA	NA	NA	NA	NA	NA	-2.83252	0.0232209	NA	NA	NA	NA	NA	NA	NA	NA	NA	NA
hy_wt	ENSG00000215068	NA	NA	NA	NA	NA	NA	-1.11413	0.0145797	LOC153684	NA	NA	NA	NA	NA	NA	NA	NA	NA
hy_wt	ENSG00000217094	NA	NA	NA	NA	NA	NA	-2.16153	0.0329394	NA	NA	NA	NA	NA	NA	NA	NA	NA	NA
hy_wt	ENSG00000219891	NA	NA	NA	NA	NA	NA	2.04477	0.038088	NA	NA	NA	NA	NA	NA	NA	NA	NA	NA
hy_wt	ENSG00000223382	NA	NA	NA	NA	NA	NA	-2.42615	0.0471045	LINC01778	NA	NA	NA	NA	NA	NA	NA	NA	NA
hy_wt	ENSG00000224080	NA	NA	NA	NA	NA	NA	1.97278	0.0354479	NA	NA	NA	NA	NA	NA	NA	NA	NA	NA
hy_wt	ENSG00000224097	NA	NA	NA	NA	NA	NA	-1.16939	0.0312164	LOC401127	NA	NA	NA	NA	NA	NA	NA	NA	NA
hy_wt	ENSG00000224738	NA	NA	NA	NA	NA	NA	-2.19435	0.00834823	NA	NA	NA	NA	NA	NA	NA	NA	NA	NA
hy_wt	ENSG00000224914	NA	NA	NA	NA	NA	NA	-1.39079	0.00488402	LINC00863	NA	NA	NA	NA	NA	NA	NA	NA	NA
hy_wt	ENSG00000225655	NA	NA	NA	NA	NA	NA	-1.91557	0.0495031	NA	NA	NA	NA	NA	NA	NA	NA	NA	NA
hy_wt	ENSG00000228956	NA	NA	NA	NA	NA	NA	-2.05083	0.0246838	NA	NA	NA	NA	NA	NA	NA	NA	NA	NA
hy_wt	ENSG00000229184	NA	NA	NA	NA	NA	NA	-1.15687	0.0297159	NA	NA	NA	NA	NA	NA	NA	NA	NA	NA
hy_wt	ENSG00000230502	NA	NA	NA	NA	NA	NA	-2.04315	0.0390564	NA	NA	NA	NA	NA	NA	NA	NA	NA	NA
hy_wt	ENSG00000230561	NA	NA	NA	NA	NA	NA	-2.69948	0.0444879	CCDC192	NA	NA	NA	NA	NA	NA	NA	NA	NA
hy_wt	ENSG00000231731	NA	NA	NA	NA	NA	NA	2.70625	0.0499607	NA	NA	NA	NA	NA	NA	NA	NA	NA	NA
hy_wt	ENSG00000231768	NA	NA	NA	NA	NA	NA	2.03319	0.0437456	LINC01354	NA	NA	NA	NA	NA	NA	NA	NA	NA
hy_wt	ENSG00000231952	NA	NA	NA	NA	NA	NA	1.37153	0.0443271	NA	NA	NA	NA	NA	NA	NA	NA	NA	NA
hy_wt	ENSG00000232027	NA	NA	NA	NA	NA	NA	3.1937	0.0389816	NA	NA	NA	NA	NA	NA	NA	NA	NA	NA
hy_wt	ENSG00000233778	NA	NA	NA	NA	NA	NA	-3.08958	0.0468431	NA	NA	NA	NA	NA	NA	NA	NA	NA	NA
hy_wt	ENSG00000234684	NA	NA	NA	NA	NA	NA	-1.00498	0.00641067	SDCBP2-AS1	NA	NA	NA	NA	NA	NA	NA	NA	NA
hy_wt	ENSG00000235613	NA	NA	NA	NA	NA	NA	-1.72986	0.0106644	NA	NA	NA	NA	NA	NA	NA	NA	NA	NA
hy_wt	ENSG00000236184	NA	NA	NA	NA	NA	NA	1.90558	0.0332522	NA	NA	NA	NA	NA	NA	NA	NA	NA	NA
hy_wt	ENSG00000236830	NA	NA	NA	NA	NA	NA	-2.32759	0.033158	CBR3-AS1	NA	NA	NA	NA	NA	NA	NA	NA	NA
hy_wt	ENSG00000237399	NA	NA	NA	NA	NA	NA	-1.64046	0.013303	PITRM1-AS1	NA	NA	NA	NA	NA	NA	NA	NA	NA
hy_wt	ENSG00000238273	NA	NA	NA	NA	NA	NA	-2.00322	0.0223628	NA	NA	NA	NA	NA	NA	NA	NA	NA	NA
hy_wt	ENSG00000239462	NA	NA	NA	NA	NA	NA	-2.89328	0.011225	NA	NA	NA	NA	NA	NA	NA	NA	NA	NA
hy_wt	ENSG00000243710	NA	NA	NA	NA	NA	NA	-1.94622	0.0109131	CFAP57	NA	NA	NA	NA	NA	NA	NA	NA	NA
hy_wt	ENSG00000244040	NA	NA	NA	NA	NA	NA	-3.84925	0.0349417	IL12A-AS1	NA	NA	NA	NA	NA	NA	NA	NA	NA
hy_wt	ENSG00000244731	NA	NA	NA	NA	NA	NA	-5.01684	0.0274112	C4A	NA	NA	NA	NA	NA	NA	NA	NA	NA
hy_wt	ENSG00000244731	NA	NA	NA	NA	NA	NA	-5.01684	0.0274112	LOC110384692	NA	NA	NA	NA	NA	NA	NA	NA	NA
hy_wt	ENSG00000247081	NA	NA	NA	NA	NA	NA	-1.24516	0.0331584	LOC105369147	NA	NA	NA	NA	NA	NA	NA	NA	NA
hy_wt	ENSG00000247137	NA	NA	NA	NA	NA	NA	-1.27724	0.0214948	LOC100506282	NA	NA	NA	NA	NA	NA	NA	NA	NA
hy_wt	ENSG00000247572	NA	NA	NA	NA	NA	NA	-1.25608	0.0122536	CKMT2-AS1	NA	NA	NA	NA	NA	NA	NA	NA	NA
hy_wt	ENSG00000253955	NA	NA	NA	NA	NA	NA	-4.51027	0.0149374	LOC285593	NA	NA	NA	NA	NA	NA	NA	NA	NA
hy_wt	ENSG00000257052	NA	NA	NA	NA	NA	NA	3.67699	0.0360862	NA	NA	NA	NA	NA	NA	NA	NA	NA	NA
hy_wt	ENSG00000258708	NA	NA	NA	NA	NA	NA	-1.06864	0.0289805	SLC25A21-AS1	NA	NA	NA	NA	NA	NA	NA	NA	NA
hy_wt	ENSG00000258837	NA	NA	NA	NA	NA	NA	-4.34717	0.0474807	NA	NA	NA	NA	NA	NA	NA	NA	NA	NA
hy_wt	ENSG00000259031	NA	NA	NA	NA	NA	NA	3.17492	0.0447003	NA	NA	NA	NA	NA	NA	NA	NA	NA	NA
hy_wt	ENSG00000260018	NA	NA	NA	NA	NA	NA	-1.13291	0.0347098	NA	NA	NA	NA	NA	NA	NA	NA	NA	NA
hy_wt	ENSG00000260097	NA	NA	NA	NA	NA	NA	3.32143	0.0226339	SPDYE6	NA	NA	NA	NA	NA	NA	NA	NA	NA
hy_wt	ENSG00000260329	NA	NA	NA	NA	NA	NA	1.22888	0.0377825	NA	NA	NA	NA	NA	NA	NA	NA	NA	NA
hy_wt	ENSG00000260339	NA	NA	NA	NA	NA	NA	2.25915	0.0428729	HEXA-AS1	NA	NA	NA	NA	NA	NA	NA	NA	NA
hy_wt	ENSG00000261167	NA	NA	NA	NA	NA	NA	-1.3036	0.028981	NA	NA	NA	NA	NA	NA	NA	NA	NA	NA
hy_wt	ENSG00000267272	NA	NA	NA	NA	NA	NA	-3.22914	0.0476585	LINC01140	NA	NA	NA	NA	NA	NA	NA	NA	NA
hy_wt	ENSG00000267319	NA	NA	NA	NA	NA	NA	3.40189	0.0384743	NA	NA	NA	NA	NA	NA	NA	NA	NA	NA
hy_wt	ENSG00000267397	NA	NA	NA	NA	NA	NA	-2.70515	0.0426537	NA	NA	NA	NA	NA	NA	NA	NA	NA	NA
hy_wt	ENSG00000267904	NA	NA	NA	NA	NA	NA	-1.0984	0.0279454	NA	NA	NA	NA	NA	NA	NA	NA	NA	NA
hy_wt	ENSG00000267919	NA	NA	NA	NA	NA	NA	3.61566	0.0481967	NA	NA	NA	NA	NA	NA	NA	NA	NA	NA
hy_wt	ENSG00000269148	NA	NA	NA	NA	NA	NA	-3.64768	0.0201179	NA	NA	NA	NA	NA	NA	NA	NA	NA	NA
hy_wt	ENSG00000269896	NA	NA	NA	NA	NA	NA	-1.18845	0.00466506	LOC100129534	NA	NA	NA	NA	NA	NA	NA	NA	NA
hy_wt	ENSG00000269959	NA	NA	NA	NA	NA	NA	1.71376	0.0314476	SPACA6P-AS	NA	NA	NA	NA	NA	NA	NA	NA	NA
hy_wt	ENSG00000272462	NA	NA	NA	NA	NA	NA	-1.23004	0.0440589	NA	NA	NA	NA	NA	NA	NA	NA	NA	NA
hy_wt	ENSG00000273174	NA	NA	NA	NA	NA	NA	-3.20284	0.0413519	NA	NA	NA	NA	NA	NA	NA	NA	NA	NA
hy_wt	ENSG00000274422	NA	NA	NA	NA	NA	NA	1.37155	0.036395	NA	NA	NA	NA	NA	NA	NA	NA	NA	NA
hy_wt	ENSG00000275549	NA	NA	NA	NA	NA	NA	-4.27812	0.0146298	STPG3-AS1	NA	NA	NA	NA	NA	NA	NA	NA	NA
hy_wt	ENSG00000277342	NA	NA	NA	NA	NA	NA	-3.86617	0.0157083	NA	NA	NA	NA	NA	NA	NA	NA	NA	NA
hy_wt	ENSG00000277782	NA	NA	NA	NA	NA	NA	-1.41428	0.0227303	NA	NA	NA	NA	NA	NA	NA	NA	NA	NA
hy_wt	ENSG00000278344	NA	NA	NA	NA	NA	NA	4.95173	0.00321391	NA	NA	NA	NA	NA	NA	NA	NA	NA	NA
hy_wt	ENSG00000279660	NA	NA	NA	NA	NA	NA	1.60051	0.0314149	NA	NA	NA	NA	NA	NA	NA	NA	NA	NA
hy_wt	ENSG00000279748	NA	NA	NA	NA	NA	NA	3.54735	0.0446244	NA	NA	NA	NA	NA	NA	NA	NA	NA	NA
hy_wt	ENSG00000280181	NA	NA	NA	NA	NA	NA	3.8328	0.0230226	NA	NA	NA	NA	NA	NA	NA	NA	NA	NA
hy_wt	ENSG00000281880	NA	NA	NA	NA	NA	NA	2.32365	0.0360964	PAX6-AS1	NA	NA	NA	NA	NA	NA	NA	NA	NA
hy_wt	ENSG00000281880	NA	NA	NA	NA	NA	NA	2.32365	0.0360964	PAUPAR	NA	NA	NA	NA	NA	NA	NA	NA	NA
hy_wt	ENSG00000283047	NA	NA	NA	NA	NA	NA	3.77328	0.028413	NA	NA	NA	NA	NA	NA	NA	NA	NA	NA
hy_kd hy_vc	ENSG00000021488	4.10653	0.0455463	SLC7A9	4.21961	0.0393724	SLC7A9	NA	NA	NA	NA	NA	NA	NA	NA	NA	NA	NA	NA
hy_kd hy_vc	ENSG00000233937	-1.30985	0.0125995	CTC-338M12.4	-1.05583	0.0406765	CTC-338M12.4	NA	NA	NA	NA	NA	NA	NA	NA	NA	NA	NA	NA
hy_kd hy_vc	ENSG00000239198	2.04334	0.0160821	NA	1.70732	0.0469183	NA	NA	NA	NA	NA	NA	NA	NA	NA	NA	NA	NA	NA
hy_kd hy_vc	ENSG00000251553	1.38599	0.0315167	NA	1.39096	0.0305251	NA	NA	NA	NA	NA	NA	NA	NA	NA	NA	NA	NA	NA
hy_kd hy_vc	ENSG00000282843	3.74643	0.0436066	NA	4.35729	0.0171055	NA	NA	NA	NA	NA	NA	NA	NA	NA	NA	NA	NA	NA
hy_kd hy_vc	ENSG00000284299	4.84382	0.00488995	NA	4.06912	0.0199119	NA	NA	NA	NA	NA	NA	NA	NA	NA	NA	NA	NA	NA
hy_vc	ENSG00000007516	NA	NA	NA	-3.47479	0.0363045	BAIAP3	NA	NA	NA	NA	NA	NA	NA	NA	NA	NA	NA	NA
hy_vc	ENSG00000069812	NA	NA	NA	-4.59984	0.0449131	HES2	NA	NA	NA	NA	NA	NA	NA	NA	NA	NA	NA	NA
hy_vc	ENSG00000091879	NA	NA	NA	-5.91115	0.0480012	ANGPT2	NA	NA	NA	NA	NA	NA	NA	NA	NA	NA	NA	NA
hy_vc	ENSG00000100385	NA	NA	NA	-4.50815	0.0499213	IL2RB	NA	NA	NA	NA	NA	NA	NA	NA	NA	NA	NA	NA
hy_vc	ENSG00000107821	NA	NA	NA	-1.80244	0.0489651	KAZALD1	NA	NA	NA	NA	NA	NA	NA	NA	NA	NA	NA	NA
hy_vc	ENSG00000115009	NA	NA	NA	-5.57726	0.0486818	CCL20	NA	NA	NA	NA	NA	NA	NA	NA	NA	NA	NA	NA
hy_vc	ENSG00000115525	NA	NA	NA	-3.5695	0.0278579	ST3GAL5	NA	NA	NA	NA	NA	NA	NA	NA	NA	NA	NA	NA
hy_vc	ENSG00000119608	NA	NA	NA	-3.60291	0.0417998	PROX2	NA	NA	NA	NA	NA	NA	NA	NA	NA	NA	NA	NA
hy_vc	ENSG00000119725	NA	NA	NA	-1.3973	0.0269725	ZNF410	NA	NA	NA	NA	NA	NA	NA	NA	NA	NA	NA	NA
hy_vc	ENSG00000120262	NA	NA	NA	1.78329	0.026187	CCDC170	NA	NA	NA	NA	NA	NA	NA	NA	NA	NA	NA	NA
hy_vc	ENSG00000126778	NA	NA	NA	-5.89162	0.0470388	SIX1	NA	NA	NA	NA	NA	NA	NA	NA	NA	NA	NA	NA
hy_vc	ENSG00000129151	NA	NA	NA	-2.75942	0.0306074	BBOX1	NA	NA	NA	NA	NA	NA	NA	NA	NA	NA	NA	NA
hy_vc	ENSG00000130513	NA	NA	NA	-3.06165	0.0454956	GDF15	NA	NA	NA	NA	NA	NA	NA	NA	NA	NA	NA	NA
hy_vc	ENSG00000130707	NA	NA	NA	-3.30649	0.0463724	ASS1	NA	NA	NA	NA	NA	NA	NA	NA	NA	NA	NA	NA
hy_vc	ENSG00000136010	NA	NA	NA	-3.55732	0.0380549	ALDH1L2	NA	NA	NA	NA	NA	NA	NA	NA	NA	NA	NA	NA
hy_vc	ENSG00000137337	NA	NA	NA	4.59973	0.0267135	MDC1	NA	NA	NA	NA	NA	NA	NA	NA	NA	NA	NA	NA
hy_vc	ENSG00000140795	NA	NA	NA	-3.01685	0.0475471	MYLK3	NA	NA	NA	NA	NA	NA	NA	NA	NA	NA	NA	NA
hy_vc	ENSG00000140873	NA	NA	NA	3.05911	0.0430441	ADAMTS18	NA	NA	NA	NA	NA	NA	NA	NA	NA	NA	NA	NA
hy_vc	ENSG00000142765	NA	NA	NA	-4.40463	0.0186028	SYTL1	NA	NA	NA	NA	NA	NA	NA	NA	NA	NA	NA	NA
hy_vc	ENSG00000143217	NA	NA	NA	1.90592	0.0435735	NECTIN4	NA	NA	NA	NA	NA	NA	NA	NA	NA	NA	NA	NA
hy_vc	ENSG00000146233	NA	NA	NA	-5.23396	0.0488462	CYP39A1	NA	NA	NA	NA	NA	NA	NA	NA	NA	NA	NA	NA
hy_vc	ENSG00000153064	NA	NA	NA	-3.19445	0.0488972	BANK1	NA	NA	NA	NA	NA	NA	NA	NA	NA	NA	NA	NA
hy_vc	ENSG00000153165	NA	NA	NA	-2.75067	0.0269333	RGPD3	NA	NA	NA	NA	NA	NA	NA	NA	NA	NA	NA	NA
hy_vc	ENSG00000154188	NA	NA	NA	-3.58866	0.0404071	ANGPT1	NA	NA	NA	NA	NA	NA	NA	NA	NA	NA	NA	NA
hy_vc	ENSG00000154274	NA	NA	NA	-5.65659	0.0143303	C4orf19	NA	NA	NA	NA	NA	NA	NA	NA	NA	NA	NA	NA
hy_vc	ENSG00000154545	NA	NA	NA	1.21847	0.0166358	MAGED4	NA	NA	NA	NA	NA	NA	NA	NA	NA	NA	NA	NA
hy_vc	ENSG00000163283	NA	NA	NA	-6.03649	0.0422295	ALPP	NA	NA	NA	NA	NA	NA	NA	NA	NA	NA	NA	NA
hy_vc	ENSG00000165272	NA	NA	NA	-6.16205	0.0429078	AQP3	NA	NA	NA	NA	NA	NA	NA	NA	NA	NA	NA	NA
hy_vc	ENSG00000167676	NA	NA	NA	-4.07776	0.0248964	PLIN4	NA	NA	NA	NA	NA	NA	NA	NA	NA	NA	NA	NA
hy_vc	ENSG00000170684	NA	NA	NA	-3.58113	0.0269231	ZNF296	NA	NA	NA	NA	NA	NA	NA	NA	NA	NA	NA	NA
hy_vc	ENSG00000172717	NA	NA	NA	-5.07369	0.0357451	FAM71D	NA	NA	NA	NA	NA	NA	NA	NA	NA	NA	NA	NA
hy_vc	ENSG00000172794	NA	NA	NA	-3.63093	0.0215121	RAB37	NA	NA	NA	NA	NA	NA	NA	NA	NA	NA	NA	NA
hy_vc	ENSG00000181260	NA	NA	NA	-1.26116	0.0278094	NA	NA	NA	NA	NA	NA	NA	NA	NA	NA	NA	NA	NA
hy_vc	ENSG00000181322	NA	NA	NA	-3.40143	0.0401235	NME9	NA	NA	NA	NA	NA	NA	NA	NA	NA	NA	NA	NA
hy_vc	ENSG00000187837	NA	NA	NA	-2.77583	0.0442075	H1-2	NA	NA	NA	NA	NA	NA	NA	NA	NA	NA	NA	NA
hy_vc	ENSG00000188649	NA	NA	NA	-3.6072	0.046809	CC2D2B	NA	NA	NA	NA	NA	NA	NA	NA	NA	NA	NA	NA
hy_vc	ENSG00000189376	NA	NA	NA	-1.22811	0.0282636	C8orf76	NA	NA	NA	NA	NA	NA	NA	NA	NA	NA	NA	NA
hy_vc	ENSG00000197165	NA	NA	NA	-5.15334	0.0349692	SULT1A2	NA	NA	NA	NA	NA	NA	NA	NA	NA	NA	NA	NA
hy_vc	ENSG00000197461	NA	NA	NA	-2.92617	0.0215347	PDGFA	NA	NA	NA	NA	NA	NA	NA	NA	NA	NA	NA	NA
hy_vc	ENSG00000203722	NA	NA	NA	1.53786	0.0449164	RAET1G	NA	NA	NA	NA	NA	NA	NA	NA	NA	NA	NA	NA
hy_vc	ENSG00000204241	NA	NA	NA	2.16107	0.0446332	LINC02731	NA	NA	NA	NA	NA	NA	NA	NA	NA	NA	NA	NA
hy_vc	ENSG00000204282	NA	NA	NA	-3.25106	0.0355681	TNRC6C-AS1	NA	NA	NA	NA	NA	NA	NA	NA	NA	NA	NA	NA
hy_vc	ENSG00000205056	NA	NA	NA	5.21918	0.0439111	NA	NA	NA	NA	NA	NA	NA	NA	NA	NA	NA	NA	NA
hy_vc	ENSG00000206113	NA	NA	NA	-3.15383	0.0449287	CFAP99	NA	NA	NA	NA	NA	NA	NA	NA	NA	NA	NA	NA
hy_vc	ENSG00000213090	NA	NA	NA	-1.90214	0.0199334	NA	NA	NA	NA	NA	NA	NA	NA	NA	NA	NA	NA	NA
hy_vc	ENSG00000213148	NA	NA	NA	-2.67555	0.0172064	NA	NA	NA	NA	NA	NA	NA	NA	NA	NA	NA	NA	NA
hy_vc	ENSG00000213264	NA	NA	NA	-2.30798	0.0487001	NA	NA	NA	NA	NA	NA	NA	NA	NA	NA	NA	NA	NA
hy_vc	ENSG00000213386	NA	NA	NA	-2.99984	0.0345724	NA	NA	NA	NA	NA	NA	NA	NA	NA	NA	NA	NA	NA
hy_vc	ENSG00000213735	NA	NA	NA	-1.97903	0.0113958	NA	NA	NA	NA	NA	NA	NA	NA	NA	NA	NA	NA	NA
hy_vc	ENSG00000214748	NA	NA	NA	-3.02014	0.0432357	NA	NA	NA	NA	NA	NA	NA	NA	NA	NA	NA	NA	NA
hy_vc	ENSG00000215467	NA	NA	NA	3.26038	0.0315188	NA	NA	NA	NA	NA	NA	NA	NA	NA	NA	NA	NA	NA
hy_vc	ENSG00000224806	NA	NA	NA	-3.02929	0.0178141	NA	NA	NA	NA	NA	NA	NA	NA	NA	NA	NA	NA	NA
hy_vc	ENSG00000225695	NA	NA	NA	2.40539	0.0292724	NA	NA	NA	NA	NA	NA	NA	NA	NA	NA	NA	NA	NA
hy_vc	ENSG00000226856	NA	NA	NA	-3.61659	0.0416897	THORLNC	NA	NA	NA	NA	NA	NA	NA	NA	NA	NA	NA	NA
hy_vc	ENSG00000227232	NA	NA	NA	-3.15067	0.0453915	NA	NA	NA	NA	NA	NA	NA	NA	NA	NA	NA	NA	NA
hy_vc	ENSG00000227368	NA	NA	NA	-3.05129	0.0434137	NA	NA	NA	NA	NA	NA	NA	NA	NA	NA	NA	NA	NA
hy_vc	ENSG00000227399	NA	NA	NA	3.52523	0.0269958	NA	NA	NA	NA	NA	NA	NA	NA	NA	NA	NA	NA	NA
hy_vc	ENSG00000228167	NA	NA	NA	-2.88043	0.0169187	NA	NA	NA	NA	NA	NA	NA	NA	NA	NA	NA	NA	NA
hy_vc	ENSG00000230865	NA	NA	NA	-2.4674	0.0257092	NA	NA	NA	NA	NA	NA	NA	NA	NA	NA	NA	NA	NA
hy_vc	ENSG00000233611	NA	NA	NA	-4.12172	0.00907632	NA	NA	NA	NA	NA	NA	NA	NA	NA	NA	NA	NA	NA
hy_vc	ENSG00000233622	NA	NA	NA	-3.12582	0.0224559	CYP2T1P	NA	NA	NA	NA	NA	NA	NA	NA	NA	NA	NA	NA
hy_vc	ENSG00000242083	NA	NA	NA	3.7108	0.0383053	NA	NA	NA	NA	NA	NA	NA	NA	NA	NA	NA	NA	NA
hy_vc	ENSG00000243479	NA	NA	NA	-1.64963	0.0112809	MNX1-AS1	NA	NA	NA	NA	NA	NA	NA	NA	NA	NA	NA	NA
hy_vc	ENSG00000248216	NA	NA	NA	-3.84898	0.00490412	NA	NA	NA	NA	NA	NA	NA	NA	NA	NA	NA	NA	NA
hy_vc	ENSG00000254486	NA	NA	NA	4.07011	0.027704	LINC02547	NA	NA	NA	NA	NA	NA	NA	NA	NA	NA	NA	NA
hy_vc	ENSG00000254731	NA	NA	NA	-3.52517	0.0154531	NA	NA	NA	NA	NA	NA	NA	NA	NA	NA	NA	NA	NA
hy_vc	ENSG00000255400	NA	NA	NA	3.13932	0.0224028	NA	NA	NA	NA	NA	NA	NA	NA	NA	NA	NA	NA	NA
hy_vc	ENSG00000259826	NA	NA	NA	-1.13177	0.0492836	LOC112267983	NA	NA	NA	NA	NA	NA	NA	NA	NA	NA	NA	NA
hy_vc	ENSG00000260136	NA	NA	NA	-1.9983	0.0323234	NA	NA	NA	NA	NA	NA	NA	NA	NA	NA	NA	NA	NA
hy_vc	ENSG00000261324	NA	NA	NA	-1.90137	0.0229794	NA	NA	NA	NA	NA	NA	NA	NA	NA	NA	NA	NA	NA
hy_vc	ENSG00000263843	NA	NA	NA	-1.12969	0.04858	LOC100287042	NA	NA	NA	NA	NA	NA	NA	NA	NA	NA	NA	NA
hy_vc	ENSG00000266903	NA	NA	NA	-3.35642	0.0252635	NA	NA	NA	NA	NA	NA	NA	NA	NA	NA	NA	NA	NA
hy_vc	ENSG00000270589	NA	NA	NA	4.36102	0.0106261	NA	NA	NA	NA	NA	NA	NA	NA	NA	NA	NA	NA	NA
hy_vc	ENSG00000272622	NA	NA	NA	-4.38526	0.00998078	NA	NA	NA	NA	NA	NA	NA	NA	NA	NA	NA	NA	NA
hy_vc	ENSG00000274825	NA	NA	NA	-3.6913	0.0267295	NA	NA	NA	NA	NA	NA	NA	NA	NA	NA	NA	NA	NA
hy_vc	ENSG00000276550	NA	NA	NA	-3.58274	0.0214343	HERC2P2	NA	NA	NA	NA	NA	NA	NA	NA	NA	NA	NA	NA
hy_vc	ENSG00000277855	NA	NA	NA	3.90288	0.0307341	NA	NA	NA	NA	NA	NA	NA	NA	NA	NA	NA	NA	NA
hy_vc	ENSG00000278390	NA	NA	NA	2.20962	0.0325977	LOC101929140	NA	NA	NA	NA	NA	NA	NA	NA	NA	NA	NA	NA
hy_vc	ENSG00000278869	NA	NA	NA	-5.5473	0.0464606	NA	NA	NA	NA	NA	NA	NA	NA	NA	NA	NA	NA	NA
hy_vc	ENSG00000279283	NA	NA	NA	3.25838	0.0476676	NA	NA	NA	NA	NA	NA	NA	NA	NA	NA	NA	NA	NA
hy_kd	ENSG00000007968	-1.30489	0.044713	E2F2	NA	NA	NA	NA	NA	NA	NA	NA	NA	NA	NA	NA	NA	NA	NA
hy_kd	ENSG00000093009	-1.15006	0.0458975	CDC45	NA	NA	NA	NA	NA	NA	NA	NA	NA	NA	NA	NA	NA	NA	NA
hy_kd	ENSG00000103512	1.29142	0.0342258	NOMO1	NA	NA	NA	NA	NA	NA	NA	NA	NA	NA	NA	NA	NA	NA	NA
hy_kd	ENSG00000103723	-2.61457	0.0488859	AP3B2	NA	NA	NA	NA	NA	NA	NA	NA	NA	NA	NA	NA	NA	NA	NA
hy_kd	ENSG00000105146	-2.40569	0.0408536	AURKC	NA	NA	NA	NA	NA	NA	NA	NA	NA	NA	NA	NA	NA	NA	NA
hy_kd	ENSG00000108771	-1.02549	0.0324939	DHX58	NA	NA	NA	NA	NA	NA	NA	NA	NA	NA	NA	NA	NA	NA	NA
hy_kd	ENSG00000119227	-1.03703	0.0429347	PIGZ	NA	NA	NA	NA	NA	NA	NA	NA	NA	NA	NA	NA	NA	NA	NA
hy_kd	ENSG00000119969	-1.29645	0.016977	HELLS	NA	NA	NA	NA	NA	NA	NA	NA	NA	NA	NA	NA	NA	NA	NA
hy_kd	ENSG00000123009	1.0453	0.00789248	NA	NA	NA	NA	NA	NA	NA	NA	NA	NA	NA	NA	NA	NA	NA	NA
hy_kd	ENSG00000125122	-1.20928	0.010626	LRRC29	NA	NA	NA	NA	NA	NA	NA	NA	NA	NA	NA	NA	NA	NA	NA
hy_kd	ENSG00000127472	-4.10926	0.0130361	PLA2G5	NA	NA	NA	NA	NA	NA	NA	NA	NA	NA	NA	NA	NA	NA	NA
hy_kd	ENSG00000127564	-1.4935	0.00386755	PKMYT1	NA	NA	NA	NA	NA	NA	NA	NA	NA	NA	NA	NA	NA	NA	NA
hy_kd	ENSG00000131738	3.99341	0.00875566	KRT33B	NA	NA	NA	NA	NA	NA	NA	NA	NA	NA	NA	NA	NA	NA	NA
hy_kd	ENSG00000136149	1.82678	0.00295566	NA	NA	NA	NA	NA	NA	NA	NA	NA	NA	NA	NA	NA	NA	NA	NA
hy_kd	ENSG00000136492	-1.52944	0.023242	BRIP1	NA	NA	NA	NA	NA	NA	NA	NA	NA	NA	NA	NA	NA	NA	NA
hy_kd	ENSG00000138061	-1.56269	0.0390005	CYP1B1	NA	NA	NA	NA	NA	NA	NA	NA	NA	NA	NA	NA	NA	NA	NA
hy_kd	ENSG00000139178	-1.00758	0.0313076	C1RL	NA	NA	NA	NA	NA	NA	NA	NA	NA	NA	NA	NA	NA	NA	NA
hy_kd	ENSG00000139220	-1.56311	0.0323965	PPFIA2	NA	NA	NA	NA	NA	NA	NA	NA	NA	NA	NA	NA	NA	NA	NA
hy_kd	ENSG00000150756	1.04421	0.0280927	ATPSCKMT	NA	NA	NA	NA	NA	NA	NA	NA	NA	NA	NA	NA	NA	NA	NA
hy_kd	ENSG00000152503	1.02898	0.0135398	TRIM36	NA	NA	NA	NA	NA	NA	NA	NA	NA	NA	NA	NA	NA	NA	NA
hy_kd	ENSG00000152939	3.75462	0.0323112	MARVELD2	NA	NA	NA	NA	NA	NA	NA	NA	NA	NA	NA	NA	NA	NA	NA
hy_kd	ENSG00000160223	1.3483	0.0233026	ICOSLG	NA	NA	NA	NA	NA	NA	NA	NA	NA	NA	NA	NA	NA	NA	NA
hy_kd	ENSG00000160781	-1.01366	0.00287475	PAQR6	NA	NA	NA	NA	NA	NA	NA	NA	NA	NA	NA	NA	NA	NA	NA
hy_kd	ENSG00000161048	1.71659	0.047839	NAPEPLD	NA	NA	NA	NA	NA	NA	NA	NA	NA	NA	NA	NA	NA	NA	NA
hy_kd	ENSG00000162490	3.96345	0.0260937	DRAXIN	NA	NA	NA	NA	NA	NA	NA	NA	NA	NA	NA	NA	NA	NA	NA
hy_kd	ENSG00000162894	-1.85597	0.0334455	FCMR	NA	NA	NA	NA	NA	NA	NA	NA	NA	NA	NA	NA	NA	NA	NA
hy_kd	ENSG00000165874	2.14926	0.0217538	SHLD2P1	NA	NA	NA	NA	NA	NA	NA	NA	NA	NA	NA	NA	NA	NA	NA
hy_kd	ENSG00000166546	-2.35327	0.0368025	BEAN1	NA	NA	NA	NA	NA	NA	NA	NA	NA	NA	NA	NA	NA	NA	NA
hy_kd	ENSG00000167549	-2.68066	0.0467044	CORO6	NA	NA	NA	NA	NA	NA	NA	NA	NA	NA	NA	NA	NA	NA	NA
hy_kd	ENSG00000168060	4.10101	0.0246991	NAALADL1	NA	NA	NA	NA	NA	NA	NA	NA	NA	NA	NA	NA	NA	NA	NA
hy_kd	ENSG00000168936	-1.16928	0.014398	TMEM129	NA	NA	NA	NA	NA	NA	NA	NA	NA	NA	NA	NA	NA	NA	NA
hy_kd	ENSG00000169418	3.74067	0.0223103	NPR1	NA	NA	NA	NA	NA	NA	NA	NA	NA	NA	NA	NA	NA	NA	NA
hy_kd	ENSG00000172746	2.91139	0.0130916	NA	NA	NA	NA	NA	NA	NA	NA	NA	NA	NA	NA	NA	NA	NA	NA
hy_kd	ENSG00000174332	-2.40936	0.0135261	GLIS1	NA	NA	NA	NA	NA	NA	NA	NA	NA	NA	NA	NA	NA	NA	NA
hy_kd	ENSG00000175305	-1.11263	0.0172197	CCNE2	NA	NA	NA	NA	NA	NA	NA	NA	NA	NA	NA	NA	NA	NA	NA
hy_kd	ENSG00000175711	1.56556	0.0198739	B3GNTL1	NA	NA	NA	NA	NA	NA	NA	NA	NA	NA	NA	NA	NA	NA	NA
hy_kd	ENSG00000176343	2.05026	0.0067704	NA	NA	NA	NA	NA	NA	NA	NA	NA	NA	NA	NA	NA	NA	NA	NA
hy_kd	ENSG00000176857	2.30953	0.047246	NA	NA	NA	NA	NA	NA	NA	NA	NA	NA	NA	NA	NA	NA	NA	NA
hy_kd	ENSG00000178458	2.55463	0.00145701	NA	NA	NA	NA	NA	NA	NA	NA	NA	NA	NA	NA	NA	NA	NA	NA
hy_kd	ENSG00000178464	1.97	0.00951987	NA	NA	NA	NA	NA	NA	NA	NA	NA	NA	NA	NA	NA	NA	NA	NA
hy_kd	ENSG00000179172	4.6397	0.0393334	HNRNPCL1	NA	NA	NA	NA	NA	NA	NA	NA	NA	NA	NA	NA	NA	NA	NA
hy_kd	ENSG00000180172	3.60843	0.0329387	NA	NA	NA	NA	NA	NA	NA	NA	NA	NA	NA	NA	NA	NA	NA	NA
hy_kd	ENSG00000180891	-1.01495	0.0236166	CUEDC1	NA	NA	NA	NA	NA	NA	NA	NA	NA	NA	NA	NA	NA	NA	NA
hy_kd	ENSG00000181359	1.70473	0.00384586	NA	NA	NA	NA	NA	NA	NA	NA	NA	NA	NA	NA	NA	NA	NA	NA
hy_kd	ENSG00000183298	1.9547	0.0189878	NA	NA	NA	NA	NA	NA	NA	NA	NA	NA	NA	NA	NA	NA	NA	NA
hy_kd	ENSG00000185641	2.12264	0.00240732	NA	NA	NA	NA	NA	NA	NA	NA	NA	NA	NA	NA	NA	NA	NA	NA
hy_kd	ENSG00000186076	2.6879	0.000228098	NA	NA	NA	NA	NA	NA	NA	NA	NA	NA	NA	NA	NA	NA	NA	NA
hy_kd	ENSG00000186280	-1.67092	0.0107675	KDM4D	NA	NA	NA	NA	NA	NA	NA	NA	NA	NA	NA	NA	NA	NA	NA
hy_kd	ENSG00000187229	-3.85673	0.020059	NA	NA	NA	NA	NA	NA	NA	NA	NA	NA	NA	NA	NA	NA	NA	NA
hy_kd	ENSG00000187653	2.90576	0.000188802	NA	NA	NA	NA	NA	NA	NA	NA	NA	NA	NA	NA	NA	NA	NA	NA
hy_kd	ENSG00000188338	-2.33682	0.0382545	SLC38A3	NA	NA	NA	NA	NA	NA	NA	NA	NA	NA	NA	NA	NA	NA	NA
hy_kd	ENSG00000188451	1.55191	0.0325111	NA	NA	NA	NA	NA	NA	NA	NA	NA	NA	NA	NA	NA	NA	NA	NA
hy_kd	ENSG00000188738	-1.92941	0.0304897	FSIP2	NA	NA	NA	NA	NA	NA	NA	NA	NA	NA	NA	NA	NA	NA	NA
hy_kd	ENSG00000188747	-1.10745	0.00884033	NOXA1	NA	NA	NA	NA	NA	NA	NA	NA	NA	NA	NA	NA	NA	NA	NA
hy_kd	ENSG00000196369	1.16646	0.0353213	SRGAP2B	NA	NA	NA	NA	NA	NA	NA	NA	NA	NA	NA	NA	NA	NA	NA
hy_kd	ENSG00000198208	-2.56876	0.00445627	RPS6KL1	NA	NA	NA	NA	NA	NA	NA	NA	NA	NA	NA	NA	NA	NA	NA
hy_kd	ENSG00000198406	1.24771	0.0195688	NA	NA	NA	NA	NA	NA	NA	NA	NA	NA	NA	NA	NA	NA	NA	NA
hy_kd	ENSG00000198416	1.7395	0.0245638	NA	NA	NA	NA	NA	NA	NA	NA	NA	NA	NA	NA	NA	NA	NA	NA
hy_kd	ENSG00000198785	-4.20323	0.0281859	GRIN3A	NA	NA	NA	NA	NA	NA	NA	NA	NA	NA	NA	NA	NA	NA	NA
hy_kd	ENSG00000205579	2.89197	0.00980081	NA	NA	NA	NA	NA	NA	NA	NA	NA	NA	NA	NA	NA	NA	NA	NA
hy_kd	ENSG00000205790	-3.14158	0.0285978	DPP9-AS1	NA	NA	NA	NA	NA	NA	NA	NA	NA	NA	NA	NA	NA	NA	NA
hy_kd	ENSG00000206147	1.4119	0.0402291	NA	NA	NA	NA	NA	NA	NA	NA	NA	NA	NA	NA	NA	NA	NA	NA
hy_kd	ENSG00000212664	1.75851	0.0440728	NA	NA	NA	NA	NA	NA	NA	NA	NA	NA	NA	NA	NA	NA	NA	NA
hy_kd	ENSG00000213104	3.19963	0.00633271	NA	NA	NA	NA	NA	NA	NA	NA	NA	NA	NA	NA	NA	NA	NA	NA
hy_kd	ENSG00000213176	3.51725	0.048835	NA	NA	NA	NA	NA	NA	NA	NA	NA	NA	NA	NA	NA	NA	NA	NA
hy_kd	ENSG00000213261	2.79588	0.00296429	NA	NA	NA	NA	NA	NA	NA	NA	NA	NA	NA	NA	NA	NA	NA	NA
hy_kd	ENSG00000213406	1.91242	0.0060898	NA	NA	NA	NA	NA	NA	NA	NA	NA	NA	NA	NA	NA	NA	NA	NA
hy_kd	ENSG00000213574	1.65699	0.00552572	NA	NA	NA	NA	NA	NA	NA	NA	NA	NA	NA	NA	NA	NA	NA	NA
hy_kd	ENSG00000213609	2.01993	0.0197501	NA	NA	NA	NA	NA	NA	NA	NA	NA	NA	NA	NA	NA	NA	NA	NA
hy_kd	ENSG00000213771	4.25679	0.00669044	NA	NA	NA	NA	NA	NA	NA	NA	NA	NA	NA	NA	NA	NA	NA	NA
hy_kd	ENSG00000213867	1.49369	0.0159989	NA	NA	NA	NA	NA	NA	NA	NA	NA	NA	NA	NA	NA	NA	NA	NA
hy_kd	ENSG00000213938	-1.36502	0.0354526	NA	NA	NA	NA	NA	NA	NA	NA	NA	NA	NA	NA	NA	NA	NA	NA
hy_kd	ENSG00000213942	1.54117	0.0275222	NA	NA	NA	NA	NA	NA	NA	NA	NA	NA	NA	NA	NA	NA	NA	NA
hy_kd	ENSG00000213970	1.93686	0.0403567	NA	NA	NA	NA	NA	NA	NA	NA	NA	NA	NA	NA	NA	NA	NA	NA
hy_kd	ENSG00000214108	1.09893	0.0498486	NA	NA	NA	NA	NA	NA	NA	NA	NA	NA	NA	NA	NA	NA	NA	NA
hy_kd	ENSG00000214110	1.0182	0.0322697	NA	NA	NA	NA	NA	NA	NA	NA	NA	NA	NA	NA	NA	NA	NA	NA
hy_kd	ENSG00000214144	1.39382	0.0112859	NA	NA	NA	NA	NA	NA	NA	NA	NA	NA	NA	NA	NA	NA	NA	NA
hy_kd	ENSG00000214223	2.06415	0.0297534	NA	NA	NA	NA	NA	NA	NA	NA	NA	NA	NA	NA	NA	NA	NA	NA
hy_kd	ENSG00000214389	2.45976	0.000696465	NA	NA	NA	NA	NA	NA	NA	NA	NA	NA	NA	NA	NA	NA	NA	NA
hy_kd	ENSG00000214455	1.12838	0.00254855	NA	NA	NA	NA	NA	NA	NA	NA	NA	NA	NA	NA	NA	NA	NA	NA
hy_kd	ENSG00000214646	4.10649	0.0463877	NA	NA	NA	NA	NA	NA	NA	NA	NA	NA	NA	NA	NA	NA	NA	NA
hy_kd	ENSG00000214914	4.01094	0.0223767	NA	NA	NA	NA	NA	NA	NA	NA	NA	NA	NA	NA	NA	NA	NA	NA
hy_kd	ENSG00000215270	-1.64001	0.0410369	NA	NA	NA	NA	NA	NA	NA	NA	NA	NA	NA	NA	NA	NA	NA	NA
hy_kd	ENSG00000215477	3.43539	0.0260641	NA	NA	NA	NA	NA	NA	NA	NA	NA	NA	NA	NA	NA	NA	NA	NA
hy_kd	ENSG00000215548	2.77762	0.00613794	NA	NA	NA	NA	NA	NA	NA	NA	NA	NA	NA	NA	NA	NA	NA	NA
hy_kd	ENSG00000215796	-2.57859	0.0237414	NA	NA	NA	NA	NA	NA	NA	NA	NA	NA	NA	NA	NA	NA	NA	NA
hy_kd	ENSG00000215899	1.57748	0.0282285	NA	NA	NA	NA	NA	NA	NA	NA	NA	NA	NA	NA	NA	NA	NA	NA
hy_kd	ENSG00000216624	1.09303	0.0139523	NA	NA	NA	NA	NA	NA	NA	NA	NA	NA	NA	NA	NA	NA	NA	NA
hy_kd	ENSG00000218426	1.58979	0.0036681	NA	NA	NA	NA	NA	NA	NA	NA	NA	NA	NA	NA	NA	NA	NA	NA
hy_kd	ENSG00000218582	2.12467	0.000132638	NA	NA	NA	NA	NA	NA	NA	NA	NA	NA	NA	NA	NA	NA	NA	NA
hy_kd	ENSG00000220472	1.52777	0.0175116	NA	NA	NA	NA	NA	NA	NA	NA	NA	NA	NA	NA	NA	NA	NA	NA
hy_kd	ENSG00000220842	2.8869	0.0080988	NA	NA	NA	NA	NA	NA	NA	NA	NA	NA	NA	NA	NA	NA	NA	NA
hy_kd	ENSG00000220875	2.64771	0.0183217	NA	NA	NA	NA	NA	NA	NA	NA	NA	NA	NA	NA	NA	NA	NA	NA
hy_kd	ENSG00000221821	-1.29728	0.00554015	C6orf226	NA	NA	NA	NA	NA	NA	NA	NA	NA	NA	NA	NA	NA	NA	NA
hy_kd	ENSG00000221990	-1.09943	0.0285023	EXOC3-AS1	NA	NA	NA	NA	NA	NA	NA	NA	NA	NA	NA	NA	NA	NA	NA
hy_kd	ENSG00000223427	1.65497	0.0265062	NA	NA	NA	NA	NA	NA	NA	NA	NA	NA	NA	NA	NA	NA	NA	NA
hy_kd	ENSG00000223519	2.65239	0.0455021	NA	NA	NA	NA	NA	NA	NA	NA	NA	NA	NA	NA	NA	NA	NA	NA
hy_kd	ENSG00000223822	1.61954	0.0203103	NA	NA	NA	NA	NA	NA	NA	NA	NA	NA	NA	NA	NA	NA	NA	NA
hy_kd	ENSG00000223864	2.85466	0.00346188	NA	NA	NA	NA	NA	NA	NA	NA	NA	NA	NA	NA	NA	NA	NA	NA
hy_kd	ENSG00000224094	2.87616	0.000934704	NA	NA	NA	NA	NA	NA	NA	NA	NA	NA	NA	NA	NA	NA	NA	NA
hy_kd	ENSG00000224163	3.12907	0.00432853	NA	NA	NA	NA	NA	NA	NA	NA	NA	NA	NA	NA	NA	NA	NA	NA
hy_kd	ENSG00000224236	3.41813	0.00830826	NA	NA	NA	NA	NA	NA	NA	NA	NA	NA	NA	NA	NA	NA	NA	NA
hy_kd	ENSG00000224415	1.49415	0.00700255	NA	NA	NA	NA	NA	NA	NA	NA	NA	NA	NA	NA	NA	NA	NA	NA
hy_kd	ENSG00000224646	1.88425	0.0251507	NA	NA	NA	NA	NA	NA	NA	NA	NA	NA	NA	NA	NA	NA	NA	NA
hy_kd	ENSG00000224861	1.58982	0.00100109	NA	NA	NA	NA	NA	NA	NA	NA	NA	NA	NA	NA	NA	NA	NA	NA
hy_kd	ENSG00000225178	1.1507	0.0100783	NA	NA	NA	NA	NA	NA	NA	NA	NA	NA	NA	NA	NA	NA	NA	NA
hy_kd	ENSG00000225264	1.01327	0.0416596	NA	NA	NA	NA	NA	NA	NA	NA	NA	NA	NA	NA	NA	NA	NA	NA
hy_kd	ENSG00000225416	3.14418	0.0477945	NA	NA	NA	NA	NA	NA	NA	NA	NA	NA	NA	NA	NA	NA	NA	NA
hy_kd	ENSG00000225536	1.88237	0.0410642	NA	NA	NA	NA	NA	NA	NA	NA	NA	NA	NA	NA	NA	NA	NA	NA
hy_kd	ENSG00000225573	2.15939	0.0225609	NA	NA	NA	NA	NA	NA	NA	NA	NA	NA	NA	NA	NA	NA	NA	NA
hy_kd	ENSG00000225674	1.96723	0.00129388	NA	NA	NA	NA	NA	NA	NA	NA	NA	NA	NA	NA	NA	NA	NA	NA
hy_kd	ENSG00000225971	5.02832	0.0334134	NA	NA	NA	NA	NA	NA	NA	NA	NA	NA	NA	NA	NA	NA	NA	NA
hy_kd	ENSG00000226360	1.56174	0.00907627	NA	NA	NA	NA	NA	NA	NA	NA	NA	NA	NA	NA	NA	NA	NA	NA
hy_kd	ENSG00000226428	2.88155	0.0212372	NA	NA	NA	NA	NA	NA	NA	NA	NA	NA	NA	NA	NA	NA	NA	NA
hy_kd	ENSG00000226496	2.1749	0.0281264	LINC00323	NA	NA	NA	NA	NA	NA	NA	NA	NA	NA	NA	NA	NA	NA	NA
hy_kd	ENSG00000226784	2.20682	0.0105345	PGAM4	NA	NA	NA	NA	NA	NA	NA	NA	NA	NA	NA	NA	NA	NA	NA
hy_kd	ENSG00000226986	1.93573	0.0318618	NA	NA	NA	NA	NA	NA	NA	NA	NA	NA	NA	NA	NA	NA	NA	NA
hy_kd	ENSG00000227309	1.38303	0.0170048	NA	NA	NA	NA	NA	NA	NA	NA	NA	NA	NA	NA	NA	NA	NA	NA
hy_kd	ENSG00000227615	1.98645	0.00636393	NA	NA	NA	NA	NA	NA	NA	NA	NA	NA	NA	NA	NA	NA	NA	NA
hy_kd	ENSG00000228499	2.0671	0.0148988	NA	NA	NA	NA	NA	NA	NA	NA	NA	NA	NA	NA	NA	NA	NA	NA
hy_kd	ENSG00000228818	1.16947	0.00990622	NA	NA	NA	NA	NA	NA	NA	NA	NA	NA	NA	NA	NA	NA	NA	NA
hy_kd	ENSG00000229267	-1.09013	0.040734	SNHG31	NA	NA	NA	NA	NA	NA	NA	NA	NA	NA	NA	NA	NA	NA	NA
hy_kd	ENSG00000229498	-3.99854	0.0231963	NA	NA	NA	NA	NA	NA	NA	NA	NA	NA	NA	NA	NA	NA	NA	NA
hy_kd	ENSG00000229586	2.82396	0.00177729	NA	NA	NA	NA	NA	NA	NA	NA	NA	NA	NA	NA	NA	NA	NA	NA
hy_kd	ENSG00000229659	3.19584	0.00216476	NA	NA	NA	NA	NA	NA	NA	NA	NA	NA	NA	NA	NA	NA	NA	NA
hy_kd	ENSG00000229806	2.03467	0.0476017	NA	NA	NA	NA	NA	NA	NA	NA	NA	NA	NA	NA	NA	NA	NA	NA
hy_kd	ENSG00000229808	3.67799	0.0221745	NA	NA	NA	NA	NA	NA	NA	NA	NA	NA	NA	NA	NA	NA	NA	NA
hy_kd	ENSG00000230360	1.37007	0.0460693	NA	NA	NA	NA	NA	NA	NA	NA	NA	NA	NA	NA	NA	NA	NA	NA
hy_kd	ENSG00000230734	1.80861	0.0244714	NA	NA	NA	NA	NA	NA	NA	NA	NA	NA	NA	NA	NA	NA	NA	NA
hy_kd	ENSG00000230807	3.29625	0.0321161	NA	NA	NA	NA	NA	NA	NA	NA	NA	NA	NA	NA	NA	NA	NA	NA
hy_kd	ENSG00000230837	1.53199	0.0207064	NA	NA	NA	NA	NA	NA	NA	NA	NA	NA	NA	NA	NA	NA	NA	NA
hy_kd	ENSG00000230870	1.75433	0.00705513	NA	NA	NA	NA	NA	NA	NA	NA	NA	NA	NA	NA	NA	NA	NA	NA
hy_kd	ENSG00000230979	2.3131	0.00259124	NA	NA	NA	NA	NA	NA	NA	NA	NA	NA	NA	NA	NA	NA	NA	NA
hy_kd	ENSG00000231043	1.09583	0.00210952	NA	NA	NA	NA	NA	NA	NA	NA	NA	NA	NA	NA	NA	NA	NA	NA
hy_kd	ENSG00000231113	1.13617	0.0164577	NA	NA	NA	NA	NA	NA	NA	NA	NA	NA	NA	NA	NA	NA	NA	NA
hy_kd	ENSG00000231367	2.67539	0.0352065	LINC02613	NA	NA	NA	NA	NA	NA	NA	NA	NA	NA	NA	NA	NA	NA	NA
hy_kd	ENSG00000231628	-3.70863	0.0370364	NA	NA	NA	NA	NA	NA	NA	NA	NA	NA	NA	NA	NA	NA	NA	NA
hy_kd	ENSG00000232187	1.73235	0.000826189	NA	NA	NA	NA	NA	NA	NA	NA	NA	NA	NA	NA	NA	NA	NA	NA
hy_kd	ENSG00000232472	1.39875	0.0016465	NA	NA	NA	NA	NA	NA	NA	NA	NA	NA	NA	NA	NA	NA	NA	NA
hy_kd	ENSG00000232549	-2.00382	0.0446994	NA	NA	NA	NA	NA	NA	NA	NA	NA	NA	NA	NA	NA	NA	NA	NA
hy_kd	ENSG00000232842	2.40386	0.0174089	NA	NA	NA	NA	NA	NA	NA	NA	NA	NA	NA	NA	NA	NA	NA	NA
hy_kd	ENSG00000232951	1.29019	0.0280614	NA	NA	NA	NA	NA	NA	NA	NA	NA	NA	NA	NA	NA	NA	NA	NA
hy_kd	ENSG00000233381	2.25464	0.010648	NA	NA	NA	NA	NA	NA	NA	NA	NA	NA	NA	NA	NA	NA	NA	NA
hy_kd	ENSG00000233476	1.45914	0.0189128	NA	NA	NA	NA	NA	NA	NA	NA	NA	NA	NA	NA	NA	NA	NA	NA
hy_kd	ENSG00000234009	1.20457	0.0235225	NA	NA	NA	NA	NA	NA	NA	NA	NA	NA	NA	NA	NA	NA	NA	NA
hy_kd	ENSG00000234465	2.14723	0.0393387	PINLYP	NA	NA	NA	NA	NA	NA	NA	NA	NA	NA	NA	NA	NA	NA	NA
hy_kd	ENSG00000234589	1.94749	0.00493998	NA	NA	NA	NA	NA	NA	NA	NA	NA	NA	NA	NA	NA	NA	NA	NA
hy_kd	ENSG00000234743	2.16259	0.0027995	NA	NA	NA	NA	NA	NA	NA	NA	NA	NA	NA	NA	NA	NA	NA	NA
hy_kd	ENSG00000234789	-2.98842	0.0154275	NA	NA	NA	NA	NA	NA	NA	NA	NA	NA	NA	NA	NA	NA	NA	NA
hy_kd	ENSG00000234851	3.18582	0.00991224	NA	NA	NA	NA	NA	NA	NA	NA	NA	NA	NA	NA	NA	NA	NA	NA
hy_kd	ENSG00000235001	1.77775	0.00993765	NA	NA	NA	NA	NA	NA	NA	NA	NA	NA	NA	NA	NA	NA	NA	NA
hy_kd	ENSG00000235016	-2.81326	0.029325	SEMA3F-AS1	NA	NA	NA	NA	NA	NA	NA	NA	NA	NA	NA	NA	NA	NA	NA
hy_kd	ENSG00000235043	1.07718	0.017456	NA	NA	NA	NA	NA	NA	NA	NA	NA	NA	NA	NA	NA	NA	NA	NA
hy_kd	ENSG00000235071	2.53577	0.000956574	NA	NA	NA	NA	NA	NA	NA	NA	NA	NA	NA	NA	NA	NA	NA	NA
hy_kd	ENSG00000235674	1.0999	0.0306254	NA	NA	NA	NA	NA	NA	NA	NA	NA	NA	NA	NA	NA	NA	NA	NA
hy_kd	ENSG00000235847	1.0499	0.0264187	NA	NA	NA	NA	NA	NA	NA	NA	NA	NA	NA	NA	NA	NA	NA	NA
hy_kd	ENSG00000236060	2.92644	0.000294528	NA	NA	NA	NA	NA	NA	NA	NA	NA	NA	NA	NA	NA	NA	NA	NA
hy_kd	ENSG00000236330	1.69072	0.0148055	NA	NA	NA	NA	NA	NA	NA	NA	NA	NA	NA	NA	NA	NA	NA	NA
hy_kd	ENSG00000236792	-1.50088	0.0107408	NA	NA	NA	NA	NA	NA	NA	NA	NA	NA	NA	NA	NA	NA	NA	NA
hy_kd	ENSG00000236801	1.25659	0.0337415	NA	NA	NA	NA	NA	NA	NA	NA	NA	NA	NA	NA	NA	NA	NA	NA
hy_kd	ENSG00000237415	4.29558	0.0223746	NA	NA	NA	NA	NA	NA	NA	NA	NA	NA	NA	NA	NA	NA	NA	NA
hy_kd	ENSG00000237730	1.61827	0.000236349	NA	NA	NA	NA	NA	NA	NA	NA	NA	NA	NA	NA	NA	NA	NA	NA
hy_kd	ENSG00000237758	1.56463	0.0255045	NA	NA	NA	NA	NA	NA	NA	NA	NA	NA	NA	NA	NA	NA	NA	NA
hy_kd	ENSG00000237821	2.46733	0.0261237	NA	NA	NA	NA	NA	NA	NA	NA	NA	NA	NA	NA	NA	NA	NA	NA
hy_kd	ENSG00000238186	5.11417	0.00190526	NA	NA	NA	NA	NA	NA	NA	NA	NA	NA	NA	NA	NA	NA	NA	NA
hy_kd	ENSG00000238243	-2.16164	0.0450869	OR2W3	NA	NA	NA	NA	NA	NA	NA	NA	NA	NA	NA	NA	NA	NA	NA
hy_kd	ENSG00000239559	2.33548	0.0217883	NA	NA	NA	NA	NA	NA	NA	NA	NA	NA	NA	NA	NA	NA	NA	NA
hy_kd	ENSG00000240087	1.47952	0.0269338	NA	NA	NA	NA	NA	NA	NA	NA	NA	NA	NA	NA	NA	NA	NA	NA
hy_kd	ENSG00000240233	2.58079	0.0411204	NA	NA	NA	NA	NA	NA	NA	NA	NA	NA	NA	NA	NA	NA	NA	NA
hy_kd	ENSG00000240449	1.4825	0.0255679	NA	NA	NA	NA	NA	NA	NA	NA	NA	NA	NA	NA	NA	NA	NA	NA
hy_kd	ENSG00000240463	2.29948	0.0127271	NA	NA	NA	NA	NA	NA	NA	NA	NA	NA	NA	NA	NA	NA	NA	NA
hy_kd	ENSG00000240509	2.0135	0.0231057	NA	NA	NA	NA	NA	NA	NA	NA	NA	NA	NA	NA	NA	NA	NA	NA
hy_kd	ENSG00000240914	2.70219	0.00110071	NA	NA	NA	NA	NA	NA	NA	NA	NA	NA	NA	NA	NA	NA	NA	NA
hy_kd	ENSG00000240954	1.51293	0.0424653	NA	NA	NA	NA	NA	NA	NA	NA	NA	NA	NA	NA	NA	NA	NA	NA
hy_kd	ENSG00000241255	1.02207	0.03483	NA	NA	NA	NA	NA	NA	NA	NA	NA	NA	NA	NA	NA	NA	NA	NA
hy_kd	ENSG00000241281	2.88313	0.044842	NA	NA	NA	NA	NA	NA	NA	NA	NA	NA	NA	NA	NA	NA	NA	NA
hy_kd	ENSG00000241680	2.51348	0.0186771	NA	NA	NA	NA	NA	NA	NA	NA	NA	NA	NA	NA	NA	NA	NA	NA
hy_kd	ENSG00000241923	2.39353	0.00316084	NA	NA	NA	NA	NA	NA	NA	NA	NA	NA	NA	NA	NA	NA	NA	NA
hy_kd	ENSG00000242163	3.97675	0.0170895	NA	NA	NA	NA	NA	NA	NA	NA	NA	NA	NA	NA	NA	NA	NA	NA
hy_kd	ENSG00000242327	1.93923	0.00776728	NA	NA	NA	NA	NA	NA	NA	NA	NA	NA	NA	NA	NA	NA	NA	NA
hy_kd	ENSG00000242814	1.76972	0.00569798	NA	NA	NA	NA	NA	NA	NA	NA	NA	NA	NA	NA	NA	NA	NA	NA
hy_kd	ENSG00000242951	2.84214	0.00156901	NA	NA	NA	NA	NA	NA	NA	NA	NA	NA	NA	NA	NA	NA	NA	NA
hy_kd	ENSG00000243056	-1.25433	0.0439422	EIF4EBP3	NA	NA	NA	NA	NA	NA	NA	NA	NA	NA	NA	NA	NA	NA	NA
hy_kd	ENSG00000244076	3.55872	0.02829	NA	NA	NA	NA	NA	NA	NA	NA	NA	NA	NA	NA	NA	NA	NA	NA
hy_kd	ENSG00000244157	1.54746	0.010038	NA	NA	NA	NA	NA	NA	NA	NA	NA	NA	NA	NA	NA	NA	NA	NA
hy_kd	ENSG00000244331	3.80164	0.00794955	NA	NA	NA	NA	NA	NA	NA	NA	NA	NA	NA	NA	NA	NA	NA	NA
hy_kd	ENSG00000245556	-1.04354	0.0384956	SCAMP1-AS1	NA	NA	NA	NA	NA	NA	NA	NA	NA	NA	NA	NA	NA	NA	NA
hy_kd	ENSG00000246115	1.5327	0.0246022	NA	NA	NA	NA	NA	NA	NA	NA	NA	NA	NA	NA	NA	NA	NA	NA
hy_kd	ENSG00000247950	-1.98777	0.013527	SEC24B-AS1	NA	NA	NA	NA	NA	NA	NA	NA	NA	NA	NA	NA	NA	NA	NA
hy_kd	ENSG00000248415	1.41675	0.0247549	NA	NA	NA	NA	NA	NA	NA	NA	NA	NA	NA	NA	NA	NA	NA	NA
hy_kd	ENSG00000248923	1.49393	0.0495241	NA	NA	NA	NA	NA	NA	NA	NA	NA	NA	NA	NA	NA	NA	NA	NA
hy_kd	ENSG00000249489	2.36525	0.000891516	NA	NA	NA	NA	NA	NA	NA	NA	NA	NA	NA	NA	NA	NA	NA	NA
hy_kd	ENSG00000249572	-2.34723	0.00376269	NA	NA	NA	NA	NA	NA	NA	NA	NA	NA	NA	NA	NA	NA	NA	NA
hy_kd	ENSG00000249779	1.2024	0.0312774	NA	NA	NA	NA	NA	NA	NA	NA	NA	NA	NA	NA	NA	NA	NA	NA
hy_kd	ENSG00000249936	1.20597	0.0247044	NA	NA	NA	NA	NA	NA	NA	NA	NA	NA	NA	NA	NA	NA	NA	NA
hy_kd	ENSG00000250162	1.17101	0.0282642	NA	NA	NA	NA	NA	NA	NA	NA	NA	NA	NA	NA	NA	NA	NA	NA
hy_kd	ENSG00000250254	3.94692	0.0498518	PTTG2	NA	NA	NA	NA	NA	NA	NA	NA	NA	NA	NA	NA	NA	NA	NA
hy_kd	ENSG00000250321	1.10333	0.0465881	NA	NA	NA	NA	NA	NA	NA	NA	NA	NA	NA	NA	NA	NA	NA	NA
hy_kd	ENSG00000250608	-4.18288	0.0458207	LOC339874	NA	NA	NA	NA	NA	NA	NA	NA	NA	NA	NA	NA	NA	NA	NA
hy_kd	ENSG00000250982	1.86256	0.00480417	NA	NA	NA	NA	NA	NA	NA	NA	NA	NA	NA	NA	NA	NA	NA	NA
hy_kd	ENSG00000251463	3.25941	0.0216962	NA	NA	NA	NA	NA	NA	NA	NA	NA	NA	NA	NA	NA	NA	NA	NA
hy_kd	ENSG00000251484	3.93703	0.0331486	NA	NA	NA	NA	NA	NA	NA	NA	NA	NA	NA	NA	NA	NA	NA	NA
hy_kd	ENSG00000253540	-1.32497	0.0299623	NA	NA	NA	NA	NA	NA	NA	NA	NA	NA	NA	NA	NA	NA	NA	NA
hy_kd	ENSG00000253557	-3.92929	0.0401659	NA	NA	NA	NA	NA	NA	NA	NA	NA	NA	NA	NA	NA	NA	NA	NA
hy_kd	ENSG00000253760	3.52115	0.0400755	NA	NA	NA	NA	NA	NA	NA	NA	NA	NA	NA	NA	NA	NA	NA	NA
hy_kd	ENSG00000253893	-1.9649	0.0407903	NA	NA	NA	NA	NA	NA	NA	NA	NA	NA	NA	NA	NA	NA	NA	NA
hy_kd	ENSG00000254543	2.22317	0.0257901	NA	NA	NA	NA	NA	NA	NA	NA	NA	NA	NA	NA	NA	NA	NA	NA
hy_kd	ENSG00000254681	3.30754	0.0415949	PKD1P5-LOC105376752	NA	NA	NA	NA	NA	NA	NA	NA	NA	NA	NA	NA	NA	NA	NA
hy_kd	ENSG00000255040	2.66553	0.0278293	NA	NA	NA	NA	NA	NA	NA	NA	NA	NA	NA	NA	NA	NA	NA	NA
hy_kd	ENSG00000255435	-2.8675	0.0269842	LOC101929089	NA	NA	NA	NA	NA	NA	NA	NA	NA	NA	NA	NA	NA	NA	NA
hy_kd	ENSG00000255507	-2.74349	0.0371866	UVRAG-DT	NA	NA	NA	NA	NA	NA	NA	NA	NA	NA	NA	NA	NA	NA	NA
hy_kd	ENSG00000255823	2.96803	6.17e-05	MTRNR2L8	NA	NA	NA	NA	NA	NA	NA	NA	NA	NA	NA	NA	NA	NA	NA
hy_kd	ENSG00000256167	-1.30387	0.00240531	NA	NA	NA	NA	NA	NA	NA	NA	NA	NA	NA	NA	NA	NA	NA	NA
hy_kd	ENSG00000257038	-2.96572	0.0424619	LOC100287837	NA	NA	NA	NA	NA	NA	NA	NA	NA	NA	NA	NA	NA	NA	NA
hy_kd	ENSG00000258011	1.81276	0.0057492	NA	NA	NA	NA	NA	NA	NA	NA	NA	NA	NA	NA	NA	NA	NA	NA
hy_kd	ENSG00000258056	1.05639	0.00116731	LOC105369779	NA	NA	NA	NA	NA	NA	NA	NA	NA	NA	NA	NA	NA	NA	NA
hy_kd	ENSG00000258153	4.38041	0.000181753	NA	NA	NA	NA	NA	NA	NA	NA	NA	NA	NA	NA	NA	NA	NA	NA
hy_kd	ENSG00000258960	3.07957	0.0114482	NA	NA	NA	NA	NA	NA	NA	NA	NA	NA	NA	NA	NA	NA	NA	NA
hy_kd	ENSG00000259137	1.84416	0.0277019	NA	NA	NA	NA	NA	NA	NA	NA	NA	NA	NA	NA	NA	NA	NA	NA
hy_kd	ENSG00000259426	-2.40127	0.0105623	LOC145694	NA	NA	NA	NA	NA	NA	NA	NA	NA	NA	NA	NA	NA	NA	NA
hy_kd	ENSG00000259750	4.36679	0.00958487	NA	NA	NA	NA	NA	NA	NA	NA	NA	NA	NA	NA	NA	NA	NA	NA
hy_kd	ENSG00000259790	1.25364	0.0401579	NA	NA	NA	NA	NA	NA	NA	NA	NA	NA	NA	NA	NA	NA	NA	NA
hy_kd	ENSG00000260290	1.59193	0.00509285	NA	NA	NA	NA	NA	NA	NA	NA	NA	NA	NA	NA	NA	NA	NA	NA
hy_kd	ENSG00000261251	-2.27634	0.0249202	NA	NA	NA	NA	NA	NA	NA	NA	NA	NA	NA	NA	NA	NA	NA	NA
hy_kd	ENSG00000261455	-1.18795	0.00584045	LINC01003	NA	NA	NA	NA	NA	NA	NA	NA	NA	NA	NA	NA	NA	NA	NA
hy_kd	ENSG00000261485	-1.53494	0.00891887	NA	NA	NA	NA	NA	NA	NA	NA	NA	NA	NA	NA	NA	NA	NA	NA
hy_kd	ENSG00000261549	2.03853	0.0486705	NA	NA	NA	NA	NA	NA	NA	NA	NA	NA	NA	NA	NA	NA	NA	NA
hy_kd	ENSG00000263781	3.75359	0.0117944	NA	NA	NA	NA	NA	NA	NA	NA	NA	NA	NA	NA	NA	NA	NA	NA
hy_kd	ENSG00000265399	-1.7607	0.00483806	NA	NA	NA	NA	NA	NA	NA	NA	NA	NA	NA	NA	NA	NA	NA	NA
hy_kd	ENSG00000267221	-1.64723	0.0374635	C17orf113	NA	NA	NA	NA	NA	NA	NA	NA	NA	NA	NA	NA	NA	NA	NA
hy_kd	ENSG00000267620	1.54254	0.0265517	NA	NA	NA	NA	NA	NA	NA	NA	NA	NA	NA	NA	NA	NA	NA	NA
hy_kd	ENSG00000268573	-1.95985	0.0154038	NA	NA	NA	NA	NA	NA	NA	NA	NA	NA	NA	NA	NA	NA	NA	NA
hy_kd	ENSG00000269028	2.43743	0.00160619	MTRNR2L2	NA	NA	NA	NA	NA	NA	NA	NA	NA	NA	NA	NA	NA	NA	NA
hy_kd	ENSG00000270177	-1.49247	0.0178417	NA	NA	NA	NA	NA	NA	NA	NA	NA	NA	NA	NA	NA	NA	NA	NA
hy_kd	ENSG00000271133	-1.57369	0.0339174	LOC101927811	NA	NA	NA	NA	NA	NA	NA	NA	NA	NA	NA	NA	NA	NA	NA
hy_kd	ENSG00000271537	4.11253	0.0309102	NA	NA	NA	NA	NA	NA	NA	NA	NA	NA	NA	NA	NA	NA	NA	NA
hy_kd	ENSG00000271614	-1.79358	0.0117084	ATP2B1-AS1	NA	NA	NA	NA	NA	NA	NA	NA	NA	NA	NA	NA	NA	NA	NA
hy_kd	ENSG00000271737	-1.38955	0.0340274	NA	NA	NA	NA	NA	NA	NA	NA	NA	NA	NA	NA	NA	NA	NA	NA
hy_kd	ENSG00000272777	-1.84954	0.0338602	NA	NA	NA	NA	NA	NA	NA	NA	NA	NA	NA	NA	NA	NA	NA	NA
hy_kd	ENSG00000272807	-3.41623	0.0283042	NA	NA	NA	NA	NA	NA	NA	NA	NA	NA	NA	NA	NA	NA	NA	NA
hy_kd	ENSG00000272861	3.0867	0.0107531	NA	NA	NA	NA	NA	NA	NA	NA	NA	NA	NA	NA	NA	NA	NA	NA
hy_kd	ENSG00000272941	-2.90442	0.0367352	NA	NA	NA	NA	NA	NA	NA	NA	NA	NA	NA	NA	NA	NA	NA	NA
hy_kd	ENSG00000274012	2.32121	0.00240854	RN7SL2	NA	NA	NA	NA	NA	NA	NA	NA	NA	NA	NA	NA	NA	NA	NA
hy_kd	ENSG00000274695	3.08536	0.0241744	NA	NA	NA	NA	NA	NA	NA	NA	NA	NA	NA	NA	NA	NA	NA	NA
hy_kd	ENSG00000276966	1.38196	0.0320833	H4C5	NA	NA	NA	NA	NA	NA	NA	NA	NA	NA	NA	NA	NA	NA	NA
hy_kd	ENSG00000277053	2.09824	0.00234858	GTF2IP1	NA	NA	NA	NA	NA	NA	NA	NA	NA	NA	NA	NA	NA	NA	NA
hy_kd	ENSG00000277369	-1.77152	0.0233363	NA	NA	NA	NA	NA	NA	NA	NA	NA	NA	NA	NA	NA	NA	NA	NA
hy_kd	ENSG00000277631	-3.86432	0.036311	PGM5P3-AS1	NA	NA	NA	NA	NA	NA	NA	NA	NA	NA	NA	NA	NA	NA	NA
hy_kd	ENSG00000278224	-3.15157	0.0386382	PRICKLE4	NA	NA	NA	NA	NA	NA	NA	NA	NA	NA	NA	NA	NA	NA	NA
hy_kd	ENSG00000278272	-3.63801	0.0396234	NA	NA	NA	NA	NA	NA	NA	NA	NA	NA	NA	NA	NA	NA	NA	NA
hy_kd	ENSG00000278600	-1.04079	0.0442272	NA	NA	NA	NA	NA	NA	NA	NA	NA	NA	NA	NA	NA	NA	NA	NA
hy_kd	ENSG00000279307	1.29688	0.00181184	NA	NA	NA	NA	NA	NA	NA	NA	NA	NA	NA	NA	NA	NA	NA	NA
hy_kd	ENSG00000279312	-1.18367	0.0478243	NA	NA	NA	NA	NA	NA	NA	NA	NA	NA	NA	NA	NA	NA	NA	NA
hy_kd	ENSG00000279456	-3.6134	0.0481456	NA	NA	NA	NA	NA	NA	NA	NA	NA	NA	NA	NA	NA	NA	NA	NA
hy_kd	ENSG00000279948	1.62144	0.0442893	NA	NA	NA	NA	NA	NA	NA	NA	NA	NA	NA	NA	NA	NA	NA	NA
hy_kd	ENSG00000280054	3.30172	0.0413167	NA	NA	NA	NA	NA	NA	NA	NA	NA	NA	NA	NA	NA	NA	NA	NA
hy_kd	ENSG00000280294	-3.1117	0.0482973	NA	NA	NA	NA	NA	NA	NA	NA	NA	NA	NA	NA	NA	NA	NA	NA
hy_kd	ENSG00000282886	2.47167	0.000482651	NA	NA	NA	NA	NA	NA	NA	NA	NA	NA	NA	NA	NA	NA	NA	NA
hy_kd	ENSG00000284618	5.32612	0.0113012	NA	NA	NA	NA	NA	NA	NA	NA	NA	NA	NA	NA	NA	NA	NA	NA
Differetially expressed genes in all groups

## Sheet: Table S2
Table S2, Summary of activity of regulators in four comparisions under hypoxia
Subset	Detail	oe_vc_Size	oe_vc_NES	oe_vc_p.value	oe_vc_FDR	kd_vc_Size	kd_vc_NES	kd_vc_p.value	kd_vc_FDR	oe_wt_Size	oe_wt_NES	oe_wt_p.value	oe_wt_FDR	kd_wt_Size	kd_wt_NES	kd_wt_p.value	kd_wt_FDR
Shared	ECE1	50	-12.24	1.8e-34	2.53e-31	50	-9.64	5.23e-22	6.36e-21	50	-11.26	2.01e-29	1.45e-27	50	-7.26	3.8e-13	2.09e-12
Shared	B4GALNT1	50	-11.48	1.76e-30	1.24e-27	50	-8.48	2.27e-17	1.05e-16	50	-10.91	1.04e-27	4.21e-26	50	-5.43	5.49e-08	1.71e-07
Shared	TUB	50	-11.31	1.23e-29	5.76e-27	50	-8.8	1.41e-18	8.1e-18	50	-6.41	1.42e-10	3.43e-10	50	7.92	2.37e-15	1.63e-14
Shared	SERTAD2	50	-11.1	1.27e-28	4.46e-26	50	-8.47	2.36e-17	1.09e-16	50	-11.1	1.3e-28	7.05e-27	50	5.24	1.59e-07	4.65e-07
Shared	ERRFI1	50	-11.08	1.58e-28	4.47e-26	50	-8.33	8.12e-17	3.48e-16	50	-9.17	4.57e-20	3.05e-19	50	8.47	2.41e-17	2.13e-16
Shared	VGLL3	50	11.03	2.79e-28	6.56e-26	50	8.25	1.56e-16	6.34e-16	50	8.15	3.59e-16	1.46e-15	50	-2.69	0.00722	0.0104
Shared	MME	50	-10.97	5.18e-28	1.04e-25	50	-9.71	2.67e-22	3.39e-21	50	-10.93	8.59e-28	3.56e-26	50	-6.98	3.04e-12	1.48e-11
Shared	HELZ2	50	-10.9	1.12e-27	1.98e-25	50	-8.65	5.1e-18	2.59e-17	50	-10.22	1.65e-24	2.45e-23	50	-6.43	1.31e-10	5.61e-10
Shared	CD274	50	-10.86	1.82e-27	2.85e-25	50	-5.6	2.2e-08	3.55e-08	50	-11	3.71e-28	1.8e-26	50	-8	1.2e-15	8.52e-15
Shared	NRG1	50	10.76	5.37e-27	6.51e-25	50	3.92	8.71e-05	0.000116	50	6.97	3.1e-12	8.65e-12	50	-4.9	9.59e-07	2.6e-06
Shared	MFAP3L	50	10.76	5.43e-27	6.51e-25	50	5.72	1.05e-08	1.74e-08	50	8.66	4.65e-18	2.43e-17	50	3.06	0.00219	0.00349
Shared	IFITM3	50	-10.73	7.05e-27	7.64e-25	50	7.62	2.57e-14	7.49e-14	50	-8.33	7.89e-17	3.48e-16	50	9.11	8.13e-20	1.03e-18
Shared	ZFYVE19	50	-10.71	9.28e-27	8.85e-25	50	-7.1	1.27e-12	3.05e-12	50	-7.75	9.29e-15	3.33e-14	50	4.18	2.93e-05	6.51e-05
Shared	ZDHHC18	50	-10.71	9.42e-27	8.85e-25	50	-7.04	1.87e-12	4.38e-12	50	-7.63	2.39e-14	8.32e-14	50	4.21	2.51e-05	5.61e-05
Shared	LIFR	50	-10.63	2.18e-26	1.92e-24	50	-8.99	2.48e-19	1.65e-18	50	-10.73	7.62e-27	2.24e-25	50	-4.32	1.56e-05	3.59e-05
Shared	THRB	50	-10.6	2.94e-26	2.3e-24	50	-4.53	6e-06	8.49e-06	50	-7.71	1.31e-14	4.64e-14	50	5.09	3.57e-07	1.02e-06
Shared	TNS2	50	-10.58	3.74e-26	2.77e-24	50	-6.72	1.81e-11	3.76e-11	50	-11.59	4.73e-31	6.53e-29	50	-7.03	2.07e-12	1.02e-11
Shared	OXTR	50	10.55	4.83e-26	3.41e-24	50	4.17	3.05e-05	4.12e-05	50	8.85	8.42e-19	4.89e-18	50	2.7	0.00695	0.0101
Shared	ZFAND2A	50	-10.52	7.3e-26	4.9e-24	50	-5.76	8.27e-09	1.37e-08	50	-7.3	2.81e-13	8.73e-13	50	4.35	1.38e-05	3.2e-05
Shared	NR6A1	50	-10.51	7.79e-26	4.99e-24	50	-8.15	3.56e-16	1.37e-15	50	-7.38	1.58e-13	5.04e-13	50	5.34	9.38e-08	2.84e-07
Shared	GPR153	50	-10.43	1.9e-25	1.12e-23	50	-7.01	2.43e-12	5.59e-12	50	-6.75	1.44e-11	3.8e-11	50	5.97	2.39e-09	8.64e-09
Shared	GEM	50	10.4	2.55e-25	1.44e-23	50	4.03	5.53e-05	7.41e-05	50	8.36	6.26e-17	2.8e-16	50	-2.38	0.0172	0.0234
Shared	RHOJ	50	10.38	2.98e-25	1.61e-23	50	7.41	1.24e-13	3.37e-13	50	6.85	7.62e-12	2.05e-11	50	3.15	0.00164	0.00269
Shared	ARID5B	50	10.35	4.05e-25	2.12e-23	50	4.81	1.5e-06	2.2e-06	50	3.93	8.55e-05	0.000131	50	-4.5	6.78e-06	1.64e-05
Shared	FNDC1	50	10.33	5.24e-25	2.55e-23	50	7.05	1.82e-12	4.25e-12	50	-2.63	0.00856	0.0116	50	-5.94	2.9e-09	1.03e-08
Shared	PAWR	50	10.32	6.01e-25	2.82e-23	50	4.44	8.82e-06	1.23e-05	50	5.2	1.96e-07	3.74e-07	50	-2.85	0.00438	0.00658
Shared	ID4	50	10.31	6.26e-25	2.84e-23	50	2.79	0.00533	0.00648	50	11.21	3.49e-29	2.24e-27	50	-2.21	0.0269	0.0356
Shared	TNFRSF19	50	10.31	6.56e-25	2.89e-23	50	-6.34	2.26e-10	4.29e-10	50	11.56	6.92e-31	6.97e-29	50	-9.63	5.71e-22	1.23e-20
Shared	ANKRD11	50	-10.29	8.2e-25	3.28e-23	50	-8.06	7.68e-16	2.8e-15	50	-7.13	9.97e-13	2.95e-12	50	-2.32	0.0205	0.0276
Shared	KLF4	50	-10.28	8.42e-25	3.28e-23	50	-4.27	1.97e-05	2.68e-05	50	-4.32	1.55e-05	2.51e-05	50	4.46	8.02e-06	1.92e-05
Shared	KCNB1	50	10.28	8.48e-25	3.28e-23	50	-5.53	3.22e-08	5.12e-08	50	10.96	6.14e-28	2.71e-26	50	-10.4	2.58e-25	1.57e-23
Shared	PANX2	50	-10.28	8.62e-25	3.28e-23	50	-7.71	1.22e-14	3.72e-14	50	-7.54	4.63e-14	1.58e-13	50	5.03	4.8e-07	1.35e-06
Shared	PLXND1	50	10.28	8.94e-25	3.31e-23	50	4.67	3.05e-06	4.38e-06	50	6.43	1.27e-10	3.11e-10	50	-6.19	6.09e-10	2.34e-09
Shared	SLC6A6	50	-10.19	2.19e-24	7.7e-23	50	-6.8	1.03e-11	2.19e-11	50	-7.86	3.83e-15	1.41e-14	50	-2.48	0.013	0.0181
Shared	BAMBI	50	10.18	2.45e-24	8.21e-23	50	7	2.57e-12	5.91e-12	50	4.23	2.39e-05	3.79e-05	50	2.97	0.00299	0.00465
Shared	LCP1	50	-10.18	2.45e-24	8.21e-23	50	-7.89	3.11e-15	1.02e-14	50	-7.81	5.75e-15	2.1e-14	50	-4.68	2.84e-06	7.22e-06
Shared	LYPD3	50	-10.17	2.82e-24	9.25e-23	50	-7.09	1.36e-12	3.27e-12	50	-8.22	2.04e-16	8.51e-16	50	7.37	1.73e-13	9.97e-13
Shared	SYTL5	50	10.16	3.1e-24	9.92e-23	50	9.24	2.57e-20	2.06e-19	50	9.49	2.39e-21	1.94e-20	50	9.94	2.67e-23	9.37e-22
Shared	SLCO1B3	50	-10.15	3.37e-24	1.03e-22	50	-8.14	3.81e-16	1.45e-15	50	-9.32	1.12e-20	8.15e-20	50	3.27	0.00106	0.00181
Shared	SLC29A4	50	-10.14	3.53e-24	1.06e-22	50	-8.01	1.19e-15	4.14e-15	50	-8.19	2.65e-16	1.09e-15	50	5.41	6.21e-08	1.91e-07
Shared	ARF6	50	-10.13	4e-24	1.17e-22	50	-4.14	3.5e-05	4.72e-05	50	-8.15	3.69e-16	1.5e-15	50	2.49	0.0127	0.0178
Shared	ZIC2	50	-10.13	4.25e-24	1.22e-22	50	-4.34	1.45e-05	2e-05	50	-7.1	1.23e-12	3.6e-12	50	6.25	4.12e-10	1.61e-09
Shared	ITM2C	50	-10.11	4.82e-24	1.36e-22	50	-6.13	8.85e-10	1.59e-09	50	-7.38	1.56e-13	4.97e-13	50	4.43	9.4e-06	2.23e-05
Shared	BLVRB	50	-10.09	5.85e-24	1.62e-22	50	-7.16	7.79e-13	1.91e-12	50	-8.97	2.84e-19	1.75e-18	50	7.8	6.28e-15	4.18e-14
Shared	NBEA	50	10.08	7.1e-24	1.92e-22	50	6.06	1.34e-09	2.36e-09	50	8.87	7.19e-19	4.21e-18	50	5.9	3.63e-09	1.28e-08
Shared	SMAD6	50	10.05	9.54e-24	2.54e-22	50	5.53	3.19e-08	5.09e-08	50	9.25	2.29e-20	1.58e-19	50	4.66	3.2e-06	8.07e-06
Shared	MAL2	50	10.03	1.17e-23	2.99e-22	50	-4.62	3.83e-06	5.47e-06	50	10.6	2.89e-26	6.27e-25	50	-10.33	5.38e-25	3.1e-23
Shared	PDE2A	50	-10	1.59e-23	3.73e-22	50	-7.58	3.45e-14	9.91e-14	50	-6.59	4.51e-11	1.13e-10	50	-5.67	1.44e-08	4.77e-08
Shared	F2RL1	50	-9.96	2.24e-23	5.17e-22	50	-5.11	3.19e-07	4.83e-07	50	-9.64	5.33e-22	4.7e-21	50	-9.66	4.39e-22	9.93e-21
Shared	CNKSR2	50	9.94	2.75e-23	6.16e-22	50	8.19	2.52e-16	9.9e-16	50	7.6	3.02e-14	1.04e-13	50	5.68	1.32e-08	4.4e-08
Shared	SHC1	50	-9.93	2.96e-23	6.42e-22	50	3.67	0.000238	0.000309	50	-5.45	4.93e-08	9.89e-08	50	7.12	1.11e-12	5.73e-12
Shared	ETV5	50	-9.89	4.48e-23	9.42e-22	50	-6.17	6.81e-10	1.24e-09	50	-7.01	2.44e-12	6.87e-12	50	3.88	0.000103	0.000211
Shared	TLE2	50	-9.88	4.91e-23	1.02e-21	50	-10.54	5.78e-26	1.7e-24	50	10.01	1.38e-23	1.74e-22	50	-9.26	2.07e-20	2.88e-19
Shared	IL6R	50	-9.88	5.3e-23	1.08e-21	50	-6.71	1.95e-11	4.02e-11	50	-5.95	2.72e-09	6.06e-09	50	5.76	8.23e-09	2.81e-08
Shared	BCAM	50	-9.87	5.57e-23	1.11e-21	50	-8.01	1.12e-15	3.93e-15	50	-9.62	6.89e-22	5.92e-21	50	-6.51	7.69e-11	3.35e-10
Shared	ITGAV	50	9.83	8.19e-23	1.6e-21	50	3.76	0.000173	0.000226	50	8.6	7.79e-18	3.94e-17	50	-10.61	2.63e-26	2.31e-24
Shared	CDH2	50	9.78	1.39e-22	2.61e-21	50	6.86	6.89e-12	1.49e-11	50	4.54	5.68e-06	9.45e-06	50	-2.38	0.0173	0.0235
Shared	RXRA	50	-9.77	1.54e-22	2.85e-21	50	-6.79	1.15e-11	2.45e-11	50	-6.06	1.36e-09	3.07e-09	50	4.1	4.1e-05	8.85e-05
Shared	PRSS12	50	9.76	1.61e-22	2.91e-21	50	8.98	2.6e-19	1.72e-18	50	8.34	7.62e-17	3.38e-16	50	-5.52	3.37e-08	1.07e-07
Shared	COL13A1	50	-9.75	1.83e-22	3.23e-21	50	-8.45	2.89e-17	1.32e-16	50	-10.42	2.1e-25	3.8e-24	50	-6.31	2.85e-10	1.15e-09
Shared	ENG	50	-9.74	2.14e-22	3.72e-21	50	-7.12	1.07e-12	2.6e-12	50	3.92	8.71e-05	0.000134	50	7.14	9.43e-13	4.96e-12
Shared	GNG2	50	-9.73	2.23e-22	3.78e-21	50	-7.09	1.32e-12	3.16e-12	50	-7.24	4.44e-13	1.35e-12	50	6.33	2.46e-10	1e-09
Shared	EHD4	50	-9.7	3.02e-22	4.95e-21	50	-7.07	1.5e-12	3.56e-12	50	-8.76	1.94e-18	1.07e-17	50	-5.49	4.12e-08	1.31e-07
Shared	CEACAM1	50	-9.7	3.14e-22	5.09e-21	50	-5.7	1.23e-08	2.01e-08	50	-5.09	3.5e-07	6.46e-07	50	6.67	2.6e-11	1.18e-10
Shared	LPAR1	50	-9.68	3.49e-22	5.6e-21	50	9.44	3.88e-21	3.96e-20	50	-10.89	1.35e-27	5.12e-26	50	8.51	1.67e-17	1.5e-16
Shared	IL20RB	50	-9.68	3.66e-22	5.79e-21	50	-5.11	3.24e-07	4.9e-07	50	-4.15	3.39e-05	5.34e-05	50	3.78	0.000157	0.000318
Shared	TP63	50	9.67	3.96e-22	6.2e-21	50	-6.26	3.89e-10	7.2e-10	50	9.48	2.44e-21	1.96e-20	50	-8.98	2.74e-19	3.06e-18
Shared	MBP	50	9.67	4.12e-22	6.37e-21	50	8.67	4.2e-18	2.14e-17	50	3.88	0.000104	0.000158	50	7.49	6.7e-14	4.04e-13
Shared	PPARG	50	-9.67	4.2e-22	6.43e-21	50	-4.58	4.61e-06	6.57e-06	50	-4.66	3.13e-06	5.32e-06	50	5.06	4.24e-07	1.2e-06
Shared	LRP5	50	-9.66	4.42e-22	6.7e-21	50	3.81	0.000136	0.000179	50	-8.08	6.72e-16	2.63e-15	50	5.94	2.78e-09	9.93e-09
Shared	NPTN	50	-9.65	4.78e-22	7.17e-21	50	-8.55	1.26e-17	6.05e-17	50	-4.89	1.03e-06	1.82e-06	50	-2.75	0.00592	0.00872
Shared	UBL3	50	9.63	5.69e-22	8.36e-21	50	7.43	1.07e-13	2.93e-13	50	4.65	3.26e-06	5.55e-06	50	3.57	0.00036	0.00068
Shared	PICK1	50	9.6	7.74e-22	1.11e-20	50	-4.31	1.61e-05	2.21e-05	50	10.26	1.05e-24	1.61e-23	50	-10.04	1.04e-23	4.17e-22
Shared	BCL3	50	-9.6	7.84e-22	1.12e-20	50	-3.29	0.00101	0.00128	50	-8.04	8.67e-16	3.37e-15	50	2.3	0.0214	0.0286
Shared	FZD4	50	9.6	8.33e-22	1.17e-20	50	8.31	9.4e-17	3.97e-16	50	4.65	3.36e-06	5.7e-06	50	-5.56	2.63e-08	8.47e-08
Shared	POU3F2	50	9.58	9.42e-22	1.31e-20	50	7.26	3.9e-13	9.99e-13	50	5.18	2.2e-07	4.18e-07	50	3.33	0.000872	0.00152
Shared	NFKBIZ	50	-9.57	1.03e-21	1.42e-20	50	-9.01	2.11e-19	1.43e-18	50	-5.51	3.61e-08	7.39e-08	50	-3.44	0.000583	0.00105
Shared	PDGFRB	50	9.55	1.31e-21	1.79e-20	50	7.4	1.33e-13	3.58e-13	50	4.23	2.39e-05	3.79e-05	50	-4.93	8.21e-07	2.24e-06
Shared	EGF	50	-9.53	1.55e-21	2.09e-20	50	-7.48	7.27e-14	2.01e-13	50	-7.16	8.21e-13	2.45e-12	50	-3.52	0.000427	0.000797
Shared	SLC40A1	50	-9.53	1.61e-21	2.16e-20	50	-6.96	3.5e-12	7.82e-12	50	-9.69	3.42e-22	3.15e-21	50	-10.44	1.59e-25	1.06e-23
Shared	ADORA2B	50	-9.52	1.66e-21	2.21e-20	50	-6.29	3.09e-10	5.77e-10	50	-8.88	6.57e-19	3.88e-18	50	2.09	0.0362	0.0472
Shared	SLAMF7	50	9.5	2.08e-21	2.73e-20	50	6.72	1.82e-11	3.76e-11	50	-3.91	9.21e-05	0.000141	50	-7.62	2.48e-14	1.55e-13
Shared	BATF2	50	-9.48	2.64e-21	3.44e-20	50	-8.37	5.84e-17	2.54e-16	50	-9.77	1.56e-22	1.57e-21	50	-6.35	2.15e-10	8.88e-10
Shared	BDKRB1	50	9.46	2.96e-21	3.79e-20	50	-5.29	1.19e-07	1.85e-07	50	11.7	1.26e-31	3.09e-29	50	6.52	6.9e-11	3.04e-10
Shared	TBC1D10A	50	-9.46	2.96e-21	3.79e-20	50	-8.87	7.16e-19	4.33e-18	50	-6.58	4.64e-11	1.16e-10	50	-5.94	2.91e-09	1.03e-08
Shared	SLC41A2	50	9.46	3.12e-21	3.96e-20	50	2.58	0.00983	0.0118	50	9.7	3.05e-22	2.89e-21	50	2.64	0.00833	0.0119
Shared	CRYAB	50	9.45	3.29e-21	4.13e-20	50	-8.69	3.47e-18	1.79e-17	50	9.78	1.44e-22	1.46e-21	50	-7.13	1.01e-12	5.27e-12
Shared	NPAS2	50	-9.43	4.01e-21	4.96e-20	50	-6.26	3.87e-10	7.17e-10	50	-9.04	1.61e-19	1.01e-18	50	3.95	7.75e-05	0.000161
Shared	CLIC6	50	9.41	4.96e-21	6.08e-20	50	-4.79	1.68e-06	2.44e-06	50	5.97	2.35e-09	5.23e-09	50	-10.91	1.05e-27	1.14e-25
Shared	NPBWR1	50	9.4	5.52e-21	6.64e-20	50	-5.85	4.78e-09	8.08e-09	50	10.72	8.59e-27	2.47e-25	50	-9.19	3.81e-20	4.96e-19
Shared	BEST3	50	9.39	6.01e-21	7.18e-20	50	-2.33	0.02	0.0235	50	10.64	1.88e-26	4.48e-25	50	-6.95	3.72e-12	1.79e-11
Shared	AMIGO1	50	9.38	6.3e-21	7.46e-20	50	8.05	8.48e-16	3.04e-15	50	4.1	4.07e-05	6.4e-05	50	4.58	4.73e-06	1.17e-05
Shared	NFKBIA	50	-9.37	7.07e-21	8.3e-20	50	-5.76	8.42e-09	1.4e-08	50	-7.11	1.2e-12	3.53e-12	50	-3.52	0.000432	0.000805
Shared	SLC38A2	50	-9.37	7.33e-21	8.48e-20	50	-9.25	2.17e-20	1.82e-19	50	-7.11	1.13e-12	3.35e-12	50	9.15	5.74e-20	7.39e-19
Shared	EVA1A	50	9.37	7.51e-21	8.6e-20	50	8.83	1.09e-18	6.31e-18	50	4.21	2.59e-05	4.09e-05	50	6.77	1.25e-11	5.84e-11
Shared	APOE	50	-9.34	9.42e-21	1.05e-19	50	-2.15	0.0313	0.0363	50	-9.34	9.76e-21	7.17e-20	50	-10.51	7.49e-26	5.56e-24
Shared	NR2F1	50	9.34	9.71e-21	1.08e-19	50	6.78	1.18e-11	2.5e-11	50	-7	2.57e-12	7.21e-12	50	-6.95	3.59e-12	1.74e-11
Shared	GNG11	50	9.33	1.08e-20	1.18e-19	50	2.48	0.0132	0.0158	50	8.85	9.15e-19	5.29e-18	50	-2.69	0.00708	0.0103
Shared	ERCC6	50	9.29	1.52e-20	1.66e-19	50	4.77	1.85e-06	2.68e-06	50	3.48	0.000497	0.000725	50	-4.14	3.42e-05	7.5e-05
Shared	SMAD7	50	9.29	1.54e-20	1.67e-19	50	7.55	4.21e-14	1.2e-13	50	-2.63	0.00847	0.0115	50	2.78	0.00549	0.00813
Shared	CLSTN2	50	9.28	1.74e-20	1.87e-19	50	-7.09	1.38e-12	3.29e-12	50	9.82	9.3e-23	9.7e-22	50	-9.06	1.26e-19	1.5e-18
Shared	MAGI1	50	9.27	1.79e-20	1.91e-19	50	3.56	0.000372	0.000477	50	8.7	3.38e-18	1.81e-17	50	3.28	0.00104	0.00178
Shared	DEAF1	50	9.27	1.82e-20	1.92e-19	50	2.34	0.0195	0.0229	50	8.53	1.48e-17	7.2e-17	50	-5.1	3.43e-07	9.78e-07
Shared	PLAUR	50	-9.26	1.97e-20	2.07e-19	50	-7.42	1.19e-13	3.24e-13	50	-9.59	9.06e-22	7.65e-21	50	-10.93	8.44e-28	1.03e-25
Shared	PTPN1	50	-9.25	2.21e-20	2.29e-19	50	-4.19	2.74e-05	3.72e-05	50	-5	5.86e-07	1.06e-06	50	5.06	4.21e-07	1.19e-06
Shared	MRGPRX3	50	-9.25	2.3e-20	2.36e-19	50	2.46	0.0139	0.0164	50	-6.12	9.34e-10	2.14e-09	50	9.38	6.7e-21	1.13e-19
Shared	RGS19	50	-9.25	2.34e-20	2.39e-19	50	-4.58	4.63e-06	6.59e-06	50	-5.05	4.49e-07	8.22e-07	50	5	5.6e-07	1.56e-06
Shared	PLXNA1	50	-9.24	2.38e-20	2.41e-19	50	-6.97	3.07e-12	6.95e-12	50	-7.32	2.42e-13	7.57e-13	50	-3.34	0.000834	0.00146
Shared	GNG12	50	9.24	2.41e-20	2.43e-19	50	2.83	0.00468	0.00574	50	6.83	8.62e-12	2.32e-11	50	-5.57	2.59e-08	8.37e-08
Shared	SNAP91	50	9.24	2.5e-20	2.49e-19	50	10.4	2.45e-25	5.86e-24	50	-8.51	1.7e-17	8.17e-17	50	9.73	2.34e-22	5.39e-21
Shared	MMP2	50	9.23	2.59e-20	2.57e-19	50	3.44	0.000583	0.000743	50	5.93	3.04e-09	6.73e-09	50	-7.38	1.63e-13	9.51e-13
Shared	SPTBN2	50	-9.22	2.84e-20	2.8e-19	50	-7.42	1.19e-13	3.24e-13	50	-7.73	1.06e-14	3.77e-14	50	-5.86	4.68e-09	1.63e-08
Shared	IRS1	50	-9.22	3e-20	2.93e-19	50	-5.48	4.34e-08	6.86e-08	50	-8.09	6.16e-16	2.44e-15	50	-4.95	7.38e-07	2.02e-06
Shared	CDC42EP3	50	-9.21	3.21e-20	3.12e-19	50	-7.63	2.33e-14	6.86e-14	50	-9.53	1.52e-21	1.26e-20	50	-7.78	7.37e-15	4.88e-14
Shared	ZNF217	50	-9.21	3.34e-20	3.21e-19	50	3.75	0.000178	0.000232	50	-7.28	3.42e-13	1.05e-12	50	6.17	6.83e-10	2.59e-09
Shared	PAX8	50	-9.2	3.6e-20	3.43e-19	50	-9.11	8.51e-20	6.28e-19	50	8.56	1.11e-17	5.49e-17	50	3.71	0.000208	0.00041
Shared	SFMBT1	50	-9.2	3.63e-20	3.44e-19	50	-5.27	1.39e-07	2.14e-07	50	-5.59	2.24e-08	4.67e-08	50	4.17	3.04e-05	6.73e-05
Shared	DAGLB	50	-9.18	4.28e-20	3.96e-19	50	-9.33	1.07e-20	9.82e-20	50	7.17	7.47e-13	2.25e-12	50	3.21	0.00132	0.0022
Shared	WNK2	50	9.16	5.25e-20	4.78e-19	50	-4.17	3.05e-05	4.12e-05	50	9.19	4.02e-20	2.71e-19	50	-10.21	1.86e-24	8.7e-23
Shared	PALLD	50	9.15	5.77e-20	5.17e-19	50	3.63	0.000282	0.000364	50	4.92	8.73e-07	1.56e-06	50	-5.37	7.95e-08	2.41e-07
Shared	CDH10	50	9.15	5.8e-20	5.17e-19	50	-7.62	2.48e-14	7.24e-14	50	8.67	4.5e-18	2.36e-17	50	-9.01	2.09e-19	2.39e-18
Shared	DRAP1	50	-9.14	6.18e-20	5.47e-19	50	-4.44	9.18e-06	1.28e-05	50	-5.49	4.1e-08	8.33e-08	50	5.26	1.41e-07	4.15e-07
Shared	ARID3A	50	-9.14	6.26e-20	5.52e-19	50	-2.6	0.00919	0.011	50	-8.47	2.4e-17	1.14e-16	50	5	5.67e-07	1.58e-06
Shared	ADAM23	50	-9.13	6.58e-20	5.76e-19	50	5.16	2.47e-07	3.79e-07	50	-9.73	2.32e-22	2.23e-21	50	10.78	4.46e-27	4.17e-25
Shared	EVA1C	50	-9.11	7.91e-20	6.88e-19	50	-5.75	9.16e-09	1.52e-08	50	-8.07	7.01e-16	2.74e-15	50	-4.6	4.32e-06	1.07e-05
Shared	GFRA1	50	9.11	8.34e-20	7.21e-19	50	8.17	2.97e-16	1.14e-15	50	-4	6.32e-05	9.81e-05	50	-7.18	6.92e-13	3.68e-12
Shared	LYNX1	50	9.08	1.09e-19	9.24e-19	50	-9.63	6.12e-22	7.19e-21	50	10.73	7.08e-27	2.17e-25	50	-9.74	2.12e-22	5.05e-21
Shared	AXL	50	-9.08	1.12e-19	9.42e-19	50	-8.53	1.41e-17	6.68e-17	50	-7.05	1.79e-12	5.13e-12	50	-8.67	4.27e-18	4.08e-17
Shared	RHBDF2	50	-9.07	1.22e-19	1.02e-18	50	-7.58	3.34e-14	9.65e-14	50	-6.65	2.84e-11	7.38e-11	50	-6.28	3.29e-10	1.31e-09
Shared	ETV4	50	-9	2.19e-19	1.76e-18	50	-6.92	4.66e-12	1.03e-11	50	-9.06	1.35e-19	8.63e-19	50	4.97	6.77e-07	1.87e-06
Shared	NOX4	50	9	2.29e-19	1.83e-18	50	8.75	2.19e-18	1.2e-17	50	4.74	2.16e-06	3.75e-06	50	2.16	0.0311	0.0409
Shared	SCX	50	8.98	2.66e-19	2.11e-18	50	-6.1	1.04e-09	1.86e-09	50	10.58	3.83e-26	7.83e-25	50	-8.33	7.95e-17	6.49e-16
Shared	ZFP30	50	8.98	2.72e-19	2.14e-18	50	8.75	2.06e-18	1.14e-17	50	2.55	0.0107	0.0144	50	5.56	2.69e-08	8.63e-08
Shared	ZNF518B	50	8.96	3.33e-19	2.58e-18	50	8.02	1.1e-15	3.86e-15	50	5.6	2.12e-08	4.45e-08	50	4.24	2.26e-05	5.08e-05
Shared	GRIK4	50	-8.96	3.35e-19	2.58e-18	50	9.25	2.18e-20	1.82e-19	50	-11.7	1.31e-31	3.09e-29	50	8.13	4.4e-16	3.29e-15
Shared	ADGRE5	50	-8.94	3.94e-19	3e-18	50	-10.96	5.68e-28	3.43e-26	50	8.22	2.08e-16	8.67e-16	50	-5.67	1.47e-08	4.84e-08
Shared	STOML2	50	-8.92	4.59e-19	3.46e-18	50	-4.78	1.77e-06	2.56e-06	50	-3.7	0.000211	0.000316	50	4.72	2.37e-06	6.1e-06
Shared	NIPA1	50	-8.91	4.95e-19	3.71e-18	50	-6.51	7.71e-11	1.51e-10	50	-5.81	6.15e-09	1.33e-08	50	3.5	0.000463	0.000858
Shared	ZNF605	50	8.91	5.33e-19	3.98e-18	50	3.81	0.000139	0.000183	50	6.88	6.19e-12	1.68e-11	50	-4.6	4.24e-06	1.05e-05
Shared	CD70	50	-8.9	5.77e-19	4.28e-18	50	9.65	4.84e-22	6.04e-21	50	-8.44	3.13e-17	1.47e-16	50	7.12	1.11e-12	5.73e-12
Shared	CLDN2	50	8.88	6.89e-19	5.06e-18	50	-5.71	1.15e-08	1.89e-08	50	5.7	1.17e-08	2.51e-08	50	-10.97	5.09e-28	7.94e-26
Shared	PRKAR2B	50	-8.86	8.09e-19	5.91e-18	50	7.58	3.37e-14	9.72e-14	50	-9.27	1.82e-20	1.29e-19	50	4.64	3.43e-06	8.59e-06
Shared	ADCY3	50	-8.86	8.15e-19	5.92e-18	50	7.85	4.21e-15	1.36e-14	50	-9.66	4.45e-22	4.04e-21	50	4.69	2.68e-06	6.84e-06
Shared	SIGIRR	50	-8.84	9.25e-19	6.68e-18	50	-6.81	9.58e-12	2.05e-11	50	-6.61	3.79e-11	9.65e-11	50	9.23	2.76e-20	3.69e-19
Shared	TPBG	50	-8.84	9.64e-19	6.93e-18	50	-7.97	1.53e-15	5.24e-15	50	-5.65	1.56e-08	3.32e-08	50	-8.45	2.99e-17	2.54e-16
Shared	TES	50	8.84	9.85e-19	7.01e-18	50	-2.83	0.00472	0.00578	50	9.88	5.19e-23	5.85e-22	50	-8.27	1.35e-16	1.06e-15
Shared	PAQR7	50	-8.83	1.02e-18	7.21e-18	50	-5.28	1.27e-07	1.97e-07	50	-5.39	7.13e-08	1.41e-07	50	4.37	1.22e-05	2.86e-05
Shared	ATP11B	50	-8.81	1.25e-18	8.74e-18	50	-6.63	3.41e-11	6.8e-11	50	-5.27	1.34e-07	2.59e-07	50	3.47	0.000519	0.00095
Shared	KCNH5	50	8.8	1.34e-18	9.28e-18	50	9.43	3.91e-21	3.97e-20	50	-8.37	5.76e-17	2.6e-16	50	-2.66	0.00773	0.0111
Shared	ANKRD13B	50	8.78	1.66e-18	1.14e-17	50	5.68	1.31e-08	2.15e-08	50	3.52	0.000427	0.000626	50	2.45	0.0142	0.0196
Shared	TLR6	50	-8.77	1.74e-18	1.19e-17	50	-9.29	1.52e-20	1.31e-19	50	5.35	8.85e-08	1.74e-07	50	-9.73	2.26e-22	5.28e-21
Shared	JUP	50	8.77	1.82e-18	1.24e-17	50	-10.05	8.89e-24	1.61e-22	50	10	1.53e-23	1.9e-22	50	-10.11	4.98e-24	2.11e-22
Shared	LMO4	50	8.77	1.87e-18	1.26e-17	50	8.24	1.79e-16	7.22e-16	50	8.13	4.47e-16	1.79e-15	50	4.45	8.58e-06	2.04e-05
Shared	CDH13	50	8.76	1.93e-18	1.3e-17	50	10.76	5.24e-27	2.29e-25	50	-9.38	6.55e-21	4.96e-20	50	9.54	1.43e-21	2.87e-20
Shared	THSD7A	50	-8.76	1.95e-18	1.31e-17	50	-8.99	2.54e-19	1.69e-18	50	-6.07	1.31e-09	2.95e-09	50	-10.32	5.53e-25	3.1e-23
Shared	ZNF429	50	8.76	2e-18	1.34e-17	50	-6.39	1.66e-10	3.17e-10	50	10.06	8.13e-24	1.08e-22	50	-10.21	1.86e-24	8.7e-23
Shared	NFASC	50	8.74	2.39e-18	1.59e-17	50	11.16	6.07e-29	5.7e-27	50	-3.53	0.00042	0.000617	50	9.34	9.99e-21	1.52e-19
Shared	RAB33A	50	8.72	2.76e-18	1.82e-17	50	-7.88	3.32e-15	1.09e-14	50	11.67	1.89e-31	3.81e-29	50	4.63	3.57e-06	8.92e-06
Shared	CDH4	50	8.71	3.04e-18	2e-17	50	9.04	1.56e-19	1.1e-18	50	-9.35	8.37e-21	6.21e-20	50	-4.21	2.52e-05	5.62e-05
Shared	AKAP12	50	-8.71	3.08e-18	2.02e-17	50	-6.66	2.78e-11	5.61e-11	50	-5.99	2.08e-09	4.66e-09	50	2.95	0.00318	0.00489
Shared	FZD8	50	8.69	3.75e-18	2.41e-17	50	11.82	3.01e-32	1.06e-29	50	-8.43	3.59e-17	1.66e-16	50	10.02	1.26e-23	4.77e-22
Shared	FPR3	50	8.69	3.76e-18	2.41e-17	50	-7.69	1.51e-14	4.56e-14	50	11.62	3.41e-31	5.34e-29	50	-9.37	7.52e-21	1.26e-19
Shared	MYRF	50	8.68	3.8e-18	2.42e-17	50	-4.94	7.77e-07	1.15e-06	50	6.41	1.46e-10	3.52e-10	50	-11.75	7.05e-32	1.98e-29
Shared	FNIP2	50	8.67	4.45e-18	2.81e-17	50	7.56	3.97e-14	1.13e-13	50	6.28	3.39e-10	8e-10	50	7.04	1.89e-12	9.4e-12
Shared	DGKG	50	-8.66	4.78e-18	3.01e-17	50	-10.95	6.69e-28	3.77e-26	50	10.6	3.05e-26	6.53e-25	50	4.73	2.2e-06	5.68e-06
Shared	MDM2	50	8.65	5.03e-18	3.15e-17	50	3.02	0.00251	0.00311	50	2.24	0.0253	0.0332	50	-6.44	1.18e-10	5.08e-10
Shared	PI4KA	50	-8.65	5.24e-18	3.27e-17	50	-5.91	3.51e-09	6.02e-09	50	-5.13	2.93e-07	5.49e-07	50	2.84	0.00454	0.00683
Shared	CDK5R1	50	-8.65	5.36e-18	3.33e-17	50	-6.9	5.15e-12	1.13e-11	50	-7.15	8.67e-13	2.58e-12	50	-6.27	3.63e-10	1.44e-09
Shared	PDPN	50	8.64	5.7e-18	3.48e-17	50	9.79	1.25e-22	1.71e-21	50	-10.67	1.35e-26	3.59e-25	50	-5.65	1.65e-08	5.44e-08
Shared	FOXS1	50	8.64	5.72e-18	3.48e-17	50	-6.44	1.16e-10	2.25e-10	50	4.56	5.1e-06	8.53e-06	50	-10.92	8.82e-28	1.03e-25
Shared	ZNF354C	50	8.64	5.74e-18	3.48e-17	50	-6.93	4.3e-12	9.51e-12	50	9.91	3.74e-23	4.32e-22	50	-8.27	1.3e-16	1.03e-15
Shared	IGDCC4	50	-8.64	5.78e-18	3.5e-17	50	-11.16	6.75e-29	5.95e-27	50	9.83	8.25e-23	8.68e-22	50	2.71	0.00664	0.0097
Shared	SNCG	50	-8.64	5.84e-18	3.52e-17	50	-7.49	6.73e-14	1.88e-13	50	-6.58	4.59e-11	1.15e-10	50	7.13	9.7e-13	5.08e-12
Shared	HOMER2	50	8.62	6.43e-18	3.82e-17	50	6.25	4.17e-10	7.7e-10	50	8.6	7.66e-18	3.9e-17	50	7.39	1.49e-13	8.75e-13
Shared	SHROOM2	50	8.62	6.52e-18	3.86e-17	50	8.31	9.24e-17	3.91e-16	50	5.94	2.89e-09	6.42e-09	50	8.25	1.55e-16	1.2e-15
Shared	TIE1	50	-8.61	7.11e-18	4.19e-17	50	6.05	1.43e-09	2.51e-09	50	-8.17	2.98e-16	1.22e-15	50	10.29	7.45e-25	3.87e-23
Shared	ALK	50	8.61	7.23e-18	4.24e-17	50	10.91	1.02e-27	5.5e-26	50	-9.93	3.08e-23	3.62e-22	50	9.51	1.99e-21	3.76e-20
Shared	CAV1	50	-8.6	7.71e-18	4.51e-17	50	2.37	0.0179	0.0211	50	-8.32	8.82e-17	3.87e-16	50	6.38	1.77e-10	7.38e-10
Shared	IRAK2	50	-8.6	8.32e-18	4.84e-17	50	-3.57	0.000356	0.000458	50	-8.24	1.71e-16	7.2e-16	50	-4.58	4.54e-06	1.12e-05
Shared	LGR4	50	8.57	1.05e-17	6.04e-17	50	-7.19	6.66e-13	1.64e-12	50	11.26	2.06e-29	1.45e-27	50	-8.45	2.93e-17	2.51e-16
Shared	PIK3R1	50	8.56	1.15e-17	6.61e-17	50	-6.7	2.02e-11	4.14e-11	50	9.43	3.96e-21	3.11e-20	50	-9.48	2.6e-21	4.81e-20
Shared	RFTN1	50	8.54	1.32e-17	7.54e-17	50	11.36	6.84e-30	8.76e-28	50	-6.92	4.46e-12	1.23e-11	50	8.53	1.45e-17	1.31e-16
Shared	CDCP1	50	-8.54	1.35e-17	7.69e-17	50	-10.15	3.18e-24	6.31e-23	50	7.39	1.46e-13	4.69e-13	50	-6.02	1.78e-09	6.49e-09
Shared	STEAP1	50	-8.54	1.38e-17	7.78e-17	50	8.21	2.15e-16	8.47e-16	50	-8.79	1.54e-18	8.76e-18	50	9.77	1.47e-22	3.74e-21
Shared	CREB3L1	50	-8.51	1.71e-17	9.6e-17	50	9.05	1.47e-19	1.03e-18	50	-10.03	1.17e-23	1.51e-22	50	-5.55	2.84e-08	9.1e-08
Shared	MEIS1	50	-8.5	1.87e-17	1.05e-16	50	-7.38	1.53e-13	4.1e-13	50	-4.33	1.51e-05	2.45e-05	50	-4.4	1.07e-05	2.51e-05
Shared	SLC20A1	50	-8.49	2.12e-17	1.17e-16	50	-6.55	5.88e-11	1.16e-10	50	-3.69	0.000225	0.000336	50	3.21	0.00131	0.00218
Shared	LRRC4B	50	8.47	2.36e-17	1.29e-16	50	9.1	9.02e-20	6.63e-19	50	-9.31	1.28e-20	9.23e-20	50	-4.42	1.01e-05	2.38e-05
Shared	PDE4D	50	-8.47	2.55e-17	1.38e-16	50	-7.39	1.42e-13	3.81e-13	50	-6.75	1.48e-11	3.93e-11	50	2.9	0.00372	0.00567
Shared	KDR	50	8.46	2.63e-17	1.42e-16	50	10.76	5.07e-27	2.29e-25	50	-8.63	6.35e-18	3.26e-17	50	9.53	1.5e-21	2.97e-20
Shared	FOXL1	50	8.46	2.69e-17	1.44e-16	50	-6.11	9.68e-10	1.74e-09	50	10.38	3.09e-25	5.38e-24	50	-6.51	7.34e-11	3.21e-10
Shared	TFAP2A	50	-8.45	3e-17	1.6e-16	50	-6.57	5.01e-11	9.88e-11	50	-5.94	2.82e-09	6.27e-09	50	-5.13	2.96e-07	8.49e-07
Shared	FOXK2	50	-8.44	3.29e-17	1.75e-16	50	-8.23	1.88e-16	7.52e-16	50	4.84	1.3e-06	2.29e-06	50	3.45	0.000563	0.00102
Shared	RCBTB1	50	8.43	3.39e-17	1.8e-16	50	-2.39	0.017	0.02	50	7.53	5.12e-14	1.73e-13	50	-6.38	1.8e-10	7.5e-10
Shared	G3BP1	50	-8.43	3.58e-17	1.89e-16	50	-8.47	2.48e-17	1.14e-16	50	5	5.82e-07	1.06e-06	50	3.7	0.000219	0.00043
Shared	PHLDB2	50	8.42	3.88e-17	2.04e-16	50	2.15	0.0318	0.0368	50	5.55	2.89e-08	5.97e-08	50	-3.58	0.000339	0.000644
Shared	SYT12	50	-8.41	3.99e-17	2.09e-16	50	-9.79	1.21e-22	1.69e-21	50	10.17	2.61e-24	3.8e-23	50	-4.14	3.41e-05	7.48e-05
Shared	GLIS3	50	-8.41	4.04e-17	2.11e-16	50	-7.22	5.17e-13	1.3e-12	50	-2.75	0.00602	0.00825	50	-2.98	0.00288	0.00448
Shared	TCIRG1	50	-8.41	4.25e-17	2.2e-16	50	-7.03	2.13e-12	4.93e-12	50	-3.98	6.99e-05	0.000108	50	-2.57	0.0103	0.0146
Shared	BAIAP2L1	50	8.39	4.86e-17	2.49e-16	50	9.87	5.85e-23	8.87e-22	50	-9.69	3.34e-22	3.1e-21	50	3.64	0.000274	0.000529
Shared	FMN2	50	8.39	4.88e-17	2.49e-16	50	10.21	1.88e-24	3.84e-23	50	-9.43	3.97e-21	3.11e-20	50	9.03	1.66e-19	1.93e-18
Shared	SRI	50	8.38	5.4e-17	2.72e-16	50	3.9	9.54e-05	0.000126	50	3.02	0.00251	0.0035	50	-2.93	0.00335	0.00515
Shared	TSHZ3	50	8.38	5.43e-17	2.73e-16	50	7.53	5.11e-14	1.44e-13	50	-4.91	9.22e-07	1.64e-06	50	-6.35	2.11e-10	8.73e-10
Shared	ZNF853	50	8.37	5.71e-17	2.86e-16	50	11.17	6.02e-29	5.7e-27	50	-8.53	1.42e-17	6.97e-17	50	9.35	8.77e-21	1.38e-19
Shared	ZDHHC15	50	8.35	6.67e-17	3.32e-16	50	-3.48	0.000499	0.000636	50	5.04	4.65e-07	8.5e-07	50	-9.76	1.61e-22	3.97e-21
Shared	ZNF536	50	8.35	6.97e-17	3.46e-16	50	-3.85	0.00012	0.000158	50	7.59	3.19e-14	1.09e-13	50	-8.53	1.44e-17	1.31e-16
Shared	SULF2	50	-8.34	7.14e-17	3.53e-16	50	-10.55	4.95e-26	1.48e-24	50	8.47	2.37e-17	1.13e-16	50	-8.6	7.7e-18	7.07e-17
Shared	VSTM4	50	8.34	7.46e-17	3.68e-16	50	10.38	3.13e-25	7.24e-24	50	-9.75	1.79e-22	1.78e-21	50	9.34	9.74e-21	1.52e-19
Shared	INHBA	50	-8.33	8.12e-17	3.99e-16	50	-9.64	5.28e-22	6.36e-21	50	-8.95	3.49e-19	2.12e-18	50	-9.08	1.07e-19	1.32e-18
Shared	OR51E2	50	8.32	8.95e-17	4.38e-16	50	-8.41	3.99e-17	1.79e-16	50	10.55	5.03e-26	9.99e-25	50	-7.92	2.45e-15	1.68e-14
Shared	CSF1R	50	8.31	9.27e-17	4.52e-16	50	-7.09	1.38e-12	3.29e-12	50	9.46	3.01e-21	2.4e-20	50	-9.43	4.27e-21	7.52e-20
Shared	KIRREL1	50	-8.29	1.11e-16	5.37e-16	50	2.3	0.0215	0.0252	50	-8.93	4.39e-19	2.64e-18	50	-8.02	1.05e-15	7.58e-15
Shared	POFUT1	50	-8.28	1.24e-16	5.98e-16	50	-5.96	2.59e-09	4.47e-09	50	-6.2	5.73e-10	1.33e-09	50	-3.64	0.000268	0.000518
Shared	GRID1	50	8.25	1.52e-16	7.32e-16	50	11.51	1.12e-30	2.25e-28	50	-9.25	2.26e-20	1.57e-19	50	9.82	9.69e-23	2.74e-21
Shared	KCNE3	50	-8.25	1.61e-16	7.72e-16	50	9.78	1.41e-22	1.88e-21	50	-11	3.96e-28	1.86e-26	50	9.79	1.29e-22	3.37e-21
Shared	ATP2B4	50	8.24	1.67e-16	7.98e-16	50	10.64	1.93e-26	7.17e-25	50	-7.9	2.81e-15	1.05e-14	50	8.32	9.09e-17	7.38e-16
Shared	ZNF827	50	-8.23	1.95e-16	9.2e-16	50	-10.09	5.91e-24	1.14e-22	50	-7.89	2.94e-15	1.09e-14	50	-10.14	3.74e-24	1.7e-22
Shared	GLRB	50	8.22	2e-16	9.43e-16	50	9.83	8.08e-23	1.2e-21	50	-8.02	1.08e-15	4.17e-15	50	3.25	0.00117	0.00197
Shared	PKD2	50	8.21	2.2e-16	1.03e-15	50	7.75	9.02e-15	2.81e-14	50	3.61	0.000308	0.000456	50	6.2	5.5e-10	2.12e-09
Shared	ZFP82	50	8.21	2.27e-16	1.06e-15	50	-9.74	2.02e-22	2.61e-21	50	10.39	2.87e-25	5.06e-24	50	-10.41	2.2e-25	1.4e-23
Shared	PPIP5K1	50	-8.21	2.28e-16	1.06e-15	50	-7.24	4.52e-13	1.14e-12	50	-2.44	0.0145	0.0194	50	-4.6	4.24e-06	1.05e-05
Shared	SIM2	50	8.2	2.35e-16	1.09e-15	50	-4.42	9.95e-06	1.39e-05	50	6.93	4.24e-12	1.18e-11	50	-11.57	5.62e-31	1.26e-28
Shared	CDH17	50	8.2	2.36e-16	1.09e-15	50	-9.25	2.18e-20	1.82e-19	50	10.13	4.11e-24	5.68e-23	50	9.79	1.2e-22	3.23e-21
Shared	WNT5A	50	8.2	2.45e-16	1.12e-15	50	9.02	1.84e-19	1.27e-18	50	-10.73	7.31e-27	2.19e-25	50	-3.78	0.000159	0.00032
Shared	SLC16A5	50	-8.2	2.45e-16	1.12e-15	50	-11.36	6.29e-30	8.76e-28	50	6.48	8.91e-11	2.18e-10	50	-5.3	1.17e-07	3.48e-07
Shared	GPNMB	50	8.19	2.55e-16	1.16e-15	50	12.08	1.27e-33	9.67e-31	50	-7.63	2.39e-14	8.32e-14	50	9.43	4.28e-21	7.52e-20
Shared	ADORA1	50	8.19	2.62e-16	1.19e-15	50	2.71	0.00671	0.00812	50	4.74	2.18e-06	3.77e-06	50	-7.21	5.44e-13	2.95e-12
Shared	TCF7L1	50	-8.19	2.68e-16	1.21e-15	50	6.08	1.23e-09	2.19e-09	50	-9.66	4.63e-22	4.16e-21	50	9.86	6.46e-23	1.93e-21
Shared	EVC	50	8.18	2.77e-16	1.25e-15	50	8.95	3.53e-19	2.28e-18	50	-4.43	9.6e-06	1.57e-05	50	5.58	2.39e-08	7.76e-08
Shared	BFSP1	50	8.18	2.94e-16	1.31e-15	50	10.64	2.05e-26	7.4e-25	50	-8.01	1.19e-15	4.53e-15	50	9.07	1.15e-19	1.39e-18
Shared	CLSTN3	50	-8.17	3.1e-16	1.38e-15	50	-6.21	5.14e-10	9.4e-10	50	-6.21	5.22e-10	1.22e-09	50	-4.95	7.48e-07	2.05e-06
Shared	TWIST1	50	8.17	3.16e-16	1.4e-15	50	11.1	1.24e-28	9.23e-27	50	-5.22	1.82e-07	3.48e-07	50	8.11	4.86e-16	3.61e-15
Shared	CD109	50	-8.16	3.39e-16	1.49e-15	50	10.38	2.94e-25	6.9e-24	50	-10.08	6.5e-24	8.82e-23	50	8.98	2.79e-19	3.08e-18
Shared	PLCL1	50	8.15	3.61e-16	1.58e-15	50	-8.95	3.68e-19	2.35e-18	50	10.8	3.48e-27	1.2e-25	50	-3	0.00271	0.00423
Shared	SFRP1	50	8.13	4.31e-16	1.88e-15	50	7.19	6.29e-13	1.56e-12	50	-5	5.63e-07	1.02e-06	50	-5.83	5.66e-09	1.96e-08
Shared	ANTXR1	50	8.13	4.38e-16	1.9e-15	50	7.13	9.74e-13	2.37e-12	50	-4.09	4.23e-05	6.63e-05	50	3.27	0.00108	0.00183
Shared	NIPA2	50	-8.12	4.56e-16	1.97e-15	50	-8.83	1.04e-18	6.07e-18	50	4.9	9.82e-07	1.75e-06	50	3.5	0.000471	0.000872
Shared	IL17RB	50	8.12	4.83e-16	2.08e-15	50	4.58	4.65e-06	6.61e-06	50	-2.18	0.0291	0.038	50	-5.78	7.38e-09	2.53e-08
Shared	ZFP3	50	8.11	4.87e-16	2.09e-15	50	9	2.28e-19	1.53e-18	50	-6.59	4.42e-11	1.12e-10	50	5.38	7.51e-08	2.29e-07
Shared	ARL4D	50	8.11	4.89e-16	2.09e-15	50	-7.39	1.48e-13	3.96e-13	50	9.7	3.11e-22	2.93e-21	50	2.89	0.00383	0.00581
Shared	LMCD1	50	8.1	5.36e-16	2.28e-15	50	2.28	0.0225	0.0263	50	-2.6	0.0093	0.0126	50	-7.75	8.92e-15	5.85e-14
Shared	CROCC	50	8.1	5.7e-16	2.4e-15	50	7.22	5.34e-13	1.34e-12	50	-5.61	2.05e-08	4.31e-08	50	-4.87	1.11e-06	2.98e-06
Shared	SLC16A2	50	8.09	5.73e-16	2.41e-15	50	11.14	7.83e-29	6.5e-27	50	-7.29	3.22e-13	9.9e-13	50	8.79	1.51e-18	1.55e-17
Shared	ENPP5	50	8.09	5.78e-16	2.42e-15	50	-5.09	3.59e-07	5.4e-07	50	5.12	3.07e-07	5.71e-07	50	-9.79	1.22e-22	3.23e-21
Shared	RAB17	50	8.09	5.8e-16	2.42e-15	50	-4.37	1.22e-05	1.69e-05	50	10.51	7.93e-26	1.51e-24	50	-5.05	4.34e-07	1.23e-06
Shared	TSPAN2	50	8.09	5.97e-16	2.49e-15	50	7.54	4.57e-14	1.29e-13	50	-6.68	2.34e-11	6.1e-11	50	-7.72	1.19e-14	7.71e-14
Shared	TGM2	50	-8.08	6.3e-16	2.6e-15	50	-9.91	3.81e-23	6.04e-22	50	8.77	1.85e-18	1.03e-17	50	-7.13	9.95e-13	5.2e-12
Shared	SNTB1	50	-8.08	6.33e-16	2.61e-15	50	9.65	4.95e-22	6.13e-21	50	-10.71	9.21e-27	2.6e-25	50	7.77	7.86e-15	5.18e-14
Shared	CTNND2	50	8.08	6.45e-16	2.65e-15	50	-9.91	3.77e-23	6.04e-22	50	10.94	7.65e-28	3.27e-26	50	-4.28	1.88e-05	4.27e-05
Shared	SLC23A2	50	8.08	6.59e-16	2.69e-15	50	10.69	1.17e-26	4.6e-25	50	-7.48	7.46e-14	2.51e-13	50	8.46	2.58e-17	2.26e-16
Shared	ZNF473	50	-8.08	6.64e-16	2.71e-15	50	-7.7	1.36e-14	4.14e-14	50	-4.49	7.24e-06	1.19e-05	50	-4.98	6.41e-07	1.77e-06
Shared	RASGRF2	50	8.08	6.67e-16	2.71e-15	50	6.89	5.46e-12	1.2e-11	50	8.58	9.49e-18	4.75e-17	50	7.07	1.56e-12	7.87e-12
Shared	STXBP2	50	-8.08	6.72e-16	2.72e-15	50	-10.46	1.35e-25	3.51e-24	50	8.27	1.31e-16	5.58e-16	50	-7.24	4.34e-13	2.36e-12
Shared	DAB2	50	8.07	6.86e-16	2.77e-15	50	10.62	2.32e-26	7.98e-25	50	-8	1.27e-15	4.84e-15	50	9.35	8.46e-21	1.37e-19
Shared	DOK7	50	8.07	6.87e-16	2.77e-15	50	-6.89	5.65e-12	1.24e-11	50	10.58	3.68e-26	7.63e-25	50	-7.63	2.33e-14	1.47e-13
Shared	MSL3	50	8.06	7.35e-16	2.94e-15	50	7.25	4.04e-13	1.03e-12	50	-5.1	3.43e-07	6.37e-07	50	-4.44	9e-06	2.14e-05
Shared	JPH1	50	8.06	7.94e-16	3.17e-15	50	-5.73	9.82e-09	1.62e-08	50	10.21	1.73e-24	2.54e-23	50	-8.74	2.28e-18	2.24e-17
Shared	TM7SF3	50	8.05	7.97e-16	3.17e-15	50	7.58	3.57e-14	1.02e-13	50	-3.81	0.00014	0.000211	50	-3.52	0.000436	0.000811
Shared	CACNA1D	50	8.05	8.13e-16	3.22e-15	50	-9.3	1.38e-20	1.21e-19	50	9.76	1.61e-22	1.61e-21	50	-8.22	2.02e-16	1.53e-15
Shared	RGS7BP	50	8.05	8.15e-16	3.22e-15	50	-8.96	3.38e-19	2.2e-18	50	11.44	2.78e-30	2.31e-28	50	-9.06	1.35e-19	1.58e-18
Shared	OAS3	50	-8.05	8.15e-16	3.22e-15	50	-8.7	3.27e-18	1.7e-17	50	-7.46	8.48e-14	2.82e-13	50	-8.62	6.91e-18	6.38e-17
Shared	CPNE3	50	8.04	9.08e-16	3.57e-15	50	9.9	4.29e-23	6.65e-22	50	-6.27	3.52e-10	8.29e-10	50	7.32	2.41e-13	1.36e-12
Shared	BMP6	50	8.04	9.15e-16	3.58e-15	50	-8.55	1.26e-17	6.05e-17	50	10.89	1.25e-27	4.91e-26	50	9.59	9.14e-22	1.94e-20
Shared	SIX4	50	-8.02	1.06e-15	4.13e-15	50	-5.99	2.1e-09	3.66e-09	50	2.35	0.0186	0.0247	50	4.13	3.61e-05	7.87e-05
Shared	GRM1	50	8.02	1.1e-15	4.27e-15	50	-8.98	2.82e-19	1.86e-18	50	9.96	2.35e-23	2.83e-22	50	-9.35	8.63e-21	1.38e-19
Shared	RECK	50	8.01	1.1e-15	4.27e-15	50	6.65	2.94e-11	5.92e-11	50	3.97	7.2e-05	0.000111	50	3.85	0.000118	0.000241
Shared	ELF3	50	8.01	1.14e-15	4.41e-15	50	-10.01	1.37e-23	2.38e-22	50	9.06	1.29e-19	8.27e-19	50	-8.76	1.87e-18	1.88e-17
Shared	FAP	50	8	1.25e-15	4.81e-15	50	10.62	2.47e-26	8.31e-25	50	-7.92	2.46e-15	9.19e-15	50	9.24	2.39e-20	3.25e-19
Shared	CDH11	50	8	1.26e-15	4.83e-15	50	-5.42	5.91e-08	9.29e-08	50	-2.39	0.0171	0.0227	50	-11.56	6.3e-31	1.26e-28
Shared	ANO9	50	-7.99	1.3e-15	4.97e-15	50	-11.4	4.28e-30	6.7e-28	50	6.26	3.75e-10	8.81e-10	50	-2.81	0.00494	0.00736
Shared	SVIL	50	-7.99	1.33e-15	5.09e-15	50	-6.81	9.85e-12	2.1e-11	50	-7.93	2.22e-15	8.33e-15	50	-9.66	4.47e-22	9.97e-21
Shared	INSR	50	7.98	1.44e-15	5.49e-15	50	7.32	2.42e-13	6.31e-13	50	-4.22	2.43e-05	3.85e-05	50	2.5	0.0123	0.0172
Shared	STOM	50	7.97	1.58e-15	5.96e-15	50	11.12	1.05e-28	8.25e-27	50	-8.98	2.71e-19	1.68e-18	50	10.11	5.11e-24	2.11e-22
Shared	BSG	50	7.97	1.59e-15	5.98e-15	50	7.67	1.7e-14	5.13e-14	50	-3.47	0.000513	0.000745	50	-6.77	1.3e-11	6.04e-11
Shared	CADM1	50	7.96	1.78e-15	6.67e-15	50	10.41	2.14e-25	5.19e-24	50	-10.3	6.88e-25	1.11e-23	50	10.03	1.14e-23	4.45e-22
Shared	SLC29A2	50	-7.93	2.27e-15	8.37e-15	50	-10.31	6.09e-25	1.32e-23	50	10.79	4.03e-27	1.35e-25	50	4.89	9.92e-07	2.69e-06
Shared	NMT1	50	-7.92	2.4e-15	8.82e-15	50	-9.24	2.39e-20	1.93e-19	50	5.7	1.21e-08	2.59e-08	50	3.61	0.000308	0.000588
Shared	NTM	50	-7.91	2.55e-15	9.34e-15	50	9.4	5.21e-21	5.21e-20	50	-9.63	5.72e-22	4.98e-21	50	-9.33	1.08e-20	1.61e-19
Shared	ADGRG6	50	-7.9	2.77e-15	1.01e-14	50	-9.37	7.41e-21	7.11e-20	50	7.87	3.68e-15	1.36e-14	50	-9.23	2.82e-20	3.7e-19
Shared	ITM2B	50	7.9	2.8e-15	1.02e-14	50	11.9	1.22e-32	5.74e-30	50	-6.35	2.16e-10	5.16e-10	50	10.01	1.42e-23	5.23e-22
Shared	ZNF641	50	7.89	2.98e-15	1.08e-14	50	-5.91	3.39e-09	5.81e-09	50	9.86	6.51e-23	7.01e-22	50	-8.11	4.91e-16	3.63e-15
Shared	SULF1	50	7.88	3.18e-15	1.15e-14	50	-9.79	1.29e-22	1.74e-21	50	10.13	4.06e-24	5.66e-23	50	-9.9	4.07e-23	1.3e-21
Shared	CRY1	50	7.86	3.79e-15	1.36e-14	50	-2.52	0.0118	0.0141	50	11.1	1.28e-28	7.05e-27	50	3.03	0.00241	0.00381
Shared	PSD3	50	7.86	3.83e-15	1.37e-14	50	9.78	1.38e-22	1.85e-21	50	2.79	0.00519	0.00714	50	6.57	4.99e-11	2.22e-10
Shared	HSF1	50	-7.85	4.21e-15	1.5e-14	50	-6.13	8.65e-10	1.56e-09	50	-2.87	0.00413	0.0057	50	2.46	0.0138	0.0192
Shared	FGFR3	50	-7.84	4.38e-15	1.56e-14	50	-8.05	8.22e-16	2.96e-15	50	-4.94	7.97e-07	1.43e-06	50	-6.87	6.3e-12	3e-11
Shared	PXK	50	7.84	4.45e-15	1.58e-14	50	9.56	1.18e-21	1.31e-20	50	-7.46	8.47e-14	2.82e-13	50	6.55	5.75e-11	2.54e-10
Shared	JAM3	50	7.82	5.36e-15	1.88e-14	50	8.6	7.78e-18	3.86e-17	50	-5.05	4.35e-07	7.98e-07	50	3.07	0.00213	0.0034
Shared	CYTH1	50	-7.82	5.39e-15	1.89e-14	50	-6.44	1.19e-10	2.29e-10	50	3.17	0.00153	0.00217	50	5.88	4.12e-09	1.45e-08
Shared	SLC2A9	50	-7.81	5.71e-15	2e-14	50	-9.93	3.07e-23	4.98e-22	50	8.53	1.45e-17	7.09e-17	50	-7.83	4.77e-15	3.2e-14
Shared	ONECUT2	50	7.81	5.86e-15	2.04e-14	50	9.35	8.83e-21	8.36e-20	50	-2.79	0.0052	0.00714	50	5.58	2.4e-08	7.76e-08
Shared	TSPAN1	50	7.81	5.9e-15	2.05e-14	50	-6.69	2.31e-11	4.7e-11	50	10.3	6.86e-25	1.11e-23	50	-8.42	3.72e-17	3.09e-16
Shared	TRAK1	50	7.8	6.05e-15	2.09e-14	50	7.88	3.2e-15	1.05e-14	50	2.99	0.00278	0.00387	50	9.77	1.55e-22	3.88e-21
Shared	ATP6V1B2	50	7.8	6.3e-15	2.18e-14	50	10.49	9.2e-26	2.49e-24	50	-6.59	4.47e-11	1.13e-10	50	7.32	2.52e-13	1.41e-12
Shared	GJC1	50	7.79	6.47e-15	2.23e-14	50	10.61	2.79e-26	8.95e-25	50	-7.24	4.62e-13	1.4e-12	50	8.64	5.7e-18	5.37e-17
Shared	TSPAN9	50	7.78	7.45e-15	2.55e-14	50	10.14	3.8e-24	7.45e-23	50	-6.76	1.41e-11	3.74e-11	50	9.01	1.97e-19	2.27e-18
Shared	KLHL31	50	7.77	7.61e-15	2.6e-14	50	-8.13	4.36e-16	1.65e-15	50	11.39	4.74e-30	3.72e-28	50	-2.48	0.0131	0.0182
Shared	ZNF25	50	7.76	8.6e-15	2.93e-14	50	9.35	8.95e-21	8.41e-20	50	-5.31	1.08e-07	2.11e-07	50	5.73	1.01e-08	3.41e-08
Shared	LDLR	50	-7.75	9.09e-15	3.09e-14	50	-7.29	3.18e-13	8.19e-13	50	-8.14	4.06e-16	1.64e-15	50	3.15	0.00161	0.00264
Shared	APLP1	50	7.75	9.37e-15	3.17e-14	50	-9.79	1.19e-22	1.68e-21	50	9.66	4.6e-22	4.16e-21	50	8.73	2.45e-18	2.39e-17
Shared	RUNX2	50	-7.75	9.45e-15	3.19e-14	50	4.4	1.08e-05	1.5e-05	50	-10.5	8.69e-26	1.63e-24	50	-7.21	5.58e-13	3e-12
Shared	VCL	50	7.74	1.02e-14	3.43e-14	50	9.33	1.11e-20	1.02e-19	50	-5.09	3.49e-07	6.46e-07	50	4.1	4.08e-05	8.81e-05
Shared	DDR2	50	7.71	1.22e-14	4.07e-14	50	11.04	2.35e-28	1.66e-26	50	-9.55	1.25e-21	1.05e-20	50	9.23	2.63e-20	3.56e-19
Shared	ELF4	50	7.71	1.26e-14	4.18e-14	50	-4.46	8.3e-06	1.17e-05	50	6.86	7.12e-12	1.92e-11	50	-10.86	1.82e-27	1.82e-25
Shared	CAMK2A	50	7.71	1.27e-14	4.19e-14	50	-6.07	1.26e-09	2.24e-09	50	10.51	7.49e-26	1.45e-24	50	-7.39	1.44e-13	8.44e-13
Shared	ABCB5	50	7.69	1.47e-14	4.85e-14	50	8.84	9.71e-19	5.75e-18	50	-7.45	9.56e-14	3.15e-13	50	5.3	1.16e-07	3.45e-07
Shared	DAPK1	50	7.69	1.48e-14	4.88e-14	50	10.5	8.39e-26	2.32e-24	50	-3.14	0.00168	0.00238	50	8.78	1.66e-18	1.69e-17
Shared	FRS2	50	7.69	1.49e-14	4.9e-14	50	7.25	4.16e-13	1.06e-12	50	4.94	7.93e-07	1.43e-06	50	3.11	0.00188	0.00305
Shared	RELB	50	-7.67	1.66e-14	5.47e-14	50	-4.77	1.89e-06	2.73e-06	50	-4.89	1.03e-06	1.82e-06	50	-3.29	0.00102	0.00175
Shared	ENPP1	50	-7.67	1.71e-14	5.59e-14	50	8	1.28e-15	4.44e-15	50	-9.28	1.64e-20	1.18e-19	50	5.7	1.23e-08	4.13e-08
Shared	HEG1	50	-7.66	1.86e-14	6.09e-14	50	-10.21	1.86e-24	3.84e-23	50	9.37	7.43e-21	5.54e-20	50	-8.03	9.62e-16	6.96e-15
Shared	SSBP2	50	7.65	2.08e-14	6.75e-14	50	11.66	1.97e-31	5.56e-29	50	-7.38	1.62e-13	5.14e-13	50	8.71	2.93e-18	2.83e-17
Shared	S100A16	50	-7.64	2.11e-14	6.83e-14	50	8.92	4.84e-19	3.01e-18	50	-10.26	1.05e-24	1.61e-23	50	-6.47	9.55e-11	4.15e-10
Shared	SORBS2	50	7.64	2.25e-14	7.29e-14	50	9.42	4.72e-21	4.76e-20	50	-10	1.47e-23	1.83e-22	50	-8.95	3.48e-19	3.79e-18
Shared	ZCCHC24	50	-7.63	2.36e-14	7.58e-14	50	9.49	2.26e-21	2.41e-20	50	-7.14	9.59e-13	2.85e-12	50	7.71	1.26e-14	8.03e-14
Shared	MAFK	50	-7.62	2.61e-14	8.36e-14	50	-10.35	4.16e-25	9.34e-24	50	6.34	2.31e-10	5.51e-10	50	-6.77	1.27e-11	5.91e-11
Shared	MYBL1	50	-7.6	2.89e-14	9.22e-14	50	-6.07	1.24e-09	2.2e-09	50	-5.92	3.29e-09	7.27e-09	50	3.3	0.000973	0.00168
Shared	GJA1	50	7.6	2.92e-14	9.27e-14	50	7.42	1.2e-13	3.27e-13	50	-5.54	3.01e-08	6.2e-08	50	-3.57	0.00036	0.00068
Shared	DIRAS1	50	-7.6	2.92e-14	9.27e-14	50	-9.55	1.31e-21	1.43e-20	50	6.66	2.71e-11	7.06e-11	50	-8.65	5.37e-18	5.09e-17
Shared	ABCA7	50	-7.58	3.54e-14	1.12e-13	50	-7.07	1.6e-12	3.76e-12	50	-5.6	2.1e-08	4.4e-08	50	-6.72	1.84e-11	8.45e-11
Shared	ARHGAP32	50	7.57	3.68e-14	1.16e-13	50	8.02	1.02e-15	3.63e-15	50	-6.89	5.4e-12	1.47e-11	50	3.66	0.000248	0.000483
Shared	BACE1	50	7.57	3.75e-14	1.18e-13	50	9.57	1.04e-21	1.18e-20	50	-5.7	1.19e-08	2.55e-08	50	4.37	1.22e-05	2.84e-05
Shared	NPR2	50	7.56	4.17e-14	1.31e-13	50	10.18	2.5e-24	5.03e-23	50	-6.5	8.15e-11	2e-10	50	7.34	2.18e-13	1.25e-12
Shared	SGK1	50	-7.55	4.21e-14	1.32e-13	50	-7.08	1.48e-12	3.52e-12	50	4.09	4.23e-05	6.63e-05	50	3.56	0.000378	0.000711
Shared	VPS28	50	-7.55	4.38e-14	1.37e-13	50	2.53	0.0114	0.0136	50	-3.96	7.36e-05	0.000114	50	4.75	2.03e-06	5.27e-06
Shared	E2F6	50	-7.55	4.47e-14	1.39e-13	50	-8.05	7.96e-16	2.88e-15	50	5.46	4.8e-08	9.66e-08	50	2.42	0.0157	0.0216
Shared	SOD2	50	-7.54	4.58e-14	1.42e-13	50	5.23	1.68e-07	2.59e-07	50	-7.74	1.01e-14	3.63e-14	50	6.29	3.13e-10	1.25e-09
Shared	SLC16A4	50	7.54	4.86e-14	1.51e-13	50	-8.79	1.44e-18	8.25e-18	50	9.08	1.11e-19	7.15e-19	50	-8.93	4.24e-19	4.51e-18
Shared	KCNK2	50	7.53	5.06e-14	1.56e-13	50	9.01	2e-19	1.36e-18	50	-7.41	1.27e-13	4.11e-13	50	3.75	0.000174	0.000347
Shared	CHD3	50	7.53	5.11e-14	1.58e-13	50	11.48	1.74e-30	3.06e-28	50	-7.44	1.04e-13	3.41e-13	50	7.29	3.03e-13	1.69e-12
Shared	HDAC1	50	-7.53	5.19e-14	1.59e-13	50	-6.5	7.88e-11	1.54e-10	50	-4	6.36e-05	9.86e-05	50	-3.97	7.21e-05	0.000151
Shared	PRRX1	50	7.52	5.54e-14	1.7e-13	50	8.73	2.61e-18	1.39e-17	50	-6.02	1.73e-09	3.89e-09	50	5.32	1.05e-07	3.14e-07
Shared	ZNF664	50	7.51	6.06e-14	1.85e-13	50	7.74	9.58e-15	2.96e-14	50	3.75	0.000174	0.000261	50	4.8	1.62e-06	4.28e-06
Shared	LSR	50	-7.51	6.07e-14	1.85e-13	50	-10.53	6.61e-26	1.9e-24	50	8.3	1.01e-16	4.41e-16	50	-7.61	2.68e-14	1.66e-13
Shared	HEPH	50	7.49	7.03e-14	2.12e-13	50	-9.57	1.11e-21	1.25e-20	50	8.79	1.45e-18	8.26e-18	50	-7.65	2.06e-14	1.3e-13
Shared	EPN1	50	-7.48	7.18e-14	2.16e-13	50	-4.47	7.77e-06	1.09e-05	50	-2.7	0.00699	0.00953	50	3.72	0.000196	0.00039
Shared	ADTRP	50	7.46	8.52e-14	2.56e-13	50	3.52	0.000435	0.000556	50	-5.46	4.81e-08	9.68e-08	50	-9.28	1.69e-20	2.45e-19
Shared	SYT14	50	7.46	8.7e-14	2.61e-13	50	6.31	2.84e-10	5.31e-10	50	5.57	2.61e-08	5.41e-08	50	3.92	8.76e-05	0.000182
Shared	JADE1	50	7.46	8.82e-14	2.64e-13	50	-4.63	3.62e-06	5.19e-06	50	7.1	1.26e-12	3.68e-12	50	-9.8	1.16e-22	3.2e-21
Shared	PAM	50	7.46	8.93e-14	2.66e-13	50	10.8	3.53e-27	1.78e-25	50	-6.62	3.56e-11	9.11e-11	50	7.61	2.7e-14	1.66e-13
Shared	BVES	50	7.45	9.01e-14	2.68e-13	50	8.92	4.57e-19	2.85e-18	50	-6.55	5.67e-11	1.41e-10	50	6.39	1.68e-10	7.06e-10
Shared	SLC22A17	50	7.45	9.53e-14	2.83e-13	50	9.57	1.12e-21	1.25e-20	50	-6.01	1.82e-09	4.07e-09	50	6.27	3.65e-10	1.44e-09
Shared	GPRC5B	50	7.44	9.75e-14	2.88e-13	50	9.33	1.04e-20	9.63e-20	50	-8.3	1.05e-16	4.55e-16	50	3.89	0.000101	0.000209
Shared	GNG4	50	-7.44	1.03e-13	3.03e-13	50	8.26	1.47e-16	6.01e-16	50	-10.7	1.04e-26	2.89e-25	50	-3.04	0.00236	0.00374
Shared	CLDN11	50	-7.42	1.17e-13	3.43e-13	50	-8.49	2.03e-17	9.4e-17	50	-5.13	2.88e-07	5.4e-07	50	-8.62	6.47e-18	6.06e-17
Shared	CACNB2	50	7.37	1.65e-13	4.77e-13	50	7.65	2.07e-14	6.14e-14	50	-9.86	5.92e-23	6.58e-22	50	-6.39	1.63e-10	6.86e-10
Shared	ATP8B3	50	-7.37	1.74e-13	5e-13	50	-8.32	8.56e-17	3.63e-16	50	-4.03	5.67e-05	8.8e-05	50	-6.04	1.53e-09	5.59e-09
Shared	MYADM	50	-7.37	1.74e-13	4.99e-13	50	-8.42	3.88e-17	1.74e-16	50	-3.52	0.000432	0.000632	50	-6.57	5.17e-11	2.3e-10
Shared	TBX3	50	7.37	1.76e-13	5.03e-13	50	7.91	2.54e-15	8.45e-15	50	-8.44	3.06e-17	1.44e-16	50	-4.85	1.21e-06	3.23e-06
Shared	S1PR5	50	7.36	1.81e-13	5.16e-13	50	-4.23	2.32e-05	3.16e-05	50	7.45	9.2e-14	3.04e-13	50	-9.53	1.58e-21	3.07e-20
Shared	HMGB2	50	7.35	1.96e-13	5.58e-13	50	7.62	2.45e-14	7.18e-14	50	-6.59	4.36e-11	1.11e-10	50	-6.4	1.54e-10	6.53e-10
Shared	MYO1B	50	-7.33	2.39e-13	6.74e-13	50	-4.93	8.29e-07	1.22e-06	50	-3.62	0.000297	0.000441	50	2.18	0.0295	0.0389
Shared	CLIP3	50	7.32	2.4e-13	6.74e-13	50	9.98	1.78e-23	3.06e-22	50	-7.75	9.28e-15	3.33e-14	50	5.31	1.11e-07	3.32e-07
Shared	MMP16	50	7.32	2.4e-13	6.74e-13	50	9.46	3.11e-21	3.3e-20	50	2.37	0.0179	0.0238	50	8.05	8.43e-16	6.17e-15
Shared	MTUS1	50	-7.32	2.4e-13	6.74e-13	50	-10.66	1.55e-26	5.91e-25	50	6.96	3.4e-12	9.45e-12	50	-6.21	5.24e-10	2.03e-09
Shared	LYPD6B	50	-7.32	2.4e-13	6.74e-13	50	-10.35	4.17e-25	9.34e-24	50	7.48	7.31e-14	2.46e-13	50	-8.39	4.85e-17	3.98e-16
Shared	APLP2	50	7.31	2.66e-13	7.43e-13	50	8.7	3.26e-18	1.7e-17	50	-3.43	0.000596	0.000861	50	3.3	0.000975	0.00168
Shared	IL17RD	50	7.3	2.87e-13	7.99e-13	50	11.01	3.59e-28	2.41e-26	50	-8.19	2.64e-16	1.09e-15	50	7.71	1.23e-14	7.88e-14
Shared	RAX	50	7.3	2.88e-13	7.99e-13	50	7.93	2.16e-15	7.21e-15	50	-7.65	2e-14	7e-14	50	-5	5.8e-07	1.61e-06
Shared	CD55	50	7.3	2.94e-13	8.16e-13	50	8.74	2.25e-18	1.23e-17	50	-3.24	0.00119	0.0017	50	8.46	2.68e-17	2.32e-16
Shared	STAG2	50	-7.29	3.09e-13	8.56e-13	50	8.05	8.34e-16	2.99e-15	50	-10.88	1.38e-27	5.12e-26	50	2.31	0.021	0.0282
Shared	PRKG1	50	7.28	3.27e-13	9.03e-13	50	-8.32	8.51e-17	3.62e-16	50	10.76	5.29e-27	1.66e-25	50	-2.52	0.0118	0.0166
Shared	ATP9A	50	7.25	4.22e-13	1.16e-12	50	10.74	6.94e-27	2.8e-25	50	-6.55	5.84e-11	1.45e-10	50	8.43	3.35e-17	2.83e-16
Shared	KLF9	50	7.24	4.44e-13	1.21e-12	50	8.23	1.86e-16	7.47e-16	50	-6.43	1.3e-10	3.16e-10	50	-2.16	0.0305	0.0401
Shared	PRKAR1B	50	-7.24	4.51e-13	1.23e-12	50	-8.04	9.09e-16	3.24e-15	50	4.22	2.45e-05	3.88e-05	50	-2.09	0.0366	0.0477
Shared	ABCA3	50	7.23	4.84e-13	1.32e-12	50	9.97	1.96e-23	3.34e-22	50	-6.71	1.95e-11	5.12e-11	50	7.93	2.19e-15	1.51e-14
Shared	CDIPT	50	7.22	5.02e-13	1.36e-12	50	10.02	1.3e-23	2.28e-22	50	-5.55	2.85e-08	5.91e-08	50	8.9	5.73e-19	6.05e-18
Shared	ZNFX1	50	-7.22	5.16e-13	1.4e-12	50	-5.63	1.84e-08	2.98e-08	50	2.21	0.0269	0.0352	50	5.31	1.09e-07	3.27e-07
Shared	TRPV2	50	-7.22	5.37e-13	1.45e-12	50	-7.63	2.33e-14	6.87e-14	50	-2.7	0.00692	0.00946	50	-3.54	0.000398	0.000746
Shared	PARVA	50	7.2	5.84e-13	1.57e-12	50	-4.8	1.59e-06	2.31e-06	50	6.65	3.02e-11	7.8e-11	50	-10.12	4.45e-24	1.95e-22
Shared	PURB	50	-7.2	6.16e-13	1.65e-12	50	-7.67	1.67e-14	5.03e-14	50	4.35	1.39e-05	2.26e-05	50	3.43	0.000604	0.00109
Shared	PARM1	50	-7.19	6.53e-13	1.74e-12	50	-9.5	2.04e-21	2.21e-20	50	4.93	8.12e-07	1.46e-06	50	-7.84	4.37e-15	2.95e-14
Shared	AFAP1L2	50	7.19	6.55e-13	1.74e-12	50	8.72	2.78e-18	1.47e-17	50	-9.59	8.62e-22	7.32e-21	50	-5.75	9.17e-09	3.1e-08
Shared	MYH10	50	7.17	7.4e-13	1.96e-12	50	9.13	6.75e-20	5.09e-19	50	-6.14	8.5e-10	1.95e-09	50	5.43	5.6e-08	1.74e-07
Shared	PTK2B	50	7.16	8e-13	2.11e-12	50	10.78	4.32e-27	2.03e-25	50	-9.34	9.53e-21	7.04e-20	50	3.74	0.000183	0.000365
Shared	ABI1	50	7.16	8.17e-13	2.15e-12	50	10.91	1.07e-27	5.57e-26	50	-4.62	3.89e-06	6.56e-06	50	8.68	3.97e-18	3.81e-17
Shared	LEPR	50	7.15	8.94e-13	2.34e-12	50	9.13	7.15e-20	5.34e-19	50	-8.35	6.67e-17	2.97e-16	50	7.07	1.57e-12	7.92e-12
Shared	CYTH3	50	-7.13	1.01e-12	2.64e-12	50	-8.08	6.45e-16	2.39e-15	50	5.65	1.64e-08	3.47e-08	50	-2.36	0.0182	0.0246
Shared	ERBB2	50	7.11	1.16e-12	3e-12	50	10.76	5.36e-27	2.29e-25	50	-4.68	2.82e-06	4.81e-06	50	5.62	1.91e-08	6.25e-08
Shared	FBXO45	50	-7.11	1.18e-12	3.05e-12	50	-7.17	7.69e-13	1.89e-12	50	4.72	2.4e-06	4.15e-06	50	3.1	0.00193	0.0031
Shared	BCL2	50	7.11	1.19e-12	3.07e-12	50	11.17	5.74e-29	5.7e-27	50	-6.65	2.85e-11	7.38e-11	50	8.43	3.56e-17	2.99e-16
Shared	SH3D19	50	7.1	1.23e-12	3.15e-12	50	6.68	2.37e-11	4.82e-11	50	2.09	0.0366	0.0476	50	4.32	1.56e-05	3.58e-05
Shared	ZNF207	50	-7.1	1.23e-12	3.15e-12	50	-8.06	7.88e-16	2.86e-15	50	6.43	1.28e-10	3.12e-10	50	3.46	0.00055	0.001
Shared	BAIAP2	50	-7.07	1.51e-12	3.85e-12	50	-10.79	3.92e-27	1.91e-25	50	6.63	3.4e-11	8.73e-11	50	-7.7	1.35e-14	8.55e-14
Shared	EFNA2	50	-7.06	1.63e-12	4.14e-12	50	7.82	5.28e-15	1.67e-14	50	-10.58	3.55e-26	7.48e-25	50	5.62	1.88e-08	6.16e-08
Shared	ENAH	50	7.05	1.79e-12	4.49e-12	50	2.41	0.0158	0.0187	50	6.2	5.64e-10	1.31e-09	50	3.25	0.00117	0.00198
Shared	KCNMA1	50	7.05	1.82e-12	4.57e-12	50	9.45	3.55e-21	3.71e-20	50	-9.64	5.23e-22	4.64e-21	50	3.36	0.000768	0.00135
Shared	CLDN1	50	-7.05	1.85e-12	4.63e-12	50	-9.83	8.75e-23	1.27e-21	50	5.88	3.98e-09	8.75e-09	50	-5.95	2.6e-09	9.37e-09
Shared	CEBPG	50	-7.02	2.22e-12	5.52e-12	50	-7.44	9.86e-14	2.7e-13	50	4.88	1.04e-06	1.84e-06	50	3.11	0.0019	0.00307
Shared	SMO	50	7.01	2.36e-12	5.86e-12	50	10.98	4.59e-28	2.94e-26	50	-7.41	1.25e-13	4.06e-13	50	9.84	7.7e-23	2.25e-21
Shared	EHD1	50	-7	2.47e-12	6.13e-12	50	-10.61	2.74e-26	8.95e-25	50	2.5	0.0125	0.0167	50	-7.17	7.56e-13	4.01e-12
Shared	PICALM	50	7	2.48e-12	6.13e-12	50	6.28	3.29e-10	6.14e-10	50	3.01	0.00262	0.00366	50	4	6.43e-05	0.000136
Shared	APBA1	50	-7	2.59e-12	6.37e-12	50	8.37	5.76e-17	2.51e-16	50	-11.17	5.84e-29	3.43e-27	50	4.14	3.5e-05	7.66e-05
Shared	LRRC7	50	6.98	2.91e-12	7.13e-12	50	10.08	7.1e-24	1.35e-22	50	-6.08	1.18e-09	2.69e-09	50	7.61	2.64e-14	1.64e-13
Shared	PUF60	50	-6.98	2.93e-12	7.18e-12	50	-8.26	1.45e-16	5.95e-16	50	5.58	2.46e-08	5.12e-08	50	2.92	0.0035	0.00535
Shared	PLCG2	50	-6.96	3.45e-12	8.37e-12	50	5.66	1.52e-08	2.47e-08	50	-9.86	6.36e-23	6.89e-22	50	7.44	9.87e-14	5.9e-13
Shared	AFF3	50	6.95	3.57e-12	8.65e-12	50	9.03	1.78e-19	1.24e-18	50	-8.52	1.58e-17	7.64e-17	50	6.09	1.13e-09	4.2e-09
Shared	PLIN2	50	6.94	3.79e-12	9.09e-12	50	11.2	4.22e-29	4.96e-27	50	-6.9	5.11e-12	1.4e-11	50	9.11	8.53e-20	1.07e-18
Shared	WWC1	50	6.94	3.92e-12	9.39e-12	50	-6.4	1.6e-10	3.06e-10	50	10.61	2.69e-26	6.02e-25	50	-5.01	5.44e-07	1.52e-06
Shared	EEF1A1	50	6.93	4.13e-12	9.87e-12	50	9.38	6.72e-21	6.54e-20	50	-2.7	0.00698	0.00952	50	8.28	1.22e-16	9.75e-16
Shared	TAF2	50	-6.93	4.15e-12	9.9e-12	50	-7.94	2.05e-15	6.87e-15	50	3.93	8.55e-05	0.000131	50	4.72	2.39e-06	6.14e-06
Shared	SGCD	50	6.93	4.26e-12	1.02e-11	50	5.1	3.33e-07	5.03e-07	50	-5.13	2.97e-07	5.56e-07	50	-6.73	1.74e-11	8.03e-11
Shared	PDGFC	50	6.91	4.69e-12	1.11e-11	50	6.88	5.94e-12	1.29e-11	50	-9.22	3.04e-20	2.06e-19	50	-5.6	2.14e-08	6.96e-08
Shared	MYOCD	50	6.89	5.39e-12	1.27e-11	50	-9.1	9.28e-20	6.78e-19	50	11.57	5.56e-31	6.53e-29	50	-3.46	0.000545	0.000994
Shared	FOXF2	50	6.89	5.67e-12	1.33e-11	50	4.05	5.13e-05	6.87e-05	50	-4.29	1.82e-05	2.91e-05	50	-8.31	9.71e-17	7.79e-16
Shared	PAX6	50	6.88	5.93e-12	1.39e-11	50	-3.15	0.00162	0.00202	50	9.84	7.43e-23	7.94e-22	50	-6.23	4.61e-10	1.79e-09
Shared	ZNF32	50	6.88	5.97e-12	1.4e-11	50	-8	1.19e-15	4.15e-15	50	11.9	1.2e-32	5.66e-30	50	-3.11	0.00187	0.00303
Shared	EPHA5	50	6.87	6.24e-12	1.46e-11	50	9.8	1.11e-22	1.58e-21	50	-7.47	8.15e-14	2.74e-13	50	4.95	7.34e-07	2.02e-06
Shared	ITPRIP	50	6.87	6.43e-12	1.5e-11	50	7.84	4.69e-15	1.5e-14	50	-7.25	4.15e-13	1.27e-12	50	3	0.00271	0.00423
Shared	P2RY1	50	-6.87	6.45e-12	1.5e-11	50	8.05	8.18e-16	2.95e-15	50	-10.61	2.79e-26	6.14e-25	50	-8.79	1.47e-18	1.51e-17
Shared	SPINT2	50	-6.85	7.33e-12	1.69e-11	50	-9.79	1.23e-22	1.7e-21	50	5.16	2.51e-07	4.73e-07	50	-6.33	2.48e-10	1.01e-09
Shared	CELSR3	50	-6.83	8.79e-12	2.01e-11	50	5.86	4.68e-09	7.91e-09	50	-9.84	7.6e-23	8.06e-22	50	7.05	1.73e-12	8.64e-12
Shared	RAB23	50	6.82	9.33e-12	2.13e-11	50	7.83	4.79e-15	1.53e-14	50	-2.64	0.00839	0.0114	50	3.88	0.000103	0.000211
Shared	CAMK2N1	50	-6.81	9.62e-12	2.19e-11	50	-6.12	9.44e-10	1.7e-09	50	-8.01	1.12e-15	4.29e-15	50	-11.05	2.1e-28	3.69e-26
Shared	NFE2L3	50	-6.79	1.13e-11	2.55e-11	50	-8.02	1.08e-15	3.81e-15	50	-2.26	0.0237	0.0311	50	-6.65	3.02e-11	1.36e-10
Shared	KCTD16	50	6.78	1.19e-11	2.68e-11	50	2.74	0.00623	0.00756	50	-3.55	0.000382	0.000562	50	-6.78	1.23e-11	5.79e-11
Shared	ZMYND11	50	6.78	1.24e-11	2.79e-11	50	5.78	7.37e-09	1.23e-08	50	3.07	0.00216	0.00303	50	2.83	0.00461	0.00691
Shared	EGR1	50	-6.76	1.35e-11	3.04e-11	50	-9.81	1.05e-22	1.51e-21	50	3.31	0.000937	0.00134	50	-6.03	1.63e-09	5.96e-09
Shared	EPB41L3	50	6.75	1.51e-11	3.38e-11	50	7.07	1.59e-12	3.76e-12	50	-7.02	2.21e-12	6.27e-12	50	-5.53	3.16e-08	1.01e-07
Shared	TOX2	50	-6.74	1.6e-11	3.57e-11	50	8.41	4.19e-17	1.87e-16	50	-9.04	1.5e-19	9.53e-19	50	5.48	4.3e-08	1.36e-07
Shared	RHOB	50	6.71	1.89e-11	4.19e-11	50	-5.21	1.88e-07	2.89e-07	50	9.75	1.86e-22	1.84e-21	50	-8.05	8.27e-16	6.08e-15
Shared	PTK7	50	6.71	2e-11	4.41e-11	50	8.58	9.22e-18	4.55e-17	50	-5.63	1.8e-08	3.8e-08	50	6.21	5.22e-10	2.03e-09
Shared	MPP6	50	-6.69	2.17e-11	4.77e-11	50	-7.66	1.8e-14	5.4e-14	50	5.93	2.94e-09	6.53e-09	50	3.87	0.000108	0.000223
Shared	RTF1	50	-6.69	2.29e-11	5.03e-11	50	-7.49	6.88e-14	1.91e-13	50	4.85	1.21e-06	2.13e-06	50	3.84	0.000121	0.000248
Shared	EPHA2	50	6.67	2.51e-11	5.51e-11	50	-3.15	0.00162	0.00202	50	-4.69	2.77e-06	4.75e-06	50	-12.37	3.69e-35	5.19e-32
Shared	CPNE7	50	-6.67	2.61e-11	5.72e-11	50	9.2	3.46e-20	2.71e-19	50	-8.13	4.42e-16	1.77e-15	50	7.34	2.19e-13	1.25e-12
Shared	DMTN	50	6.65	2.94e-11	6.43e-11	50	8.87	7.56e-19	4.56e-18	50	-7.84	4.64e-15	1.7e-14	50	-3.77	0.000161	0.000325
Shared	CLMP	50	-6.64	3.11e-11	6.78e-11	50	7.01	2.36e-12	5.46e-12	50	-10.61	2.63e-26	5.98e-25	50	4.68	2.82e-06	7.18e-06
Shared	ABCC1	50	-6.64	3.16e-11	6.88e-11	50	-4.85	1.22e-06	1.79e-06	50	2.37	0.0179	0.0238	50	4.96	7.17e-07	1.97e-06
Shared	GPRC5C	50	-6.63	3.38e-11	7.33e-11	50	-9.76	1.73e-22	2.26e-21	50	4.37	1.25e-05	2.04e-05	50	-6.92	4.46e-12	2.14e-11
Shared	IL4R	50	-6.62	3.53e-11	7.62e-11	50	4.73	2.21e-06	3.19e-06	50	-9.54	1.39e-21	1.16e-20	50	4.26	2.06e-05	4.65e-05
Shared	CAP1	50	6.62	3.56e-11	7.68e-11	50	4.02	5.83e-05	7.8e-05	50	-2.67	0.00753	0.0103	50	-6.06	1.38e-09	5.1e-09
Shared	ID2	50	6.6	4.23e-11	9.08e-11	50	2.47	0.0135	0.016	50	9.81	1e-22	1.03e-21	50	6.92	4.59e-12	2.2e-11
Shared	NFKBIB	50	-6.59	4.45e-11	9.54e-11	50	-6.44	1.21e-10	2.33e-10	50	2.93	0.00334	0.00464	50	3.54	0.000396	0.000742
Shared	TRABD2B	50	6.59	4.5e-11	9.62e-11	50	-8.54	1.31e-17	6.3e-17	50	10.05	9.46e-24	1.25e-22	50	-9.51	2e-21	3.76e-20
Shared	HFE	50	6.57	5e-11	1.07e-10	50	9.93	3.05e-23	4.98e-22	50	-4.31	1.62e-05	2.61e-05	50	9.26	2.07e-20	2.88e-19
Shared	C2CD5	50	6.57	5.15e-11	1.09e-10	50	2.12	0.0339	0.0392	50	2.7	0.00693	0.00947	50	-5.72	1.08e-08	3.65e-08
Shared	ZNF507	50	-6.57	5.15e-11	1.09e-10	50	-7.76	8.24e-15	2.58e-14	50	4.83	1.39e-06	2.43e-06	50	3.99	6.55e-05	0.000139
Shared	STK17B	50	-6.56	5.4e-11	1.15e-10	50	8.62	6.45e-18	3.22e-17	50	-10.3	7.22e-25	1.16e-23	50	6.1	1.04e-09	3.89e-09
Shared	RUVBL1	50	-6.55	5.79e-11	1.23e-10	50	-7.85	4.33e-15	1.39e-14	50	7.06	1.68e-12	4.84e-12	50	3.05	0.0023	0.00365
Shared	MMP14	50	6.55	5.88e-11	1.24e-10	50	8.63	6.39e-18	3.21e-17	50	-8.9	5.39e-19	3.2e-18	50	-2.95	0.00317	0.00489
Shared	EEF2	50	6.53	6.45e-11	1.36e-10	50	8.87	7.16e-19	4.33e-18	50	-2.85	0.0044	0.00607	50	6.76	1.38e-11	6.41e-11
Shared	STRN3	50	-6.51	7.73e-11	1.62e-10	50	-6.7	2.09e-11	4.28e-11	50	3.41	0.000649	0.000937	50	5.59	2.33e-08	7.57e-08
Shared	SLC4A3	50	6.5	7.78e-11	1.63e-10	50	8.93	4.41e-19	2.78e-18	50	-6.61	3.96e-11	1.01e-10	50	3.23	0.00124	0.00209
Shared	LRRK2	50	6.46	1.03e-10	2.14e-10	50	7.21	5.64e-13	1.41e-12	50	-8.29	1.09e-16	4.69e-16	50	-3.77	0.000164	0.000331
Shared	ZNF597	50	-6.44	1.21e-10	2.51e-10	50	-7.31	2.58e-13	6.7e-13	50	5.67	1.43e-08	3.05e-08	50	3.14	0.00171	0.00279
Shared	FLNA	50	6.43	1.29e-10	2.67e-10	50	8.91	5e-19	3.09e-18	50	-7.06	1.64e-12	4.76e-12	50	3.67	0.000245	0.000478
Shared	SMARCD2	50	-6.42	1.34e-10	2.76e-10	50	-6.22	4.91e-10	8.99e-10	50	3.39	0.000708	0.00102	50	3.22	0.0013	0.00216
Shared	GPR161	50	6.41	1.5e-10	3.08e-10	50	9.24	2.36e-20	1.93e-19	50	-9.15	5.58e-20	3.71e-19	50	3.66	0.00025	0.000486
Shared	SREBF2	50	6.4	1.58e-10	3.23e-10	50	7.72	1.12e-14	3.45e-14	50	-2.89	0.00383	0.0053	50	5.69	1.27e-08	4.25e-08
Shared	PREX1	50	-6.39	1.68e-10	3.44e-10	50	3.09	0.00203	0.00252	50	-8.85	8.38e-19	4.88e-18	50	5.7	1.22e-08	4.11e-08
Shared	SRA1	50	-6.38	1.76e-10	3.59e-10	50	-6.98	2.86e-12	6.5e-12	50	5.2	1.98e-07	3.77e-07	50	3.16	0.00158	0.0026
Shared	TP53	50	6.38	1.77e-10	3.6e-10	50	3.75	0.000176	0.00023	50	4.28	1.85e-05	2.96e-05	50	2.52	0.0119	0.0167
Shared	ARL13B	50	-6.38	1.77e-10	3.61e-10	50	-2.53	0.0113	0.0135	50	2.92	0.00355	0.00492	50	3.98	7e-05	0.000147
Shared	SLC36A1	50	-6.38	1.8e-10	3.65e-10	50	-9.12	7.54e-20	5.6e-19	50	3.43	0.000595	0.00086	50	-5.41	6.19e-08	1.91e-07
Shared	CYBA	50	-6.38	1.81e-10	3.68e-10	50	-8.54	1.4e-17	6.66e-17	50	8.05	8.52e-16	3.32e-15	50	3.82	0.000133	0.000271
Shared	LIPH	50	-6.36	2.02e-10	4.06e-10	50	-8.78	1.64e-18	9.26e-18	50	5.54	2.98e-08	6.16e-08	50	-6.05	1.42e-09	5.23e-09
Shared	NELFCD	50	-6.35	2.16e-10	4.34e-10	50	-7.3	2.9e-13	7.5e-13	50	4.68	2.93e-06	4.99e-06	50	3.16	0.00155	0.00256
Shared	HOMER1	50	-6.35	2.18e-10	4.37e-10	50	-6.94	3.84e-12	8.52e-12	50	4.86	1.2e-06	2.11e-06	50	2.95	0.00317	0.00489
Shared	AHCTF1	50	-6.35	2.18e-10	4.37e-10	50	-6.32	2.63e-10	4.96e-10	50	3.81	0.00014	0.000211	50	4.88	1.06e-06	2.85e-06
Shared	GHR	50	-6.34	2.24e-10	4.48e-10	50	-9.63	5.84e-22	6.98e-21	50	7.29	3.05e-13	9.44e-13	50	-5.92	3.22e-09	1.14e-08
Shared	ZBED4	50	-6.34	2.35e-10	4.68e-10	50	-6.88	5.81e-12	1.27e-11	50	4.7	2.6e-06	4.47e-06	50	3.95	7.77e-05	0.000162
Shared	GLMP	50	6.33	2.51e-10	4.98e-10	50	5.77	7.87e-09	1.32e-08	50	-5.57	2.5e-08	5.19e-08	50	-7.88	3.29e-15	2.24e-14
Shared	FERMT1	50	-6.32	2.68e-10	5.32e-10	50	-10.48	1.02e-25	2.72e-24	50	7.58	3.52e-14	1.2e-13	50	2.22	0.0263	0.0349
Shared	PAK1	50	6.31	2.71e-10	5.35e-10	50	7.89	2.98e-15	9.84e-15	50	-7.29	3.06e-13	9.44e-13	50	-2.46	0.0141	0.0195
Shared	SSBP3	50	6.31	2.73e-10	5.38e-10	50	6.32	2.65e-10	5e-10	50	-6.09	1.14e-09	2.6e-09	50	-6.4	1.56e-10	6.58e-10
Shared	SUZ12	50	-6.29	3.14e-10	6.18e-10	50	-7.6	2.92e-14	8.45e-14	50	5.13	2.96e-07	5.54e-07	50	3.76	0.00017	0.000341
Shared	SLC9A3R2	50	-6.29	3.15e-10	6.19e-10	50	-6.96	3.46e-12	7.74e-12	50	5.1	3.48e-07	6.46e-07	50	3.71	0.000207	0.000409
Shared	PSMA4	50	-6.26	3.93e-10	7.67e-10	50	-6.95	3.74e-12	8.33e-12	50	5.15	2.61e-07	4.91e-07	50	4.56	5.07e-06	1.24e-05
Shared	ATP7B	50	6.25	4.06e-10	7.91e-10	50	8.22	2.09e-16	8.25e-16	50	9.09	9.86e-20	6.38e-19	50	8.02	1.07e-15	7.65e-15
Shared	CBFB	50	-6.23	4.65e-10	9e-10	50	-5.11	3.22e-07	4.88e-07	50	3.56	0.000368	0.000542	50	4.45	8.54e-06	2.04e-05
Shared	ID1	50	-6.23	4.75e-10	9.17e-10	50	-10.59	3.16e-26	9.78e-25	50	5.33	9.71e-08	1.9e-07	50	3.58	0.000341	0.000647
Shared	SLC7A5	50	-6.22	5.11e-10	9.85e-10	50	-9.32	1.14e-20	1.03e-19	50	6.9	5.08e-12	1.39e-11	50	2.17	0.0299	0.0393
Shared	OTX2	50	6.2	5.5e-10	1.06e-09	50	8.19	2.59e-16	1.01e-15	50	-8.96	3.11e-19	1.9e-18	50	2.41	0.0158	0.0217
Shared	GABPB1	50	-6.2	5.62e-10	1.08e-09	50	-6.97	3.14e-12	7.08e-12	50	4.54	5.64e-06	9.39e-06	50	3.28	0.00105	0.00179
Shared	THOC1	50	-6.2	5.64e-10	1.08e-09	50	-6.24	4.39e-10	8.1e-10	50	4.39	1.11e-05	1.81e-05	50	3.41	0.000657	0.00117
Shared	SHB	50	-6.17	6.72e-10	1.29e-09	50	-8.01	1.15e-15	4.03e-15	50	-2.67	0.00769	0.0105	50	-6.44	1.23e-10	5.27e-10
Shared	LMBRD1	50	6.17	6.9e-10	1.32e-09	50	6.03	1.62e-09	2.85e-09	50	-5.66	1.55e-08	3.31e-08	50	-2.76	0.0058	0.00855
Shared	ZC3H15	50	-6.14	8.34e-10	1.58e-09	50	-7.56	3.91e-14	1.12e-13	50	4.92	8.6e-07	1.54e-06	50	3.92	8.95e-05	0.000186
Shared	ITGB3	50	-6.11	9.66e-10	1.83e-09	50	-8.78	1.63e-18	9.26e-18	50	3.66	0.000248	0.000369	50	-5.16	2.45e-07	7.09e-07
Shared	ZNF146	50	-6.1	1.06e-09	2e-09	50	-7.4	1.37e-13	3.68e-13	50	3.78	0.000159	0.00024	50	3.69	0.000225	0.00044
Shared	SH2D5	50	-6.1	1.07e-09	2.01e-09	50	4.55	5.3e-06	7.53e-06	50	-8.52	1.64e-17	7.93e-17	50	3.65	0.000264	0.000511
Shared	LAMP2	50	6.07	1.24e-09	2.34e-09	50	3.93	8.48e-05	0.000113	50	-3.39	0.000689	0.000993	50	-5.79	7.08e-09	2.44e-08
Shared	PLA2R1	50	6.06	1.32e-09	2.48e-09	50	10.52	7.3e-26	2.06e-24	50	-7.88	3.24e-15	1.2e-14	50	5.37	7.93e-08	2.41e-07
Shared	RGS9	50	6.06	1.34e-09	2.52e-09	50	6.28	3.49e-10	6.51e-10	50	-2.52	0.0116	0.0156	50	-2.08	0.0371	0.0483
Shared	ANO10	50	6.04	1.51e-09	2.84e-09	50	9.26	2.08e-20	1.76e-19	50	-4.99	5.96e-07	1.08e-06	50	5.45	4.99e-08	1.56e-07
Shared	CTTN	50	6.04	1.54e-09	2.88e-09	50	4.35	1.38e-05	1.91e-05	50	4.35	1.35e-05	2.2e-05	50	3.06	0.00224	0.00357
Shared	SHANK2	50	-6	2.03e-09	3.77e-09	50	8.84	9.7e-19	5.75e-18	50	-9.87	5.65e-23	6.33e-22	50	4.78	1.78e-06	4.64e-06
Shared	ARHGEF11	50	5.97	2.36e-09	4.38e-09	50	8.95	3.47e-19	2.26e-18	50	-4.56	5.03e-06	8.41e-06	50	7.1	1.28e-12	6.5e-12
Shared	MYH9	50	5.97	2.41e-09	4.47e-09	50	2.06	0.0391	0.0451	50	-6.2	5.81e-10	1.35e-09	50	-10.24	1.36e-24	6.82e-23
Shared	MICALL2	50	-5.96	2.5e-09	4.62e-09	50	-10.24	1.29e-24	2.76e-23	50	5.83	5.65e-09	1.23e-08	50	-7.19	6.27e-13	3.34e-12
Shared	HEXIM1	50	-5.96	2.5e-09	4.62e-09	50	-8.56	1.12e-17	5.5e-17	50	7.2	5.86e-13	1.77e-12	50	3.12	0.00183	0.00297
Shared	PRMT5	50	-5.96	2.53e-09	4.68e-09	50	-7.4	1.36e-13	3.67e-13	50	5.24	1.57e-07	3.03e-07	50	3.61	0.000304	0.000581
Shared	EPS8	50	5.91	3.42e-09	6.28e-09	50	9.2	3.59e-20	2.79e-19	50	-8.08	6.26e-16	2.47e-15	50	3.14	0.00169	0.00277
Shared	CPNE2	50	-5.9	3.63e-09	6.66e-09	50	6.27	3.66e-10	6.81e-10	50	-11.7	1.27e-31	3.09e-29	50	-4.78	1.74e-06	4.56e-06
Shared	ANP32A	50	-5.9	3.65e-09	6.69e-09	50	-6.01	1.84e-09	3.22e-09	50	2.47	0.0136	0.0182	50	3.4	0.000665	0.00118
Shared	ZNF551	50	-5.88	4.19e-09	7.67e-09	50	-8.18	2.92e-16	1.13e-15	50	6.77	1.25e-11	3.34e-11	50	-2.54	0.0111	0.0156
Shared	ZCCHC10	50	-5.87	4.26e-09	7.79e-09	50	-7.47	7.95e-14	2.2e-13	50	5.6	2.1e-08	4.4e-08	50	3.42	0.000627	0.00112
Shared	MAP4K2	50	-5.86	4.57e-09	8.32e-09	50	-9.49	2.21e-21	2.38e-20	50	7.63	2.43e-14	8.42e-14	50	-3.44	0.00059	0.00106
Shared	TGFB1I1	50	5.86	4.69e-09	8.54e-09	50	6.97	3.13e-12	7.07e-12	50	-3.1	0.00192	0.0027	50	4.08	4.49e-05	9.6e-05
Shared	XPC	50	5.85	4.79e-09	8.71e-09	50	3.71	0.000209	0.000272	50	-2.36	0.0184	0.0245	50	-4.17	2.99e-05	6.62e-05
Shared	MMP19	50	-5.84	5.33e-09	9.65e-09	50	6.68	2.34e-11	4.76e-11	50	-8.39	5.05e-17	2.3e-16	50	9.43	3.99e-21	7.19e-20
Shared	LAMP1	50	5.83	5.45e-09	9.85e-09	50	7.99	1.37e-15	4.71e-15	50	-4.33	1.52e-05	2.46e-05	50	2.7	0.00689	0.01
Shared	TNFRSF21	50	-5.82	5.76e-09	1.04e-08	50	-8.47	2.43e-17	1.12e-16	50	6.59	4.46e-11	1.13e-10	50	-2.45	0.0143	0.0198
Shared	EPB41L5	50	5.78	7.51e-09	1.34e-08	50	6.1	1.05e-09	1.87e-09	50	3.3	0.000967	0.00138	50	5.38	7.53e-08	2.29e-07
Shared	MED1	50	-5.71	1.15e-08	2.05e-08	50	-7.8	6.19e-15	1.95e-14	50	4.43	9.43e-06	1.54e-05	50	3.17	0.00153	0.00253
Shared	TNFSF12	50	5.69	1.27e-08	2.24e-08	50	9.02	1.9e-19	1.31e-18	50	-8.03	9.75e-16	3.77e-15	50	2.63	0.00847	0.0121
Shared	SAMHD1	50	-5.65	1.58e-08	2.77e-08	50	-5.25	1.54e-07	2.38e-07	50	-7.47	8.23e-14	2.75e-13	50	-8.94	3.94e-19	4.26e-18
Shared	EPS8L2	50	5.65	1.61e-08	2.81e-08	50	-8.12	4.5e-16	1.7e-15	50	11.05	2.23e-28	1.17e-26	50	-6.29	3.23e-10	1.29e-09
Shared	PSMC5	50	-5.65	1.62e-08	2.83e-08	50	-7.26	4e-13	1.02e-12	50	5.29	1.26e-07	2.44e-07	50	3.18	0.0015	0.00247
Shared	PLGRKT	50	-5.64	1.74e-08	3.03e-08	50	-3.66	0.00025	0.000325	50	-2.95	0.00322	0.00447	50	-3.2	0.00136	0.00227
Shared	MSX2	50	-5.6	2.1e-08	3.65e-08	50	-8.69	3.48e-18	1.79e-17	50	4.71	2.43e-06	4.19e-06	50	-3.34	0.000835	0.00146
Shared	MAGED1	50	5.6	2.19e-08	3.81e-08	50	2.98	0.00289	0.00357	50	6.52	7.2e-11	1.77e-10	50	4.66	3.2e-06	8.07e-06
Shared	HDAC7	50	5.58	2.35e-08	4.07e-08	50	-2.95	0.00318	0.00393	50	3.23	0.00125	0.00178	50	-9.89	4.75e-23	1.48e-21
Shared	STRA6	50	-5.56	2.73e-08	4.72e-08	50	-9.97	2.05e-23	3.43e-22	50	3.2	0.00139	0.00197	50	-7.6	2.88e-14	1.77e-13
Shared	EZR	50	5.55	2.78e-08	4.79e-08	50	-2.81	0.0049	0.00598	50	7.19	6.71e-13	2.03e-12	50	-5.29	1.25e-07	3.69e-07
Shared	AHCYL1	50	5.53	3.16e-08	5.43e-08	50	2.64	0.0083	0.01	50	5.26	1.48e-07	2.85e-07	50	3.12	0.0018	0.00293
Shared	SLC17A5	50	5.52	3.44e-08	5.89e-08	50	8.36	6.35e-17	2.75e-16	50	-2.55	0.0109	0.0146	50	5.62	1.96e-08	6.4e-08
Shared	L3MBTL2	50	-5.5	3.82e-08	6.51e-08	50	-4.96	7.12e-07	1.06e-06	50	3.99	6.52e-05	0.000101	50	3.71	0.000208	0.000411
Shared	IRF6	50	5.37	7.8e-08	1.32e-07	50	-9.55	1.3e-21	1.43e-20	50	10.32	5.93e-25	9.83e-24	50	-3.95	7.68e-05	0.00016
Shared	TIAM1	50	-5.37	8.01e-08	1.36e-07	50	6.07	1.25e-09	2.22e-09	50	-11.24	2.47e-29	1.66e-27	50	2.2	0.028	0.037
Shared	PKP4	50	5.34	9.53e-08	1.61e-07	50	-4.64	3.46e-06	4.97e-06	50	5.26	1.46e-07	2.82e-07	50	-9.86	6.44e-23	1.93e-21
Shared	STAT3	50	-5.32	1.02e-07	1.72e-07	50	3.76	0.000172	0.000225	50	-4.07	4.8e-05	7.49e-05	50	8.03	9.46e-16	6.88e-15
Shared	NFATC4	50	-5.32	1.02e-07	1.72e-07	50	8.24	1.65e-16	6.68e-16	50	-9.02	1.89e-19	1.18e-18	50	6.34	2.28e-10	9.36e-10
Shared	GDF6	50	5.3	1.18e-07	1.98e-07	50	-9.72	2.38e-22	3.05e-21	50	10.04	1.07e-23	1.39e-22	50	-9.07	1.21e-19	1.46e-18
Shared	SLC38A1	50	5.28	1.27e-07	2.11e-07	50	9.76	1.71e-22	2.25e-21	50	-6.86	6.87e-12	1.86e-11	50	2.83	0.00461	0.00691
Shared	UPK3B	50	5.28	1.29e-07	2.16e-07	50	-9.01	1.99e-19	1.36e-18	50	10.96	5.96e-28	2.71e-26	50	-7.55	4.47e-14	2.73e-13
Shared	SORBS3	50	5.27	1.34e-07	2.24e-07	50	8.97	2.94e-19	1.93e-18	50	-7.79	6.86e-15	2.49e-14	50	3.34	0.000852	0.00148
Shared	MED28	50	5.22	1.79e-07	2.97e-07	50	3.63	0.00028	0.000362	50	5.65	1.62e-08	3.44e-08	50	4.98	6.37e-07	1.76e-06
Shared	PIP5K1A	50	-5.22	1.83e-07	3.02e-07	50	-7.99	1.33e-15	4.58e-15	50	7.38	1.54e-13	4.92e-13	50	3.3	0.000951	0.00165
Shared	CHD7	50	-5.22	1.83e-07	3.02e-07	50	-5.08	3.71e-07	5.58e-07	50	3.13	0.00177	0.0025	50	2.67	0.00761	0.011
Shared	PDCD1LG2	50	5.21	1.94e-07	3.2e-07	50	2.32	0.0201	0.0236	50	-6.31	2.75e-10	6.51e-10	50	-9.55	1.31e-21	2.66e-20
Shared	DEDD	50	5.19	2.15e-07	3.53e-07	50	9.34	9.35e-21	8.73e-20	50	-3.48	0.000497	0.000725	50	8.82	1.11e-18	1.15e-17
Shared	CUX1	50	5.18	2.2e-07	3.62e-07	50	9.39	5.76e-21	5.72e-20	50	-2.56	0.0105	0.0141	50	9.34	9.87e-21	1.52e-19
Shared	ADAM9	50	5.18	2.24e-07	3.67e-07	50	9.24	2.39e-20	1.93e-19	50	-6.51	7.36e-11	1.81e-10	50	3.76	0.000171	0.000343
Shared	ADGRG1	50	5.14	2.73e-07	4.45e-07	50	-7.52	5.43e-14	1.53e-13	50	10.11	5.09e-24	6.97e-23	50	-4.89	1.02e-06	2.75e-06
Shared	NPC1	50	5.11	3.14e-07	5.1e-07	50	9.94	2.68e-23	4.44e-22	50	-8.17	3.04e-16	1.24e-15	50	5.96	2.52e-09	9.1e-09
Shared	MEIS3	50	-5.08	3.7e-07	5.99e-07	50	2.85	0.00434	0.00533	50	-7.42	1.17e-13	3.8e-13	50	3.19	0.00144	0.00239
Shared	BMP2	50	5.07	3.96e-07	6.4e-07	50	-4.82	1.42e-06	2.09e-06	50	10.8	3.39e-27	1.2e-25	50	2.53	0.0114	0.0161
Shared	SRC	50	5.06	4.09e-07	6.59e-07	50	-2.43	0.0151	0.0178	50	5.31	1.07e-07	2.09e-07	50	-4.15	3.38e-05	7.43e-05
Shared	EFNB2	50	5.06	4.28e-07	6.89e-07	50	-4.37	1.26e-05	1.74e-05	50	10.36	3.6e-25	6.12e-24	50	3.57	0.000359	0.00068
Shared	SATB1	50	4.98	6.4e-07	1.02e-06	50	7.75	9.38e-15	2.9e-14	50	-6.52	6.86e-11	1.69e-10	50	2.22	0.0264	0.0351
Shared	EHBP1	50	-4.96	6.87e-07	1.09e-06	50	-6.97	3.22e-12	7.24e-12	50	6.08	1.18e-09	2.68e-09	50	2.98	0.00285	0.00445
Shared	APBB1	50	4.95	7.32e-07	1.16e-06	50	7.25	4.18e-13	1.06e-12	50	-4.85	1.26e-06	2.21e-06	50	3.3	0.000984	0.00169
Shared	SCAMP5	50	-4.93	8.15e-07	1.29e-06	50	-2.75	0.00589	0.00715	50	-4.76	1.9e-06	3.31e-06	50	-3.44	0.000584	0.00105
Shared	PTPRF	50	-4.9	9.39e-07	1.48e-06	50	3.74	0.000184	0.00024	50	-10.37	3.55e-25	6.11e-24	50	-6.27	3.72e-10	1.46e-09
Shared	MYOF	50	-4.9	9.52e-07	1.5e-06	50	9.2	3.53e-20	2.75e-19	50	-11.17	5.8e-29	3.43e-27	50	5.5	3.72e-08	1.18e-07
Shared	F2R	50	4.85	1.23e-06	1.92e-06	50	10.75	5.91e-27	2.45e-25	50	-8.36	6.18e-17	2.78e-16	50	9.14	6.09e-20	7.78e-19
Shared	F2RL2	50	4.81	1.5e-06	2.34e-06	50	8.72	2.84e-18	1.5e-17	50	-9.74	2.1e-22	2.05e-21	50	-4.7	2.64e-06	6.75e-06
Shared	FOXN3	50	4.79	1.63e-06	2.53e-06	50	8.23	1.94e-16	7.73e-16	50	-8.13	4.28e-16	1.72e-15	50	2.4	0.0166	0.0226
Shared	NTRK3	50	4.79	1.67e-06	2.59e-06	50	9.9	4.28e-23	6.65e-22	50	-9.1	9.21e-20	6.04e-19	50	8.31	9.26e-17	7.47e-16
Shared	RHOA	50	4.78	1.72e-06	2.67e-06	50	8.72	2.88e-18	1.51e-17	50	-7.22	5.04e-13	1.53e-12	50	2.51	0.012	0.0168
Shared	GPR173	50	4.78	1.75e-06	2.7e-06	50	9.39	5.91e-21	5.83e-20	50	-8.67	4.45e-18	2.34e-17	50	3.35	0.000796	0.0014
Shared	SCN3B	50	4.75	2.02e-06	3.11e-06	50	8.42	3.78e-17	1.71e-16	50	-9.5	2.11e-21	1.72e-20	50	-4.87	1.11e-06	2.98e-06
Shared	TRIP13	50	-4.73	2.26e-06	3.48e-06	50	-7.21	5.54e-13	1.39e-12	50	-2.09	0.0369	0.048	50	-6.57	4.88e-11	2.18e-10
Shared	CHD1	50	-4.73	2.26e-06	3.48e-06	50	-6.78	1.2e-11	2.54e-11	50	4.92	8.81e-07	1.57e-06	50	4	6.21e-05	0.000132
Shared	ZNF608	50	4.72	2.41e-06	3.7e-06	50	6.7	2.14e-11	4.38e-11	50	-6.32	2.55e-10	6.06e-10	50	-4.85	1.22e-06	3.27e-06
Shared	TRAPPC4	50	4.69	2.67e-06	4.09e-06	50	3.54	0.000396	0.000507	50	4.34	1.44e-05	2.33e-05	50	4.75	2.05e-06	5.29e-06
Shared	EHMT1	50	-4.69	2.72e-06	4.16e-06	50	-5.22	1.81e-07	2.78e-07	50	3.14	0.00166	0.00235	50	3.72	0.0002	0.000396
Shared	TGFBRAP1	50	4.69	2.79e-06	4.26e-06	50	2.18	0.0293	0.034	50	5.39	7.14e-08	1.41e-07	50	2.72	0.00653	0.00954
Shared	HBP1	50	4.68	2.92e-06	4.46e-06	50	7.67	1.75e-14	5.26e-14	50	-3.46	0.000541	0.000784	50	4.12	3.72e-05	8.08e-05
Shared	GOT2	50	-4.66	3.11e-06	4.74e-06	50	-6.65	3.01e-11	6.05e-11	50	4.09	4.37e-05	6.83e-05	50	-2.34	0.0193	0.026
Shared	F3	50	-4.63	3.62e-06	5.49e-06	50	8.73	2.56e-18	1.37e-17	50	-10.67	1.45e-26	3.66e-25	50	-8.27	1.31e-16	1.04e-15
Shared	STAP2	50	4.62	3.76e-06	5.69e-06	50	-5.63	1.84e-08	2.98e-08	50	-4.93	8.14e-07	1.46e-06	50	-11.88	1.53e-32	7.14e-30
Shared	GPR63	50	-4.62	3.77e-06	5.71e-06	50	-10.32	5.88e-25	1.3e-23	50	6.3	2.92e-10	6.9e-10	50	-7.29	3.19e-13	1.77e-12
Shared	SLC30A3	50	-4.55	5.41e-06	8.16e-06	50	6.41	1.47e-10	2.81e-10	50	-6.61	3.82e-11	9.73e-11	50	8.2	2.41e-16	1.82e-15
Shared	FOXO6	50	4.54	5.69e-06	8.57e-06	50	-8.61	7.36e-18	3.67e-17	50	8.4	4.51e-17	2.07e-16	50	5.75	8.88e-09	3.01e-08
Shared	PERP	50	4.54	5.69e-06	8.57e-06	50	8.95	3.62e-19	2.32e-18	50	-6.16	7.22e-10	1.67e-09	50	5.25	1.56e-07	4.57e-07
Shared	SCAI	50	4.52	6.07e-06	9.12e-06	50	7.85	4.05e-15	1.31e-14	50	-6.64	3.16e-11	8.13e-11	50	3.83	0.000127	0.000258
Shared	FZD2	50	4.48	7.51e-06	1.13e-05	50	6.54	6.32e-11	1.24e-10	50	-6.23	4.81e-10	1.13e-09	50	-2.1	0.0354	0.0462
Shared	ZNF263	50	-4.48	7.6e-06	1.14e-05	50	-4.33	1.51e-05	2.08e-05	50	2.28	0.0226	0.0297	50	3.39	0.000694	0.00123
Shared	ANKRD13A	50	4.44	9e-06	1.35e-05	50	3.3	0.000984	0.00124	50	-2.32	0.0205	0.0271	50	-2.82	0.00474	0.00709
Shared	SUMO1	50	-4.43	9.39e-06	1.4e-05	50	-4.48	7.53e-06	1.06e-05	50	3.55	0.000387	0.000569	50	3.77	0.000165	0.000332
Shared	TLE3	50	-4.36	1.28e-05	1.91e-05	50	-8.27	1.35e-16	5.58e-16	50	7.45	9e-14	2.98e-13	50	-3.05	0.00231	0.00366
Shared	CPM	50	-4.35	1.39e-05	2.07e-05	50	10.07	7.6e-24	1.41e-22	50	-9.22	3.02e-20	2.05e-19	50	9.31	1.29e-20	1.89e-19
Shared	SSTR1	50	4.31	1.64e-05	2.43e-05	50	7.7	1.36e-14	4.14e-14	50	-7.96	1.74e-15	6.54e-15	50	4.16	3.11e-05	6.87e-05
Shared	ASIC2	50	4.28	1.83e-05	2.72e-05	50	-6.87	6.3e-12	1.36e-11	50	9.69	3.24e-22	3.02e-21	50	-4.5	6.76e-06	1.64e-05
Shared	GNAO1	50	4.25	2.11e-05	3.11e-05	50	8.09	6.12e-16	2.27e-15	50	-10.02	1.22e-23	1.56e-22	50	-7.26	3.83e-13	2.1e-12
Shared	AKNA	50	4.24	2.27e-05	3.34e-05	50	8.45	3.01e-17	1.37e-16	50	-7.31	2.67e-13	8.31e-13	50	2.47	0.0137	0.019
Shared	GPR176	50	-4.21	2.51e-05	3.7e-05	50	6.39	1.66e-10	3.17e-10	50	-10.17	2.75e-24	3.95e-23	50	-2.11	0.035	0.0457
Shared	BMP3	50	4.21	2.54e-05	3.74e-05	50	8.73	2.54e-18	1.36e-17	50	-9.86	6.11e-23	6.73e-22	50	-2.73	0.00636	0.00932
Shared	BICD2	50	-4.21	2.56e-05	3.76e-05	50	-2.68	0.00742	0.00897	50	4.69	2.78e-06	4.76e-06	50	3.62	0.000295	0.000564
Shared	CRYL1	50	4.21	2.59e-05	3.81e-05	50	8.7	3.37e-18	1.75e-17	50	-3.86	0.000113	0.000171	50	6.31	2.87e-10	1.15e-09
Shared	MAGI3	50	4.2	2.68e-05	3.93e-05	50	7.83	4.74e-15	1.51e-14	50	-7.16	8.21e-13	2.45e-12	50	3.58	0.000337	0.000642
Shared	NEDD4	50	-4.13	3.55e-05	5.19e-05	50	7.87	3.66e-15	1.19e-14	50	-9.82	9.36e-23	9.7e-22	50	4.93	8.35e-07	2.28e-06
Shared	TNFRSF11A	50	-4.12	3.77e-05	5.49e-05	50	9.31	1.26e-20	1.13e-19	50	-10.67	1.4e-26	3.59e-25	50	8.75	2.13e-18	2.11e-17
Shared	ARFGAP2	50	4.05	5.21e-05	7.58e-05	50	2.62	0.00887	0.0107	50	5.36	8.2e-08	1.62e-07	50	4.82	1.44e-06	3.8e-06
Shared	SPRY2	50	4.01	6.05e-05	8.8e-05	50	8.87	7.12e-19	4.33e-18	50	-8.21	2.29e-16	9.48e-16	50	6.46	1.05e-10	4.53e-10
Shared	ATP6V0A2	50	4.01	6.07e-05	8.82e-05	50	2.19	0.0287	0.0334	50	5.34	9.1e-08	1.79e-07	50	4.47	7.94e-06	1.91e-05
Shared	NPTXR	50	3.98	7e-05	0.000102	50	9.2	3.62e-20	2.79e-19	50	-7.16	7.98e-13	2.39e-12	50	5.79	7.14e-09	2.45e-08
Shared	SLC8A1	50	3.96	7.59e-05	0.00011	50	8.31	9.69e-17	4.08e-16	50	-9.9	3.98e-23	4.56e-22	50	-7.1	1.21e-12	6.15e-12
Shared	RAB40B	50	3.91	9.29e-05	0.000134	50	6.91	4.93e-12	1.09e-11	50	-4.33	1.52e-05	2.46e-05	50	3.69	0.000228	0.000446
Shared	CBX5	50	3.9	9.51e-05	0.000137	50	5.94	2.78e-09	4.78e-09	50	-7.58	3.42e-14	1.17e-13	50	-4.49	7.27e-06	1.76e-05
Shared	PTPRA	50	3.88	0.000102	0.000147	50	9.08	1.04e-19	7.54e-19	50	-5.75	8.93e-09	1.93e-08	50	7.06	1.62e-12	8.11e-12
Shared	CXCR4	50	-3.88	0.000103	0.000148	50	4.86	1.18e-06	1.73e-06	50	-10.23	1.51e-24	2.26e-23	50	-3.23	0.00125	0.00209
Shared	PPP2CA	50	-3.88	0.000106	0.000153	50	-5.36	8.44e-08	1.31e-07	50	4.87	1.11e-06	1.95e-06	50	3.45	0.000562	0.00102
Shared	PPIE	50	-3.85	0.000117	0.000167	50	-9.6	7.81e-22	9.1e-21	50	6.81	9.53e-12	2.56e-11	50	-7.21	5.57e-13	3e-12
Shared	HINT1	50	3.83	0.000127	0.000181	50	6.23	4.66e-10	8.56e-10	50	-3.05	0.00226	0.00316	50	4.36	1.32e-05	3.07e-05
Shared	RBBP8	50	3.82	0.000134	0.000192	50	2.51	0.0121	0.0144	50	3.22	0.0013	0.00185	50	2.62	0.00886	0.0126
Shared	CRYM	50	3.78	0.000154	0.00022	50	7.75	9.09e-15	2.82e-14	50	-5.01	5.38e-07	9.78e-07	50	7.17	7.76e-13	4.1e-12
Shared	ARNT2	50	3.77	0.000162	0.000231	50	8.16	3.35e-16	1.29e-15	50	-8.91	5.23e-19	3.13e-18	50	-3.1	0.00192	0.00309
Shared	ANO6	50	3.76	0.00017	0.000242	50	9.1	9.37e-20	6.81e-19	50	-8.69	3.69e-18	1.96e-17	50	4.16	3.12e-05	6.88e-05
Shared	EXOC1	50	3.75	0.000176	0.000251	50	8.56	1.17e-17	5.71e-17	50	-7.1	1.23e-12	3.6e-12	50	4.45	8.61e-06	2.05e-05
Shared	WWP1	50	-3.7	0.000213	0.000303	50	-6.22	4.88e-10	8.95e-10	50	4.14	3.46e-05	5.44e-05	50	2.87	0.00407	0.00615
Shared	RASA1	50	3.66	0.000251	0.000355	50	6.85	7.31e-12	1.57e-11	50	-7.44	1.03e-13	3.38e-13	50	-2.69	0.00715	0.0104
Shared	FARP1	50	3.58	0.00034	0.000479	50	7.27	3.73e-13	9.56e-13	50	-8.91	5.32e-19	3.17e-18	50	-4.72	2.37e-06	6.1e-06
Shared	GLI3	50	3.49	0.000479	0.000667	50	9.08	1.12e-19	8.01e-19	50	-7.01	2.33e-12	6.57e-12	50	6.74	1.6e-11	7.41e-11
Shared	MLLT3	50	3.49	0.000479	0.000667	50	6.68	2.42e-11	4.9e-11	50	-6.8	1.04e-11	2.77e-11	50	4.3	1.71e-05	3.9e-05
Shared	CNTN1	50	3.46	0.000543	0.000755	50	-6.64	3.21e-11	6.44e-11	50	-8.66	4.77e-18	2.48e-17	50	-10.3	6.97e-25	3.76e-23
Shared	PAQR8	50	3.44	0.000589	0.000817	50	8.76	1.94e-18	1.08e-17	50	-10.67	1.4e-26	3.59e-25	50	3.62	0.000291	0.000558
Shared	USP22	50	3.43	0.000597	0.000827	50	3.94	8.29e-05	0.00011	50	3.24	0.00122	0.00173	50	5.64	1.69e-08	5.56e-08
Shared	POLR3K	50	-3.39	0.000697	0.000963	50	-7.22	5.31e-13	1.33e-12	50	7.28	3.23e-13	9.93e-13	50	2.78	0.00545	0.00808
Shared	NR3C2	50	3.37	0.000756	0.00104	50	6.14	8.32e-10	1.5e-09	50	-7.1	1.2e-12	3.54e-12	50	-3.96	7.56e-05	0.000158
Shared	ZNF438	50	3.29	0.00101	0.00139	50	8.65	5.26e-18	2.67e-17	50	-10.81	3.16e-27	1.14e-25	50	-3.54	0.000395	0.000742
Shared	TERF2	50	-3.25	0.00115	0.00158	50	-5.58	2.37e-08	3.81e-08	50	6.16	7.35e-10	1.69e-09	50	3.43	0.000606	0.00109
Shared	EIF2B1	50	3.25	0.00116	0.00159	50	2.13	0.0331	0.0383	50	3.07	0.00212	0.00298	50	2.4	0.0163	0.0222
Shared	EBAG9	50	-3.1	0.00193	0.0026	50	-9.83	8.43e-23	1.24e-21	50	8.14	3.93e-16	1.59e-15	50	-3.18	0.00149	0.00246
Shared	MCAM	50	3.03	0.00243	0.00327	50	-6.51	7.5e-11	1.47e-10	50	9.42	4.34e-21	3.38e-20	50	-3	0.00269	0.00422
Shared	JMJD1C	50	3.03	0.00248	0.00333	50	7.35	1.95e-13	5.13e-13	50	-7.02	2.23e-12	6.32e-12	50	2.7	0.00687	0.01
Shared	LRPAP1	50	3	0.0027	0.00362	50	7.65	1.95e-14	5.82e-14	50	-6.97	3.22e-12	8.97e-12	50	2.35	0.0187	0.0253
Shared	SLC7A1	50	-2.93	0.00334	0.00445	50	-6.4	1.52e-10	2.91e-10	50	5.92	3.29e-09	7.27e-09	50	-2.41	0.016	0.0219
Shared	ARRDC3	50	-2.91	0.00359	0.00476	50	5.37	7.96e-08	1.24e-07	50	-8.99	2.45e-19	1.53e-18	50	3.66	0.000253	0.00049
Shared	CEBPZ	50	-2.9	0.00373	0.00495	50	-5.71	1.15e-08	1.89e-08	50	5.35	8.65e-08	1.7e-07	50	4.83	1.37e-06	3.64e-06
Shared	ZMYM3	50	-2.88	0.00399	0.00528	50	6.88	6.04e-12	1.31e-11	50	-8.08	6.72e-16	2.63e-15	50	7.33	2.36e-13	1.34e-12
Shared	SLC3A2	50	-2.85	0.00439	0.0058	50	-6.85	7.59e-12	1.63e-11	50	7.64	2.12e-14	7.41e-14	50	3.03	0.00244	0.00385
Shared	SYT17	50	2.84	0.00449	0.00591	50	8.19	2.55e-16	9.98e-16	50	8.42	3.87e-17	1.79e-16	50	8.96	3.27e-19	3.58e-18
Shared	NCOA4	50	2.79	0.00531	0.00699	50	3.23	0.00122	0.00153	50	4.32	1.55e-05	2.5e-05	50	6.42	1.33e-10	5.66e-10
Shared	RBPJ	50	-2.79	0.00534	0.00703	50	3.85	0.000119	0.000157	50	-8.01	1.15e-15	4.4e-15	50	3.12	0.00184	0.00298
Shared	ESYT1	50	-2.78	0.00541	0.00711	50	5.66	1.5e-08	2.44e-08	50	-9.65	4.91e-22	4.38e-21	50	-2.91	0.0036	0.00549
Shared	PLD2	50	2.77	0.00553	0.00726	50	9.37	7.4e-21	7.11e-20	50	-6.54	6.27e-11	1.55e-10	50	7.83	5.05e-15	3.37e-14
Shared	DENND4C	50	2.74	0.00608	0.00797	50	8.37	5.88e-17	2.55e-16	50	-8.78	1.67e-18	9.41e-18	50	3.64	0.000276	0.000532
Shared	HDAC5	50	2.73	0.00624	0.00818	50	8.95	3.56e-19	2.29e-18	50	-8.63	6.27e-18	3.23e-17	50	4.09	4.37e-05	9.37e-05
Shared	TFR2	50	2.73	0.00636	0.00832	50	7.61	2.65e-14	7.73e-14	50	-6.22	4.86e-10	1.14e-09	50	2.33	0.0199	0.0267
Shared	MAST1	50	-2.71	0.0067	0.00874	50	8.25	1.61e-16	6.53e-16	50	-10.66	1.55e-26	3.84e-25	50	7.73	1.11e-14	7.22e-14
Shared	SMARCE1	50	2.7	0.00687	0.00895	50	2.63	0.00855	0.0103	50	3.6	0.000323	0.000476	50	3.91	9.09e-05	0.000188
Shared	MAP3K1	50	2.62	0.00871	0.0113	50	-6.27	3.66e-10	6.81e-10	50	5.09	3.5e-07	6.46e-07	50	-6.05	1.43e-09	5.26e-09
Shared	ZHX2	50	-2.6	0.00943	0.0122	50	5.21	1.9e-07	2.91e-07	50	-9.38	6.63e-21	5e-20	50	-3.43	0.000597	0.00107
Shared	TNKS1BP1	50	-2.57	0.0102	0.0132	50	-8.64	5.87e-18	2.96e-17	50	5.25	1.48e-07	2.86e-07	50	-5.69	1.27e-08	4.24e-08
Shared	GRK5	50	-2.54	0.0112	0.0145	50	7.51	5.75e-14	1.61e-13	50	-9.96	2.23e-23	2.71e-22	50	4.52	6.26e-06	1.53e-05
Shared	ADGRL3	50	2.51	0.0121	0.0156	50	7.96	1.69e-15	5.74e-15	50	-6.15	7.84e-10	1.8e-09	50	8.48	2.17e-17	1.92e-16
Shared	ADCY9	50	-2.49	0.0129	0.0165	50	6.57	4.89e-11	9.67e-11	50	-8.29	1.09e-16	4.69e-16	50	4.16	3.24e-05	7.14e-05
Shared	CMKLR1	50	2.4	0.0163	0.0208	50	9.19	3.8e-20	2.91e-19	50	-9.73	2.24e-22	2.16e-21	50	9.31	1.29e-20	1.89e-19
Shared	SAFB2	50	-2.38	0.0172	0.0219	50	-4.41	1.01e-05	1.41e-05	50	5.19	2.05e-07	3.91e-07	50	3.24	0.00118	0.00199
Shared	ELF1	50	2.37	0.0179	0.0229	50	-5.1	3.42e-07	5.17e-07	50	3.87	0.000108	0.000164	50	-8.76	1.98e-18	1.97e-17
Shared	PPRC1	50	-2.31	0.021	0.0267	50	-4.45	8.74e-06	1.22e-05	50	6.31	2.85e-10	6.74e-10	50	4.66	3.17e-06	8.01e-06
Shared	SNTA1	50	-2.31	0.0211	0.0267	50	8.51	1.75e-17	8.18e-17	50	-6.88	5.93e-12	1.61e-11	50	9.58	9.31e-22	1.95e-20
Shared	ELK3	50	2.3	0.0216	0.0274	50	9.38	6.52e-21	6.38e-20	50	-8.95	3.53e-19	2.14e-18	50	6.15	7.93e-10	2.97e-09
Shared	PIK3CD	50	-2.29	0.022	0.0278	50	4.95	7.57e-07	1.12e-06	50	-8.95	3.61e-19	2.18e-18	50	3.05	0.00229	0.00364
Shared	S100A6	50	-2.28	0.0225	0.0283	50	7.36	1.89e-13	4.99e-13	50	-8.49	2.09e-17	9.99e-17	50	5.33	9.82e-08	2.96e-07
Shared	GRIK2	50	2.28	0.0227	0.0287	50	-8.52	1.58e-17	7.49e-17	50	9.95	2.43e-23	2.88e-22	50	9.25	2.24e-20	3.09e-19
Shared	URI1	50	2.26	0.0237	0.0298	50	-4.35	1.35e-05	1.87e-05	50	3.82	0.000134	0.000202	50	-7.11	1.14e-12	5.85e-12
Shared	PNRC1	50	2.22	0.0262	0.0328	50	7.15	8.79e-13	2.14e-12	50	-6.27	3.72e-10	8.74e-10	50	3.87	0.000108	0.000223
Shared	ANKZF1	50	-2.19	0.0282	0.0353	50	-4.19	2.77e-05	3.77e-05	50	4.55	5.4e-06	9.01e-06	50	-2.96	0.00312	0.00485
Shared	PER3	50	2.18	0.0292	0.0365	50	3.84	0.000124	0.000163	50	-3.8	0.000145	0.000218	50	3.45	0.000556	0.00101
Shared	SSRP1	50	2.17	0.0298	0.0372	50	-5.9	3.7e-09	6.33e-09	50	7.92	2.43e-15	9.12e-15	50	3.4	0.000684	0.00122
Shared	TMEM30A	50	-2.17	0.0298	0.0372	50	2.63	0.00851	0.0103	50	-5.39	7.16e-08	1.41e-07	50	2.77	0.00565	0.00835
Shared	ATF7	50	2.14	0.0324	0.0404	50	7.46	8.77e-14	2.42e-13	50	-7.45	9.61e-14	3.16e-13	50	2.3	0.0212	0.0284
Shared	PPARA	50	2.13	0.0332	0.0413	50	5.98	2.29e-09	3.98e-09	50	-8.77	1.74e-18	9.8e-18	50	3.23	0.00123	0.00206
Shared	SLC26A7	50	2.05	0.0402	0.0498	50	9.65	5.12e-22	6.27e-21	50	-9.1	9.36e-20	6.08e-19	50	9.5	2.01e-21	3.76e-20
kd_vc oe_wt kd_wt	TESC	NA	NA	NA	NA	50	10.44	1.69e-25	4.33e-24	50	-7.04	1.87e-12	5.35e-12	50	8.98	2.74e-19	3.06e-18
kd_vc oe_wt kd_wt	ATP2B2	NA	NA	NA	NA	50	10.42	2.09e-25	5.17e-24	50	-8.75	2.09e-18	1.14e-17	50	9.81	9.75e-23	2.74e-21
kd_vc oe_wt kd_wt	ADCY2	NA	NA	NA	NA	50	10.23	1.39e-24	2.93e-23	50	-8.76	1.96e-18	1.08e-17	50	9.36	7.82e-21	1.29e-19
kd_vc oe_wt kd_wt	LRP4	NA	NA	NA	NA	50	10.07	7.44e-24	1.4e-22	50	-10.48	1.07e-25	1.99e-24	50	9.06	1.31e-19	1.55e-18
kd_vc oe_wt kd_wt	PALM	NA	NA	NA	NA	50	9.45	3.36e-21	3.54e-20	50	-7.67	1.78e-14	6.26e-14	50	7.25	4.02e-13	2.2e-12
kd_vc oe_wt kd_wt	JAG1	NA	NA	NA	NA	50	-9.31	1.31e-20	1.16e-19	50	7.47	8.24e-14	2.75e-13	50	-7.05	1.84e-12	9.17e-12
kd_vc oe_wt kd_wt	RAC3	NA	NA	NA	NA	50	9.3	1.36e-20	1.19e-19	50	-6.64	3.07e-11	7.93e-11	50	7.44	9.71e-14	5.82e-13
kd_vc oe_wt kd_wt	ADD2	NA	NA	NA	NA	50	9.3	1.42e-20	1.24e-19	50	-9.26	2.12e-20	1.49e-19	50	9.64	5.22e-22	1.15e-20
kd_vc oe_wt kd_wt	CHD1L	NA	NA	NA	NA	50	9.23	2.63e-20	2.09e-19	50	-10.29	8.04e-25	1.27e-23	50	9.94	2.66e-23	9.37e-22
kd_vc oe_wt kd_wt	ZNF606	NA	NA	NA	NA	50	-9.19	3.85e-20	2.94e-19	50	9.9	4.31e-23	4.9e-22	50	-9.08	1.11e-19	1.36e-18
kd_vc oe_wt kd_wt	ZNF385B	NA	NA	NA	NA	50	9.07	1.2e-19	8.52e-19	50	-9.38	6.45e-21	4.91e-20	50	8.52	1.57e-17	1.42e-16
kd_vc oe_wt kd_wt	EMP2	NA	NA	NA	NA	50	-9.06	1.35e-19	9.54e-19	50	8.65	5.36e-18	2.77e-17	50	-8.25	1.6e-16	1.24e-15
kd_vc oe_wt kd_wt	PARD6G	NA	NA	NA	NA	50	9.02	1.8e-19	1.25e-18	50	-8.08	6.44e-16	2.53e-15	50	7.4	1.32e-13	7.84e-13
kd_vc oe_wt kd_wt	HES1	NA	NA	NA	NA	50	-8.83	1.07e-18	6.22e-18	50	8.57	1e-17	4.98e-17	50	-9	2.29e-19	2.59e-18
kd_vc oe_wt kd_wt	SLC12A9	NA	NA	NA	NA	50	8.81	1.23e-18	7.12e-18	50	-3.08	0.00206	0.0029	50	6.68	2.38e-11	1.09e-10
kd_vc oe_wt kd_wt	MNX1	NA	NA	NA	NA	50	8.79	1.55e-18	8.87e-18	50	-10.25	1.22e-24	1.86e-23	50	4.29	1.79e-05	4.06e-05
kd_vc oe_wt kd_wt	NRSN2	NA	NA	NA	NA	50	8.78	1.68e-18	9.46e-18	50	-5.81	6.39e-09	1.38e-08	50	7.96	1.66e-15	1.16e-14
kd_vc oe_wt kd_wt	CEMIP	NA	NA	NA	NA	50	8.77	1.76e-18	9.88e-18	50	-10.14	3.82e-24	5.39e-23	50	-6.85	7.39e-12	3.48e-11
kd_vc oe_wt kd_wt	ITGB1	NA	NA	NA	NA	50	8.64	5.73e-18	2.89e-17	50	-10.77	4.64e-27	1.52e-25	50	-5.21	1.92e-07	5.6e-07
kd_vc oe_wt kd_wt	ZDHHC5	NA	NA	NA	NA	50	-8.55	1.24e-17	6.02e-17	50	8.71	3.15e-18	1.7e-17	50	3.22	0.00128	0.00213
kd_vc oe_wt kd_wt	LSP1	NA	NA	NA	NA	50	8.54	1.36e-17	6.5e-17	50	-8.98	2.7e-19	1.68e-18	50	7.55	4.51e-14	2.74e-13
kd_vc oe_wt kd_wt	ZNF496	NA	NA	NA	NA	50	8.52	1.64e-17	7.69e-17	50	-5.58	2.4e-08	5.01e-08	50	9.93	3.23e-23	1.08e-21
kd_vc oe_wt kd_wt	CSPG5	NA	NA	NA	NA	50	8.5	1.9e-17	8.87e-17	50	-8.84	9.51e-19	5.45e-18	50	8.93	4.22e-19	4.51e-18
kd_vc oe_wt kd_wt	HDAC9	NA	NA	NA	NA	50	8.33	8.38e-17	3.58e-16	50	-9.1	9.28e-20	6.06e-19	50	-2.51	0.012	0.0168
kd_vc oe_wt kd_wt	NEO1	NA	NA	NA	NA	50	-8.29	1.13e-16	4.73e-16	50	9.72	2.45e-22	2.33e-21	50	6.87	6.43e-12	3.05e-11
kd_vc oe_wt kd_wt	BDKRB2	NA	NA	NA	NA	50	-8.29	1.14e-16	4.76e-16	50	5.26	1.41e-07	2.72e-07	50	-7.4	1.38e-13	8.15e-13
kd_vc oe_wt kd_wt	ZBTB38	NA	NA	NA	NA	50	8.22	1.99e-16	7.92e-16	50	-8.77	1.84e-18	1.03e-17	50	5.48	4.35e-08	1.37e-07
kd_vc oe_wt kd_wt	RGMB	NA	NA	NA	NA	50	8.11	4.87e-16	1.83e-15	50	-5.82	5.77e-09	1.26e-08	50	9.4	5.66e-21	9.69e-20
kd_vc oe_wt kd_wt	RAB3B	NA	NA	NA	NA	50	8	1.29e-15	4.47e-15	50	-10.01	1.34e-23	1.7e-22	50	-6.18	6.59e-10	2.51e-09
kd_vc oe_wt kd_wt	RTN4RL2	NA	NA	NA	NA	50	7.97	1.64e-15	5.56e-15	50	-6.39	1.69e-10	4.07e-10	50	4.33	1.46e-05	3.38e-05
kd_vc oe_wt kd_wt	MEIS2	NA	NA	NA	NA	50	-7.91	2.57e-15	8.52e-15	50	6.91	4.71e-12	1.3e-11	50	-3.13	0.00177	0.00288
kd_vc oe_wt kd_wt	RAB38	NA	NA	NA	NA	50	7.84	4.35e-15	1.4e-14	50	-8.65	5.03e-18	2.61e-17	50	4.33	1.47e-05	3.41e-05
kd_vc oe_wt kd_wt	PPARD	NA	NA	NA	NA	50	7.75	9.31e-15	2.89e-14	50	-10.16	2.88e-24	4.1e-23	50	-5.03	4.95e-07	1.39e-06
kd_vc oe_wt kd_wt	TSPAN5	NA	NA	NA	NA	50	7.61	2.77e-14	8.02e-14	50	-7.8	6.35e-15	2.31e-14	50	4.59	4.52e-06	1.12e-05
kd_vc oe_wt kd_wt	PPL	NA	NA	NA	NA	50	7.57	3.68e-14	1.05e-13	50	-5.4	6.66e-08	1.32e-07	50	10.47	1.18e-25	8.28e-24
kd_vc oe_wt kd_wt	PSMC3	NA	NA	NA	NA	50	-7.49	6.8e-14	1.89e-13	50	5.47	4.53e-08	9.17e-08	50	-5.46	4.72e-08	1.49e-07
kd_vc oe_wt kd_wt	ZNF131	NA	NA	NA	NA	50	-7.41	1.23e-13	3.33e-13	50	7.37	1.7e-13	5.37e-13	50	3.56	0.00037	0.000698
kd_vc oe_wt kd_wt	RALA	NA	NA	NA	NA	50	7.4	1.31e-13	3.55e-13	50	-9.13	6.71e-20	4.44e-19	50	4.78	1.79e-06	4.66e-06
kd_vc oe_wt kd_wt	PHF19	NA	NA	NA	NA	50	7.3	2.8e-13	7.25e-13	50	-7.16	8.17e-13	2.45e-12	50	3.27	0.00107	0.00182
kd_vc oe_wt kd_wt	MTA2	NA	NA	NA	NA	50	-7.28	3.22e-13	8.27e-13	50	8.28	1.22e-16	5.19e-16	50	2.65	0.00817	0.0117
kd_vc oe_wt kd_wt	GNAS	NA	NA	NA	NA	50	7.24	4.36e-13	1.11e-12	50	-4.53	6e-06	9.96e-06	50	4.66	3.24e-06	8.15e-06
kd_vc oe_wt kd_wt	MLXIP	NA	NA	NA	NA	50	-7.2	6.05e-13	1.5e-12	50	4.59	4.44e-06	7.43e-06	50	-7.34	2.21e-13	1.26e-12
kd_vc oe_wt kd_wt	RGS17	NA	NA	NA	NA	50	7.16	8.16e-13	1.99e-12	50	-9.42	4.61e-21	3.57e-20	50	2.69	0.00707	0.0103
kd_vc oe_wt kd_wt	GNG7	NA	NA	NA	NA	50	-7.11	1.2e-12	2.9e-12	50	8.72	2.7e-18	1.47e-17	50	-6.45	1.15e-10	4.96e-10
kd_vc oe_wt kd_wt	PTPRJ	NA	NA	NA	NA	50	-7.07	1.58e-12	3.74e-12	50	6.12	9.2e-10	2.11e-09	50	-6.34	2.26e-10	9.3e-10
kd_vc oe_wt kd_wt	LIMA1	NA	NA	NA	NA	50	-7.03	2.03e-12	4.72e-12	50	9.62	6.45e-22	5.58e-21	50	3.34	0.000828	0.00145
kd_vc oe_wt kd_wt	TSPAN14	NA	NA	NA	NA	50	-6.99	2.75e-12	6.3e-12	50	4.62	3.79e-06	6.4e-06	50	-6.63	3.35e-11	1.5e-10
kd_vc oe_wt kd_wt	SEZ6L2	NA	NA	NA	NA	50	-6.98	2.93e-12	6.64e-12	50	-9.32	1.14e-20	8.26e-20	50	-9.74	2.04e-22	4.94e-21
kd_vc oe_wt kd_wt	XPR1	NA	NA	NA	NA	50	-6.95	3.66e-12	8.16e-12	50	5.65	1.62e-08	3.43e-08	50	-9.56	1.22e-21	2.53e-20
kd_vc oe_wt kd_wt	FEN1	NA	NA	NA	NA	50	-6.77	1.29e-11	2.73e-11	50	6.91	4.88e-12	1.34e-11	50	-2.9	0.00374	0.00569
kd_vc oe_wt kd_wt	ARRDC4	NA	NA	NA	NA	50	-6.74	1.63e-11	3.41e-11	50	7.73	1.12e-14	3.98e-14	50	-2.13	0.033	0.0432
kd_vc oe_wt kd_wt	ZNF266	NA	NA	NA	NA	50	-6.67	2.54e-11	5.14e-11	50	6.88	6.04e-12	1.64e-11	50	-7.86	3.96e-15	2.69e-14
kd_vc oe_wt kd_wt	IFNAR1	NA	NA	NA	NA	50	6.62	3.64e-11	7.23e-11	50	-8.01	1.13e-15	4.35e-15	50	4.19	2.73e-05	6.09e-05
kd_vc oe_wt kd_wt	TMEM97	NA	NA	NA	NA	50	6.59	4.54e-11	9e-11	50	-8.33	7.82e-17	3.46e-16	50	2.35	0.0186	0.0252
kd_vc oe_wt kd_wt	LIG4	NA	NA	NA	NA	50	-6.52	6.84e-11	1.34e-10	50	9.79	1.27e-22	1.29e-21	50	4.19	2.82e-05	6.27e-05
kd_vc oe_wt kd_wt	MPP5	NA	NA	NA	NA	50	-6.42	1.34e-10	2.58e-10	50	6.42	1.4e-10	3.4e-10	50	2.87	0.00408	0.00616
kd_vc oe_wt kd_wt	SCN3A	NA	NA	NA	NA	50	6.34	2.24e-10	4.26e-10	50	-8.84	9.27e-19	5.33e-18	50	-2.65	0.00797	0.0114
kd_vc oe_wt kd_wt	MYO1C	NA	NA	NA	NA	50	-6.31	2.81e-10	5.28e-10	50	5.73	1.03e-08	2.21e-08	50	-6.42	1.4e-10	5.96e-10
kd_vc oe_wt kd_wt	MARK2	NA	NA	NA	NA	50	-6.21	5.41e-10	9.86e-10	50	8.54	1.29e-17	6.35e-17	50	2.59	0.00953	0.0136
kd_vc oe_wt kd_wt	TGFA	NA	NA	NA	NA	50	-6.1	1.06e-09	1.9e-09	50	-7.3	2.84e-13	8.79e-13	50	-9.36	8.2e-21	1.34e-19
kd_vc oe_wt kd_wt	FMNL3	NA	NA	NA	NA	50	6.08	1.23e-09	2.19e-09	50	-8.39	4.97e-17	2.27e-16	50	-2.44	0.0145	0.02
kd_vc oe_wt kd_wt	SDF4	NA	NA	NA	NA	50	6.03	1.6e-09	2.81e-09	50	-4.68	2.88e-06	4.91e-06	50	3.76	0.00017	0.000341
kd_vc oe_wt kd_wt	LMBR1L	NA	NA	NA	NA	50	5.9	3.58e-09	6.13e-09	50	-7.68	1.63e-14	5.76e-14	50	3.67	0.000247	0.00048
kd_vc oe_wt kd_wt	TULP3	NA	NA	NA	NA	50	5.88	4.15e-09	7.05e-09	50	-3.85	0.000117	0.000176	50	4.12	3.84e-05	8.31e-05
kd_vc oe_wt kd_wt	BCL6	NA	NA	NA	NA	50	5.87	4.32e-09	7.32e-09	50	-5.02	5.12e-07	9.33e-07	50	3.11	0.00189	0.00306
kd_vc oe_wt kd_wt	ZNF830	NA	NA	NA	NA	50	-5.83	5.57e-09	9.38e-09	50	7.04	1.89e-12	5.41e-12	50	2.43	0.0152	0.0209
kd_vc oe_wt kd_wt	LEF1	NA	NA	NA	NA	50	5.83	5.6e-09	9.42e-09	50	-8.26	1.5e-16	6.34e-16	50	-2.37	0.0179	0.0242
kd_vc oe_wt kd_wt	LIN7C	NA	NA	NA	NA	50	-5.77	8.05e-09	1.34e-08	50	9.86	6.16e-23	6.73e-22	50	3.2	0.00139	0.00231
kd_vc oe_wt kd_wt	STK36	NA	NA	NA	NA	50	-5.52	3.35e-08	5.33e-08	50	6.33	2.39e-10	5.68e-10	50	-6.05	1.46e-09	5.36e-09
kd_vc oe_wt kd_wt	TCAF2	NA	NA	NA	NA	50	5.48	4.17e-08	6.6e-08	50	-6.36	1.99e-10	4.77e-10	50	2.89	0.00388	0.00589
kd_vc oe_wt kd_wt	LRBA	NA	NA	NA	NA	50	5.46	4.78e-08	7.53e-08	50	-3.08	0.00205	0.00288	50	3.08	0.00208	0.00333
kd_vc oe_wt kd_wt	TPCN2	NA	NA	NA	NA	50	5.31	1.11e-07	1.73e-07	50	-3.68	0.000233	0.000348	50	3.35	0.000795	0.0014
kd_vc oe_wt kd_wt	SEC14L2	NA	NA	NA	NA	50	-5.24	1.61e-07	2.48e-07	50	-3.4	0.000684	0.000986	50	-8.76	1.88e-18	1.88e-17
kd_vc oe_wt kd_wt	MXI1	NA	NA	NA	NA	50	5.21	1.85e-07	2.84e-07	50	-5.14	2.81e-07	5.28e-07	50	3.37	0.000739	0.00131
kd_vc oe_wt kd_wt	TSG101	NA	NA	NA	NA	50	-5.13	2.92e-07	4.45e-07	50	8.5	1.89e-17	9.07e-17	50	3.01	0.00263	0.00413
kd_vc oe_wt kd_wt	ITPR1	NA	NA	NA	NA	50	5.13	2.97e-07	4.52e-07	50	-8.4	4.43e-17	2.04e-16	50	-3.04	0.00238	0.00376
kd_vc oe_wt kd_wt	CCT3	NA	NA	NA	NA	50	-5.05	4.38e-07	6.53e-07	50	5.09	3.5e-07	6.46e-07	50	2.14	0.0323	0.0423
kd_vc oe_wt kd_wt	SLC39A14	NA	NA	NA	NA	50	-4.94	7.71e-07	1.14e-06	50	4.05	5.19e-05	8.08e-05	50	-8.26	1.43e-16	1.11e-15
kd_vc oe_wt kd_wt	BHLHE40	NA	NA	NA	NA	50	4.9	9.77e-07	1.44e-06	50	-9.12	7.83e-20	5.16e-19	50	3.24	0.0012	0.00202
kd_vc oe_wt kd_wt	ZNF354A	NA	NA	NA	NA	50	-4.73	2.23e-06	3.22e-06	50	6.8	1.03e-11	2.77e-11	50	2.79	0.00521	0.00775
kd_vc oe_wt kd_wt	RORA	NA	NA	NA	NA	50	4.58	4.61e-06	6.57e-06	50	-4.9	9.65e-07	1.72e-06	50	2.54	0.0109	0.0155
kd_vc oe_wt kd_wt	TSPAN15	NA	NA	NA	NA	50	4.56	5.22e-06	7.41e-06	50	-4.76	1.94e-06	3.37e-06	50	2.47	0.0135	0.0187
kd_vc oe_wt kd_wt	BAZ1A	NA	NA	NA	NA	50	-4.53	5.92e-06	8.4e-06	50	4.53	6.02e-06	9.98e-06	50	3.79	0.00015	0.000304
kd_vc oe_wt kd_wt	TEAD1	NA	NA	NA	NA	50	4.51	6.35e-06	8.97e-06	50	8.57	1.01e-17	5e-17	50	2.93	0.00339	0.00521
kd_vc oe_wt kd_wt	ZFP91	NA	NA	NA	NA	50	-4.42	9.92e-06	1.38e-05	50	8.43	3.48e-17	1.62e-16	50	2.29	0.022	0.0293
kd_vc oe_wt kd_wt	SNX18	NA	NA	NA	NA	50	4.38	1.18e-05	1.64e-05	50	-3.11	0.0019	0.00268	50	3.27	0.00106	0.00181
kd_vc oe_wt kd_wt	ZMYND19	NA	NA	NA	NA	50	-4.37	1.27e-05	1.76e-05	50	5.43	5.68e-08	1.13e-07	50	3.08	0.00207	0.00332
kd_vc oe_wt kd_wt	PNPLA2	NA	NA	NA	NA	50	-4.18	2.97e-05	4.02e-05	50	5.86	4.63e-09	1.02e-08	50	2.54	0.0111	0.0157
kd_vc oe_wt kd_wt	FLAD1	NA	NA	NA	NA	50	-4.01	6.03e-05	8.04e-05	50	6.41	1.44e-10	3.49e-10	50	2.5	0.0124	0.0173
kd_vc oe_wt kd_wt	PAXBP1	NA	NA	NA	NA	50	-3.89	9.85e-05	0.00013	50	7.37	1.66e-13	5.26e-13	50	2.74	0.00612	0.00899
kd_vc oe_wt kd_wt	TAF5L	NA	NA	NA	NA	50	-3.69	0.000222	0.000289	50	6.07	1.28e-09	2.89e-09	50	3.7	0.000218	0.000427
kd_vc oe_wt kd_wt	UBP1	NA	NA	NA	NA	50	-3.61	0.000304	0.000392	50	5.39	7.1e-08	1.41e-07	50	2.95	0.00313	0.00485
kd_vc oe_wt kd_wt	DDX5	NA	NA	NA	NA	50	-3.6	0.000321	0.000413	50	6.93	4.32e-12	1.2e-11	50	3.97	7.12e-05	0.000149
kd_vc oe_wt kd_wt	SRSF2	NA	NA	NA	NA	50	-3.3	0.000952	0.00121	50	5.17	2.31e-07	4.37e-07	50	2.95	0.00314	0.00486
kd_vc oe_wt kd_wt	EID2	NA	NA	NA	NA	50	-3.29	0.000999	0.00126	50	5.46	4.71e-08	9.51e-08	50	2.37	0.0177	0.0241
kd_vc oe_wt kd_wt	NAA15	NA	NA	NA	NA	50	-3.1	0.00194	0.00242	50	6.04	1.51e-09	3.41e-09	50	2.59	0.00947	0.0135
kd_vc oe_wt kd_wt	PAK1IP1	NA	NA	NA	NA	50	-3.09	0.00203	0.00252	50	5.5	3.9e-08	7.96e-08	50	2.91	0.00357	0.00545
kd_vc oe_wt kd_wt	UBE2I	NA	NA	NA	NA	50	3.07	0.00214	0.00266	50	-2.88	0.00398	0.0055	50	2.78	0.00545	0.00808
kd_vc oe_wt kd_wt	MCC	NA	NA	NA	NA	50	2.99	0.00281	0.00349	50	-3.07	0.00214	0.003	50	3.58	0.000345	0.000654
kd_vc oe_wt kd_wt	DBN1	NA	NA	NA	NA	50	2.92	0.0035	0.00432	50	2.18	0.0289	0.0378	50	5.83	5.54e-09	1.92e-08
kd_vc oe_wt kd_wt	TAF1B	NA	NA	NA	NA	50	-2.82	0.00477	0.00584	50	4.3	1.69e-05	2.71e-05	50	4	6.22e-05	0.000132
kd_vc oe_wt kd_wt	LRRC8B	NA	NA	NA	NA	50	-2.79	0.0053	0.00646	50	4.62	3.86e-06	6.52e-06	50	2.99	0.00278	0.00434
kd_vc oe_wt kd_wt	GNB5	NA	NA	NA	NA	50	2.48	0.0133	0.0158	50	-3.32	0.000914	0.00131	50	2.98	0.00287	0.00447
kd_vc oe_wt kd_wt	TCF25	NA	NA	NA	NA	50	2.4	0.0163	0.0192	50	-2.78	0.00545	0.00747	50	3.99	6.68e-05	0.000141
kd_vc oe_wt kd_wt	XRN2	NA	NA	NA	NA	50	2.27	0.023	0.0269	50	2.54	0.0112	0.0151	50	4.71	2.53e-06	6.49e-06
kd_vc oe_wt kd_wt	HDAC3	NA	NA	NA	NA	50	2.26	0.0241	0.0281	50	-2.65	0.00796	0.0108	50	2.64	0.00826	0.0118
kd_vc oe_wt kd_wt	EWSR1	NA	NA	NA	NA	50	2.21	0.0271	0.0315	50	7.32	2.45e-13	7.65e-13	50	4.38	1.21e-05	2.84e-05
kd_vc oe_wt kd_wt	NACC2	NA	NA	NA	NA	50	-2.14	0.0325	0.0376	50	4.25	2.16e-05	3.44e-05	50	3	0.00268	0.0042
oe_vc oe_wt kd_wt	UNC5A	50	-10.62	2.4e-26	1.99e-24	NA	NA	NA	NA	50	-8.27	1.32e-16	5.61e-16	50	7.11	1.14e-12	5.87e-12
oe_vc oe_wt kd_wt	SCN9A	50	10.01	1.32e-23	3.15e-22	NA	NA	NA	NA	50	7.84	4.42e-15	1.63e-14	50	-8.62	6.71e-18	6.24e-17
oe_vc oe_wt kd_wt	MAP7	50	9.92	3.52e-23	7.51e-22	NA	NA	NA	NA	50	5.17	2.35e-07	4.43e-07	50	-5.44	5.3e-08	1.66e-07
oe_vc oe_wt kd_wt	JPH2	50	9.75	1.77e-22	3.15e-21	NA	NA	NA	NA	50	9.27	1.82e-20	1.29e-19	50	-4.4	1.08e-05	2.54e-05
oe_vc oe_wt kd_wt	EMP1	50	-9.71	2.86e-22	4.73e-21	NA	NA	NA	NA	50	-3.89	0.000101	0.000154	50	5.19	2.11e-07	6.14e-07
oe_vc oe_wt kd_wt	SLC47A1	50	9.65	5.1e-22	7.57e-21	NA	NA	NA	NA	50	11.57	5.96e-31	6.53e-29	50	6.65	2.91e-11	1.32e-10
oe_vc oe_wt kd_wt	ANKRD1	50	9.63	6e-22	8.71e-21	NA	NA	NA	NA	50	10.56	4.44e-26	8.94e-25	50	-9.1	8.81e-20	1.1e-18
oe_vc oe_wt kd_wt	CA2	50	-9.44	3.83e-21	4.78e-20	NA	NA	NA	NA	50	-8.43	3.38e-17	1.58e-16	50	4.99	6.09e-07	1.69e-06
oe_vc oe_wt kd_wt	ZNF850	50	9.37	7.35e-21	8.48e-20	NA	NA	NA	NA	50	7.36	1.79e-13	5.66e-13	50	-8.42	3.69e-17	3.08e-16
oe_vc oe_wt kd_wt	KCTD12	50	-9.21	3.28e-20	3.16e-19	NA	NA	NA	NA	50	-6.49	8.31e-11	2.04e-10	50	8	1.25e-15	8.83e-15
oe_vc oe_wt kd_wt	KCTD8	50	9.17	4.89e-20	4.47e-19	NA	NA	NA	NA	50	5.89	3.93e-09	8.65e-09	50	-5.43	5.52e-08	1.72e-07
oe_vc oe_wt kd_wt	VSIG1	50	9.07	1.14e-19	9.57e-19	NA	NA	NA	NA	50	9.39	5.92e-21	4.55e-20	50	-8.45	2.82e-17	2.43e-16
oe_vc oe_wt kd_wt	ADGRL1	50	-9.03	1.64e-19	1.35e-18	NA	NA	NA	NA	50	-4.09	4.25e-05	6.66e-05	50	7.35	1.93e-13	1.11e-12
oe_vc oe_wt kd_wt	DSC2	50	8.98	2.65e-19	2.11e-18	NA	NA	NA	NA	50	7.07	1.5e-12	4.34e-12	50	-9.23	2.8e-20	3.7e-19
oe_vc oe_wt kd_wt	SLCO4A1	50	-8.95	3.59e-19	2.75e-18	NA	NA	NA	NA	50	-8.62	6.56e-18	3.35e-17	50	4.57	4.77e-06	1.17e-05
oe_vc oe_wt kd_wt	SLC9A1	50	-8.17	3.21e-16	1.42e-15	NA	NA	NA	NA	50	-9.37	7.28e-21	5.46e-20	50	-6.64	3.04e-11	1.37e-10
oe_vc oe_wt kd_wt	TRIM25	50	-8.09	6.14e-16	2.55e-15	NA	NA	NA	NA	50	-7.44	1.02e-13	3.34e-13	50	6.86	7.07e-12	3.34e-11
oe_vc oe_wt kd_wt	PTPN4	50	7.97	1.56e-15	5.9e-15	NA	NA	NA	NA	50	9.39	5.93e-21	4.55e-20	50	-5.14	2.81e-07	8.08e-07
oe_vc oe_wt kd_wt	TGOLN2	50	-7.81	5.94e-15	2.06e-14	NA	NA	NA	NA	50	-6.38	1.72e-10	4.14e-10	50	-2.43	0.0152	0.0209
oe_vc oe_wt kd_wt	NEGR1	50	7.79	6.5e-15	2.23e-14	NA	NA	NA	NA	50	10.68	1.32e-26	3.59e-25	50	5.91	3.52e-09	1.24e-08
oe_vc oe_wt kd_wt	BBS7	50	7.65	2.01e-14	6.56e-14	NA	NA	NA	NA	50	6.53	6.61e-11	1.64e-10	50	-4.89	1.02e-06	2.75e-06
oe_vc oe_wt kd_wt	CDC42EP1	50	7.07	1.55e-12	3.94e-12	NA	NA	NA	NA	50	3.67	0.00024	0.000358	50	-7.72	1.2e-14	7.76e-14
oe_vc oe_wt kd_wt	MAF	50	7.03	2.1e-12	5.23e-12	NA	NA	NA	NA	50	6.72	1.84e-11	4.86e-11	50	-6.52	7.27e-11	3.19e-10
oe_vc oe_wt kd_wt	YEATS2	50	-7	2.56e-12	6.31e-12	NA	NA	NA	NA	50	-3.87	0.000108	0.000164	50	4.79	1.68e-06	4.41e-06
oe_vc oe_wt kd_wt	ACTN1	50	6.95	3.74e-12	9e-12	NA	NA	NA	NA	50	2.49	0.0126	0.0169	50	-7.37	1.67e-13	9.71e-13
oe_vc oe_wt kd_wt	RRP8	50	6.62	3.53e-11	7.62e-11	NA	NA	NA	NA	50	10.55	5.26e-26	1.03e-24	50	3.34	0.000848	0.00148
oe_vc oe_wt kd_wt	PACSIN3	50	-6.34	2.27e-10	4.53e-10	NA	NA	NA	NA	50	-7.42	1.13e-13	3.68e-13	50	3.46	0.000542	0.000991
oe_vc oe_wt kd_wt	NKX3-1	50	5.77	8.1e-09	1.45e-08	NA	NA	NA	NA	50	-7.17	7.4e-13	2.23e-12	50	-11.77	5.47e-32	1.92e-29
oe_vc oe_wt kd_wt	SRSF8	50	5.31	1.1e-07	1.85e-07	NA	NA	NA	NA	50	6.91	4.87e-12	1.34e-11	50	-3.91	9.39e-05	0.000194
oe_vc oe_wt kd_wt	MAPRE3	50	-5.1	3.42e-07	5.55e-07	NA	NA	NA	NA	50	2.35	0.0187	0.0247	50	6.12	9.56e-10	3.57e-09
oe_vc oe_wt kd_wt	FOXQ1	50	4.43	9.43e-06	1.41e-05	NA	NA	NA	NA	50	-7.02	2.15e-12	6.13e-12	50	-10.96	6.11e-28	8.59e-26
oe_vc oe_wt kd_wt	TEAD3	50	-3.93	8.57e-05	0.000124	NA	NA	NA	NA	50	-2.26	0.0237	0.0311	50	2.68	0.00747	0.0108
oe_vc oe_wt kd_wt	SUB1	50	3.24	0.00119	0.00162	NA	NA	NA	NA	50	5.17	2.29e-07	4.33e-07	50	3.74	0.000186	0.00037
oe_vc oe_wt kd_wt	HDAC2	50	3.2	0.00138	0.00188	NA	NA	NA	NA	50	5.34	9.42e-08	1.85e-07	50	4.13	3.67e-05	7.97e-05
oe_vc oe_wt kd_wt	PA2G4	50	3.04	0.00238	0.00319	NA	NA	NA	NA	50	5.83	5.38e-09	1.18e-08	50	2.24	0.025	0.0332
oe_vc oe_wt kd_wt	SMARCD1	50	3	0.00272	0.00363	NA	NA	NA	NA	50	5.33	9.82e-08	1.92e-07	50	-2.2	0.0279	0.037
oe_vc oe_wt kd_wt	PPP1R8	50	2.55	0.0108	0.014	NA	NA	NA	NA	50	5.06	4.11e-07	7.56e-07	50	4.31	1.6e-05	3.65e-05
oe_vc oe_wt kd_wt	DDX20	50	2.2	0.0277	0.0348	NA	NA	NA	NA	50	5.41	6.38e-08	1.27e-07	50	4.48	7.45e-06	1.8e-05
oe_vc oe_wt kd_wt	ILF2	50	2.19	0.0284	0.0355	NA	NA	NA	NA	50	4.95	7.28e-07	1.32e-06	50	2.38	0.0172	0.0234
oe_vc oe_wt kd_wt	TDG	50	2.15	0.0315	0.0393	NA	NA	NA	NA	50	7.64	2.21e-14	7.7e-14	50	3.53	0.000413	0.000772
oe_vc oe_wt kd_wt	CCNH	50	-2.12	0.0339	0.0421	NA	NA	NA	NA	50	2.99	0.00279	0.00388	50	3.7	0.000213	0.00042
oe_vc oe_wt kd_wt	C1QBP	50	2.06	0.0395	0.0489	NA	NA	NA	NA	50	6.07	1.27e-09	2.88e-09	50	3.36	0.000781	0.00137
oe_wt kd_wt	PRMT6	NA	NA	NA	NA	NA	NA	NA	NA	50	7.08	1.4e-12	4.07e-12	50	4.39	1.12e-05	2.63e-05
oe_wt kd_wt	NOLC1	NA	NA	NA	NA	NA	NA	NA	NA	50	6.99	2.67e-12	7.49e-12	50	3.69	0.000229	0.000446
oe_wt kd_wt	KEAP1	NA	NA	NA	NA	NA	NA	NA	NA	50	6.38	1.79e-10	4.31e-10	50	2.87	0.00411	0.0062
oe_wt kd_wt	HMGCS1	NA	NA	NA	NA	NA	NA	NA	NA	50	6.04	1.59e-09	3.57e-09	50	2.08	0.0378	0.0492
oe_wt kd_wt	ZHX1	NA	NA	NA	NA	NA	NA	NA	NA	50	5.9	3.66e-09	8.07e-09	50	3.38	0.000725	0.00128
oe_wt kd_wt	RPL7L1	NA	NA	NA	NA	NA	NA	NA	NA	50	5.82	6.02e-09	1.31e-08	50	3.49	0.000479	0.000884
oe_wt kd_wt	CIAO1	NA	NA	NA	NA	NA	NA	NA	NA	50	5.74	9.27e-09	2e-08	50	2.57	0.0101	0.0143
oe_wt kd_wt	VPS36	NA	NA	NA	NA	NA	NA	NA	NA	50	5.69	1.27e-08	2.71e-08	50	3.51	0.000445	0.000827
oe_wt kd_wt	MRPL42	NA	NA	NA	NA	NA	NA	NA	NA	50	5.58	2.45e-08	5.1e-08	50	2.26	0.0236	0.0314
oe_wt kd_wt	CSNK1D	NA	NA	NA	NA	NA	NA	NA	NA	50	5.48	4.18e-08	8.48e-08	50	4.78	1.78e-06	4.64e-06
oe_wt kd_wt	SLTM	NA	NA	NA	NA	NA	NA	NA	NA	50	5.41	6.21e-08	1.24e-07	50	4.47	7.95e-06	1.91e-05
oe_wt kd_wt	SFPQ	NA	NA	NA	NA	NA	NA	NA	NA	50	5.32	1.01e-07	1.98e-07	50	3.44	0.000573	0.00104
oe_wt kd_wt	ZBTB24	NA	NA	NA	NA	NA	NA	NA	NA	50	5.23	1.73e-07	3.32e-07	50	2.66	0.00789	0.0113
oe_wt kd_wt	CTCF	NA	NA	NA	NA	NA	NA	NA	NA	50	5.2	1.96e-07	3.74e-07	50	2.4	0.0165	0.0225
oe_wt kd_wt	LANCL2	NA	NA	NA	NA	NA	NA	NA	NA	50	5.07	4.02e-07	7.39e-07	50	3.79	0.000149	0.000302
oe_wt kd_wt	BCLAF1	NA	NA	NA	NA	NA	NA	NA	NA	50	4.88	1.06e-06	1.87e-06	50	3.25	0.00116	0.00196
oe_wt kd_wt	HSF2	NA	NA	NA	NA	NA	NA	NA	NA	50	4.82	1.46e-06	2.55e-06	50	2.74	0.00616	0.00905
oe_wt kd_wt	MAP3K7	NA	NA	NA	NA	NA	NA	NA	NA	50	4.8	1.55e-06	2.71e-06	50	2.73	0.0063	0.00925
oe_wt kd_wt	IDE	NA	NA	NA	NA	NA	NA	NA	NA	50	4.77	1.86e-06	3.25e-06	50	3.46	0.000544	0.000993
oe_wt kd_wt	WDR6	NA	NA	NA	NA	NA	NA	NA	NA	50	4.76	1.97e-06	3.42e-06	50	3.48	0.000503	0.000926
oe_wt kd_wt	GOLPH3	NA	NA	NA	NA	NA	NA	NA	NA	50	4.6	4.15e-06	6.97e-06	50	2.9	0.00377	0.00573
oe_wt kd_wt	CHMP2B	NA	NA	NA	NA	NA	NA	NA	NA	50	4.54	5.6e-06	9.34e-06	50	2.4	0.0165	0.0226
oe_wt kd_wt	MAP2K3	NA	NA	NA	NA	NA	NA	NA	NA	50	4.52	6.07e-06	1e-05	50	4.13	3.61e-05	7.87e-05
oe_wt kd_wt	ZNF346	NA	NA	NA	NA	NA	NA	NA	NA	50	4.32	1.55e-05	2.51e-05	50	4.1	4.18e-05	9e-05
oe_wt kd_wt	GCFC2	NA	NA	NA	NA	NA	NA	NA	NA	50	4.26	2e-05	3.2e-05	50	2.45	0.0141	0.0195
oe_wt kd_wt	AEBP2	NA	NA	NA	NA	NA	NA	NA	NA	50	4.08	4.56e-05	7.11e-05	50	2.29	0.0219	0.0292
oe_wt kd_wt	SLC31A1	NA	NA	NA	NA	NA	NA	NA	NA	50	4.03	5.49e-05	8.55e-05	50	2.51	0.012	0.0168
oe_wt kd_wt	FUBP1	NA	NA	NA	NA	NA	NA	NA	NA	50	4.03	5.53e-05	8.6e-05	50	3.64	0.000277	0.000532
oe_wt kd_wt	ZNF174	NA	NA	NA	NA	NA	NA	NA	NA	50	3.96	7.59e-05	0.000117	50	3.07	0.00217	0.00346
oe_wt kd_wt	IL17RC	NA	NA	NA	NA	NA	NA	NA	NA	50	-3.91	9.35e-05	0.000143	50	-3.22	0.00127	0.00212
oe_wt kd_wt	RAD54L2	NA	NA	NA	NA	NA	NA	NA	NA	50	3.77	0.000164	0.000247	50	4.13	3.57e-05	7.78e-05
oe_wt kd_wt	ILF3	NA	NA	NA	NA	NA	NA	NA	NA	50	3.67	0.000243	0.000362	50	3.54	0.000398	0.000746
oe_wt kd_wt	GATAD2A	NA	NA	NA	NA	NA	NA	NA	NA	50	3.66	0.000257	0.000382	50	3.05	0.00229	0.00364
oe_wt kd_wt	NRAS	NA	NA	NA	NA	NA	NA	NA	NA	50	3.61	0.000307	0.000455	50	2.95	0.00317	0.00489
oe_wt kd_wt	CCNC	NA	NA	NA	NA	NA	NA	NA	NA	50	3.58	0.000338	0.000499	50	3.28	0.00105	0.00179
oe_wt kd_wt	CNP	NA	NA	NA	NA	NA	NA	NA	NA	50	3.51	0.000449	0.000656	50	4.42	9.91e-06	2.35e-05
oe_wt kd_wt	PPP6R3	NA	NA	NA	NA	NA	NA	NA	NA	50	3.48	0.000504	0.000733	50	2.14	0.0323	0.0423
oe_wt kd_wt	APEX1	NA	NA	NA	NA	NA	NA	NA	NA	50	3.45	0.000551	0.000798	50	4.51	6.39e-06	1.55e-05
oe_wt kd_wt	HELLS	NA	NA	NA	NA	NA	NA	NA	NA	50	-3.06	0.00224	0.00313	50	-2.92	0.0035	0.00535
oe_wt kd_wt	KDM1A	NA	NA	NA	NA	NA	NA	NA	NA	50	2.85	0.00442	0.0061	50	4.36	1.29e-05	3e-05
oe_wt kd_wt	SF1	NA	NA	NA	NA	NA	NA	NA	NA	50	2.83	0.00463	0.00638	50	3.3	0.000959	0.00166
oe_wt kd_wt	VASP	NA	NA	NA	NA	NA	NA	NA	NA	50	-2.78	0.00537	0.00737	50	-2.24	0.0249	0.0332
oe_wt kd_wt	PRKAR2A	NA	NA	NA	NA	NA	NA	NA	NA	50	2.39	0.0168	0.0225	50	4.9	9.45e-07	2.57e-06
oe_wt kd_wt	ZNF800	NA	NA	NA	NA	NA	NA	NA	NA	50	2.31	0.0209	0.0275	50	3.18	0.00147	0.00242
oe_wt kd_wt	CCNL1	NA	NA	NA	NA	NA	NA	NA	NA	50	2.25	0.0246	0.0323	50	2.19	0.0288	0.0381
oe_wt kd_wt	UBE2N	NA	NA	NA	NA	NA	NA	NA	NA	50	2.14	0.0322	0.042	50	3.36	0.000766	0.00135
oe_vc kd_vc kd_wt	RARB	50	10.34	4.43e-25	2.23e-23	50	7.35	1.94e-13	5.13e-13	NA	NA	NA	NA	50	-6.37	1.89e-10	7.84e-10
oe_vc kd_vc kd_wt	GLI2	50	-10.28	8.51e-25	3.28e-23	50	-5.76	8.22e-09	1.37e-08	NA	NA	NA	NA	50	7.1	1.28e-12	6.5e-12
oe_vc kd_vc kd_wt	ANK3	50	10.02	1.23e-23	3.11e-22	50	4.17	2.99e-05	4.04e-05	NA	NA	NA	NA	50	-4.79	1.67e-06	4.39e-06
oe_vc kd_vc kd_wt	CLCN3	50	10.02	1.3e-23	3.15e-22	50	4.81	1.54e-06	2.25e-06	NA	NA	NA	NA	50	-6.96	3.34e-12	1.62e-11
oe_vc kd_vc kd_wt	SSPN	50	10.01	1.32e-23	3.15e-22	50	6.78	1.18e-11	2.51e-11	NA	NA	NA	NA	50	-6.56	5.44e-11	2.41e-10
oe_vc kd_vc kd_wt	PIR	50	-9.87	5.42e-23	1.09e-21	50	-5.98	2.29e-09	3.98e-09	NA	NA	NA	NA	50	6.28	3.48e-10	1.38e-09
oe_vc kd_vc kd_wt	PRDM1	50	-9.82	8.88e-23	1.71e-21	50	-7.13	1.02e-12	2.47e-12	NA	NA	NA	NA	50	8.24	1.71e-16	1.31e-15
oe_vc kd_vc kd_wt	PLXDC2	50	9.76	1.61e-22	2.91e-21	50	7.45	9.21e-14	2.53e-13	NA	NA	NA	NA	50	-6.17	6.75e-10	2.56e-09
oe_vc kd_vc kd_wt	ZNF845	50	9.71	2.76e-22	4.63e-21	50	6.77	1.3e-11	2.73e-11	NA	NA	NA	NA	50	-7.02	2.29e-12	1.13e-11
oe_vc kd_vc kd_wt	ZDHHC2	50	9.4	5.33e-21	6.48e-20	50	4.8	1.61e-06	2.34e-06	NA	NA	NA	NA	50	-6.19	6.12e-10	2.34e-09
oe_vc kd_vc kd_wt	ZNF574	50	-9.25	2.17e-20	2.27e-19	50	-5.93	3.07e-09	5.28e-09	NA	NA	NA	NA	50	6	1.98e-09	7.19e-09
oe_vc kd_vc kd_wt	TSC22D3	50	9.18	4.44e-20	4.09e-19	50	10.42	1.93e-25	4.85e-24	NA	NA	NA	NA	50	9.28	1.75e-20	2.51e-19
oe_vc kd_vc kd_wt	SATB2	50	-9.11	8.55e-20	7.35e-19	50	-5.37	7.83e-08	1.22e-07	NA	NA	NA	NA	50	3.43	0.000612	0.0011
oe_vc kd_vc kd_wt	TMEM25	50	9.05	1.48e-19	1.23e-18	50	6.76	1.36e-11	2.86e-11	NA	NA	NA	NA	50	-9.33	1.08e-20	1.61e-19
oe_vc kd_vc kd_wt	SGCB	50	9.02	1.93e-19	1.57e-18	50	7.02	2.29e-12	5.29e-12	NA	NA	NA	NA	50	-2.6	0.00928	0.0132
oe_vc kd_vc kd_wt	SPIRE2	50	-8.98	2.73e-19	2.14e-18	50	-5.59	2.28e-08	3.66e-08	NA	NA	NA	NA	50	8.83	1.08e-18	1.13e-17
oe_vc kd_vc kd_wt	ICAM1	50	-8.93	4.26e-19	3.23e-18	50	-9.59	9.15e-22	1.06e-20	NA	NA	NA	NA	50	-7.72	1.2e-14	7.76e-14
oe_vc kd_vc kd_wt	ZDBF2	50	8.88	6.57e-19	4.84e-18	50	9.44	3.79e-21	3.91e-20	NA	NA	NA	NA	50	4.84	1.3e-06	3.46e-06
oe_vc kd_vc kd_wt	MAFA	50	-8.84	9.7e-19	6.94e-18	50	-7.23	4.88e-13	1.23e-12	NA	NA	NA	NA	50	5.41	6.37e-08	1.95e-07
oe_vc kd_vc kd_wt	ANXA4	50	8.69	3.77e-18	2.41e-17	50	3.3	0.000952	0.00121	NA	NA	NA	NA	50	-7.96	1.71e-15	1.19e-14
oe_vc kd_vc kd_wt	PLAGL2	50	-8.64	5.41e-18	3.34e-17	50	-5.08	3.84e-07	5.78e-07	NA	NA	NA	NA	50	5.41	6.17e-08	1.91e-07
oe_vc kd_vc kd_wt	ATF5	50	-8.64	5.73e-18	3.48e-17	50	-5.16	2.51e-07	3.84e-07	NA	NA	NA	NA	50	5.26	1.41e-07	4.15e-07
oe_vc kd_vc kd_wt	KHDRBS3	50	8.63	6.01e-18	3.59e-17	50	7.31	2.58e-13	6.7e-13	NA	NA	NA	NA	50	-2.77	0.00554	0.0082
oe_vc kd_vc kd_wt	ZNF12	50	-8.54	1.35e-17	7.69e-17	50	-6.05	1.49e-09	2.61e-09	NA	NA	NA	NA	50	5.16	2.41e-07	6.97e-07
oe_vc kd_vc kd_wt	NGFR	50	-8.41	4.07e-17	2.12e-16	50	-9.57	1.03e-21	1.18e-20	NA	NA	NA	NA	50	-10.57	3.92e-26	3.24e-24
oe_vc kd_vc kd_wt	SNAP29	50	-8.4	4.42e-17	2.28e-16	50	-5.06	4.18e-07	6.25e-07	NA	NA	NA	NA	50	4.33	1.52e-05	3.51e-05
oe_vc kd_vc kd_wt	SYNPO	50	8.4	4.59e-17	2.36e-16	50	-4.78	1.75e-06	2.55e-06	NA	NA	NA	NA	50	-11.94	7.08e-33	4.97e-30
oe_vc kd_vc kd_wt	MDFIC	50	8.38	5.18e-17	2.63e-16	50	9.88	5.12e-23	7.85e-22	NA	NA	NA	NA	50	5.23	1.72e-07	5.02e-07
oe_vc kd_vc kd_wt	GAS7	50	8.36	6.54e-17	3.27e-16	50	6.32	2.66e-10	5.01e-10	NA	NA	NA	NA	50	-2.82	0.00487	0.00727
oe_vc kd_vc kd_wt	PRKD1	50	8.28	1.19e-16	5.77e-16	50	10.59	3.19e-26	9.78e-25	NA	NA	NA	NA	50	7.28	3.32e-13	1.83e-12
oe_vc kd_vc kd_wt	GTF2IRD1	50	8.21	2.19e-16	1.03e-15	50	4.29	1.77e-05	2.43e-05	NA	NA	NA	NA	50	-5.02	5.16e-07	1.45e-06
oe_vc kd_vc kd_wt	TPCN1	50	8.2	2.42e-16	1.12e-15	50	3.51	0.000454	0.00058	NA	NA	NA	NA	50	-7.62	2.62e-14	1.64e-13
oe_vc kd_vc kd_wt	HEY1	50	8.19	2.69e-16	1.22e-15	50	8.18	2.95e-16	1.14e-15	NA	NA	NA	NA	50	5.05	4.36e-07	1.23e-06
oe_vc kd_vc kd_wt	LRCH4	50	-8.18	2.85e-16	1.28e-15	50	-8.06	7.87e-16	2.86e-15	NA	NA	NA	NA	50	3.5	0.000472	0.000872
oe_vc kd_vc kd_wt	RUVBL2	50	-8.14	3.92e-16	1.71e-15	50	-5.96	2.46e-09	4.25e-09	NA	NA	NA	NA	50	2.44	0.0146	0.0201
oe_vc kd_vc kd_wt	PBX3	50	8.1	5.52e-16	2.34e-15	50	8.68	3.79e-18	1.94e-17	NA	NA	NA	NA	50	9.94	2.77e-23	9.48e-22
oe_vc kd_vc kd_wt	DBNL	50	-7.98	1.48e-15	5.61e-15	50	-5.59	2.27e-08	3.65e-08	NA	NA	NA	NA	50	3.75	0.000179	0.000357
oe_vc kd_vc kd_wt	TRIM28	50	-7.95	1.93e-15	7.18e-15	50	-5.65	1.56e-08	2.54e-08	NA	NA	NA	NA	50	6.2	5.47e-10	2.11e-09
oe_vc kd_vc kd_wt	KLF10	50	-7.93	2.15e-15	7.97e-15	50	-7.24	4.37e-13	1.11e-12	NA	NA	NA	NA	50	2.65	0.00813	0.0117
oe_vc kd_vc kd_wt	NMI	50	-7.92	2.35e-15	8.63e-15	50	-4.48	7.61e-06	1.07e-05	NA	NA	NA	NA	50	5.43	5.6e-08	1.74e-07
oe_vc kd_vc kd_wt	ZNF558	50	7.88	3.35e-15	1.21e-14	50	-5.64	1.66e-08	2.7e-08	NA	NA	NA	NA	50	-10.51	7.52e-26	5.56e-24
oe_vc kd_vc kd_wt	RP2	50	7.87	3.65e-15	1.31e-14	50	9.32	1.14e-20	1.03e-19	NA	NA	NA	NA	50	7	2.64e-12	1.29e-11
oe_vc kd_vc kd_wt	VEPH1	50	7.84	4.38e-15	1.56e-14	50	5.95	2.6e-09	4.49e-09	NA	NA	NA	NA	50	-2.83	0.00469	0.00702
oe_vc kd_vc kd_wt	ITGA4	50	7.83	4.89e-15	1.73e-14	50	6.75	1.52e-11	3.18e-11	NA	NA	NA	NA	50	-6.67	2.57e-11	1.17e-10
oe_vc kd_vc kd_wt	TCF4	50	7.77	7.61e-15	2.6e-14	50	7.03	2.07e-12	4.8e-12	NA	NA	NA	NA	50	2.35	0.0189	0.0255
oe_vc kd_vc kd_wt	E2F4	50	-7.73	1.08e-14	3.62e-14	50	-8.04	9.27e-16	3.29e-15	NA	NA	NA	NA	50	3.03	0.00248	0.0039
oe_vc kd_vc kd_wt	CDAN1	50	-7.72	1.17e-14	3.92e-14	50	-5.01	5.45e-07	8.08e-07	NA	NA	NA	NA	50	5.46	4.88e-08	1.53e-07
oe_vc kd_vc kd_wt	PHLPP1	50	7.65	2.05e-14	6.66e-14	50	7.86	3.81e-15	1.24e-14	NA	NA	NA	NA	50	5.81	6.13e-09	2.12e-08
oe_vc kd_vc kd_wt	CDK14	50	7.61	2.8e-14	8.94e-14	50	8.06	7.8e-16	2.84e-15	NA	NA	NA	NA	50	5.76	8.45e-09	2.88e-08
oe_vc kd_vc kd_wt	STIM1	50	-7.58	3.53e-14	1.12e-13	50	-4.45	8.63e-06	1.21e-05	NA	NA	NA	NA	50	4.07	4.68e-05	0.0001
oe_vc kd_vc kd_wt	RAC1	50	-7.53	5.12e-14	1.58e-13	50	-6.7	2.04e-11	4.18e-11	NA	NA	NA	NA	50	2.26	0.0239	0.0318
oe_vc kd_vc kd_wt	KLF11	50	7.42	1.17e-13	3.43e-13	50	7.95	1.9e-15	6.38e-15	NA	NA	NA	NA	50	6.4	1.53e-10	6.5e-10
oe_vc kd_vc kd_wt	DNAJC5	50	-7.42	1.17e-13	3.42e-13	50	-5.14	2.72e-07	4.14e-07	NA	NA	NA	NA	50	5.4	6.78e-08	2.07e-07
oe_vc kd_vc kd_wt	SQSTM1	50	-7.41	1.3e-13	3.79e-13	50	-6.16	7.33e-10	1.33e-09	NA	NA	NA	NA	50	5.41	6.37e-08	1.95e-07
oe_vc kd_vc kd_wt	SORT1	50	7.39	1.42e-13	4.13e-13	50	7.97	1.64e-15	5.56e-15	NA	NA	NA	NA	50	2.67	0.00749	0.0108
oe_vc kd_vc kd_wt	BTF3	50	7.37	1.76e-13	5.04e-13	50	7.11	1.15e-12	2.77e-12	NA	NA	NA	NA	50	4.64	3.42e-06	8.57e-06
oe_vc kd_vc kd_wt	HABP4	50	7.35	1.98e-13	5.61e-13	50	8.38	5.32e-17	2.34e-16	NA	NA	NA	NA	50	4.23	2.37e-05	5.31e-05
oe_vc kd_vc kd_wt	SYMPK	50	-7.32	2.56e-13	7.16e-13	50	-6.6	4.13e-11	8.19e-11	NA	NA	NA	NA	50	3.3	0.000965	0.00167
oe_vc kd_vc kd_wt	ADRM1	50	-7.26	3.78e-13	1.04e-12	50	-7.94	2.04e-15	6.84e-15	NA	NA	NA	NA	50	3.99	6.65e-05	0.000141
oe_vc kd_vc kd_wt	ITCH	50	-7.26	3.99e-13	1.1e-12	50	-7.76	8.44e-15	2.63e-14	NA	NA	NA	NA	50	4.32	1.57e-05	3.61e-05
oe_vc kd_vc kd_wt	ITGB4	50	-7.21	5.63e-13	1.52e-12	50	-8.92	4.46e-19	2.8e-18	NA	NA	NA	NA	50	-7.54	4.75e-14	2.88e-13
oe_vc kd_vc kd_wt	SLC7A8	50	7.21	5.7e-13	1.54e-12	50	9.84	7.59e-23	1.14e-21	NA	NA	NA	NA	50	9.41	4.99e-21	8.64e-20
oe_vc kd_vc kd_wt	ZBED3	50	7.2	6.14e-13	1.65e-12	50	9.71	2.83e-22	3.56e-21	NA	NA	NA	NA	50	9.92	3.44e-23	1.12e-21
oe_vc kd_vc kd_wt	AKTIP	50	7.17	7.3e-13	1.94e-12	50	7.98	1.43e-15	4.9e-15	NA	NA	NA	NA	50	8.23	1.93e-16	1.48e-15
oe_vc kd_vc kd_wt	KMT2B	50	-7.17	7.36e-13	1.95e-12	50	-5.99	2.15e-09	3.73e-09	NA	NA	NA	NA	50	3.07	0.00217	0.00346
oe_vc kd_vc kd_wt	EBF4	50	7.16	8.09e-13	2.13e-12	50	8.33	7.98e-17	3.43e-16	NA	NA	NA	NA	50	8.01	1.17e-15	8.31e-15
oe_vc kd_vc kd_wt	VAPA	50	-7.15	8.62e-13	2.26e-12	50	-6.34	2.25e-10	4.27e-10	NA	NA	NA	NA	50	2.18	0.0291	0.0385
oe_vc kd_vc kd_wt	ZDHHC4	50	-7.12	1.06e-12	2.76e-12	50	-7.66	1.81e-14	5.43e-14	NA	NA	NA	NA	50	-2.51	0.0119	0.0168
oe_vc kd_vc kd_wt	UHRF1	50	-7.11	1.15e-12	2.98e-12	50	-7.73	1.12e-14	3.43e-14	NA	NA	NA	NA	50	-6.25	4.03e-10	1.57e-09
oe_vc kd_vc kd_wt	ACSL1	50	7.07	1.51e-12	3.85e-12	50	7.1	1.29e-12	3.1e-12	NA	NA	NA	NA	50	3.8	0.000147	0.000298
oe_vc kd_vc kd_wt	BMPR1A	50	7.06	1.72e-12	4.36e-12	50	6.65	2.91e-11	5.87e-11	NA	NA	NA	NA	50	3.25	0.00116	0.00196
oe_vc kd_vc kd_wt	MINPP1	50	-7	2.5e-12	6.17e-12	50	-7.92	2.29e-15	7.63e-15	NA	NA	NA	NA	50	2.29	0.0217	0.0291
oe_vc kd_vc kd_wt	NET1	50	-6.99	2.83e-12	6.95e-12	50	-6.95	3.75e-12	8.33e-12	NA	NA	NA	NA	50	-3.28	0.00103	0.00176
oe_vc kd_vc kd_wt	ZMIZ2	50	-6.97	3.16e-12	7.69e-12	50	-6.63	3.34e-11	6.66e-11	NA	NA	NA	NA	50	2.71	0.00671	0.00978
oe_vc kd_vc kd_wt	ATP6V1C1	50	-6.97	3.23e-12	7.87e-12	50	-6.41	1.47e-10	2.81e-10	NA	NA	NA	NA	50	4.18	2.96e-05	6.58e-05
oe_vc kd_vc kd_wt	MAML1	50	-6.95	3.59e-12	8.68e-12	50	-5.56	2.7e-08	4.32e-08	NA	NA	NA	NA	50	3.08	0.00206	0.00331
oe_vc kd_vc kd_wt	WTIP	50	6.95	3.64e-12	8.79e-12	50	4.81	1.49e-06	2.18e-06	NA	NA	NA	NA	50	-2.56	0.0106	0.015
oe_vc kd_vc kd_wt	MBD2	50	6.91	4.75e-12	1.13e-11	50	6.8	1.03e-11	2.19e-11	NA	NA	NA	NA	50	2.72	0.00647	0.00947
oe_vc kd_vc kd_wt	PCDH18	50	6.9	5.39e-12	1.27e-11	50	9.28	1.7e-20	1.46e-19	NA	NA	NA	NA	50	9.44	3.85e-21	7.02e-20
oe_vc kd_vc kd_wt	SLC39A6	50	6.89	5.5e-12	1.29e-11	50	6.64	3.13e-11	6.29e-11	NA	NA	NA	NA	50	3.49	0.000479	0.000884
oe_vc kd_vc kd_wt	CCDC78	50	-6.88	5.97e-12	1.4e-11	50	-6.62	3.59e-11	7.14e-11	NA	NA	NA	NA	50	3.29	0.00101	0.00173
oe_vc kd_vc kd_wt	SERTAD3	50	-6.87	6.64e-12	1.54e-11	50	-4.28	1.9e-05	2.59e-05	NA	NA	NA	NA	50	5.21	1.86e-07	5.44e-07
oe_vc kd_vc kd_wt	VMP1	50	-6.86	6.87e-12	1.59e-11	50	-5.99	2.04e-09	3.55e-09	NA	NA	NA	NA	50	2.96	0.0031	0.00481
oe_vc kd_vc kd_wt	CNBP	50	-6.84	7.69e-12	1.77e-11	50	-7.63	2.39e-14	7.02e-14	NA	NA	NA	NA	50	3.33	0.000855	0.00149
oe_vc kd_vc kd_wt	ZNF639	50	-6.84	7.99e-12	1.84e-11	50	-6.3	2.92e-10	5.46e-10	NA	NA	NA	NA	50	5.07	4.06e-07	1.15e-06
oe_vc kd_vc kd_wt	ZNF787	50	-6.83	8.52e-12	1.96e-11	50	-7.2	5.93e-13	1.48e-12	NA	NA	NA	NA	50	2.35	0.0185	0.0251
oe_vc kd_vc kd_wt	GPSM1	50	-6.81	9.99e-12	2.27e-11	50	-3.54	0.000399	0.00051	NA	NA	NA	NA	50	4.12	3.77e-05	8.17e-05
oe_vc kd_vc kd_wt	SLC29A1	50	6.8	1.03e-11	2.34e-11	50	7.85	4.25e-15	1.37e-14	NA	NA	NA	NA	50	3.54	0.0004	0.000748
oe_vc kd_vc kd_wt	USP14	50	-6.8	1.08e-11	2.45e-11	50	-6.99	2.83e-12	6.44e-12	NA	NA	NA	NA	50	4.32	1.59e-05	3.63e-05
oe_vc kd_vc kd_wt	HBEGF	50	-6.78	1.23e-11	2.78e-11	50	-8.93	4.36e-19	2.76e-18	NA	NA	NA	NA	50	-5.3	1.19e-07	3.53e-07
oe_vc kd_vc kd_wt	FSCN1	50	-6.7	2.12e-11	4.68e-11	50	-9.21	3.3e-20	2.6e-19	NA	NA	NA	NA	50	-4.68	2.93e-06	7.43e-06
oe_vc kd_vc kd_wt	THAP7	50	-6.7	2.14e-11	4.7e-11	50	-5.82	5.83e-09	9.79e-09	NA	NA	NA	NA	50	2.93	0.00344	0.00527
oe_vc kd_vc kd_wt	MIER2	50	-6.6	4.15e-11	8.93e-11	50	-4.8	1.6e-06	2.33e-06	NA	NA	NA	NA	50	4.26	2.06e-05	4.64e-05
oe_vc kd_vc kd_wt	NTNG1	50	6.6	4.24e-11	9.1e-11	50	7.96	1.7e-15	5.75e-15	NA	NA	NA	NA	50	4.56	5.22e-06	1.28e-05
oe_vc kd_vc kd_wt	SMAD4	50	6.55	5.93e-11	1.25e-10	50	6.69	2.23e-11	4.55e-11	NA	NA	NA	NA	50	3.13	0.00175	0.00285
oe_vc kd_vc kd_wt	PLXNB2	50	6.51	7.48e-11	1.58e-10	50	4.81	1.47e-06	2.16e-06	NA	NA	NA	NA	50	-5.95	2.75e-09	9.83e-09
oe_vc kd_vc kd_wt	GPR143	50	6.51	7.53e-11	1.58e-10	50	8.38	5.46e-17	2.39e-16	NA	NA	NA	NA	50	7.42	1.15e-13	6.85e-13
oe_vc kd_vc kd_wt	RASD2	50	6.49	8.74e-11	1.83e-10	50	6.89	5.52e-12	1.21e-11	NA	NA	NA	NA	50	8.18	2.93e-16	2.2e-15
oe_vc kd_vc kd_wt	KAT6A	50	-6.47	9.77e-11	2.04e-10	50	-6.08	1.19e-09	2.13e-09	NA	NA	NA	NA	50	4.1	4.19e-05	9.01e-05
oe_vc kd_vc kd_wt	P2RY6	50	6.46	1.04e-10	2.17e-10	50	-6.92	4.39e-12	9.71e-12	NA	NA	NA	NA	50	-9.27	1.86e-20	2.64e-19
oe_vc kd_vc kd_wt	ROCK2	50	-6.42	1.41e-10	2.9e-10	50	-7.55	4.27e-14	1.21e-13	NA	NA	NA	NA	50	-4.09	4.3e-05	9.24e-05
oe_vc kd_vc kd_wt	ZNF382	50	6.4	1.6e-10	3.27e-10	50	6.46	1.04e-10	2.01e-10	NA	NA	NA	NA	50	2.28	0.0224	0.0299
oe_vc kd_vc kd_wt	NR1H2	50	-6.39	1.71e-10	3.49e-10	50	-7.04	1.91e-12	4.44e-12	NA	NA	NA	NA	50	-4.32	1.59e-05	3.64e-05
oe_vc kd_vc kd_wt	SLC19A1	50	-6.37	1.88e-10	3.8e-10	50	-6.72	1.83e-11	3.79e-11	NA	NA	NA	NA	50	3.1	0.00195	0.00314
oe_vc kd_vc kd_wt	RYR2	50	6.37	1.94e-10	3.93e-10	50	8.5	1.91e-17	8.87e-17	NA	NA	NA	NA	50	6.26	3.79e-10	1.49e-09
oe_vc kd_vc kd_wt	ZNF407	50	6.32	2.65e-10	5.26e-10	50	6.57	5.05e-11	9.96e-11	NA	NA	NA	NA	50	2.67	0.00754	0.0109
oe_vc kd_vc kd_wt	NFIX	50	6.26	3.78e-10	7.38e-10	50	7.64	2.17e-14	6.44e-14	NA	NA	NA	NA	50	7.2	5.95e-13	3.19e-12
oe_vc kd_vc kd_wt	TMX1	50	-6.25	4.13e-10	8.03e-10	50	-7.29	3.07e-13	7.92e-13	NA	NA	NA	NA	50	-2.29	0.0219	0.0293
oe_vc kd_vc kd_wt	MVB12B	50	6.23	4.72e-10	9.13e-10	50	8.01	1.17e-15	4.09e-15	NA	NA	NA	NA	50	4.79	1.68e-06	4.41e-06
oe_vc kd_vc kd_wt	XRCC6	50	-6.16	7.35e-10	1.4e-09	50	-5.72	1.05e-08	1.74e-08	NA	NA	NA	NA	50	5.17	2.31e-07	6.69e-07
oe_vc kd_vc kd_wt	GRB2	50	-6.12	9.1e-10	1.73e-09	50	-3.07	0.00216	0.00268	NA	NA	NA	NA	50	6.33	2.42e-10	9.92e-10
oe_vc kd_vc kd_wt	MNAT1	50	-6.03	1.68e-09	3.13e-09	50	-5.12	3.05e-07	4.63e-07	NA	NA	NA	NA	50	4.26	2.07e-05	4.65e-05
oe_vc kd_vc kd_wt	TFAP4	50	-6.01	1.81e-09	3.36e-09	50	-6.31	2.84e-10	5.31e-10	NA	NA	NA	NA	50	2.49	0.0129	0.0179
oe_vc kd_vc kd_wt	SIPA1	50	-5.97	2.39e-09	4.44e-09	50	-8.76	1.93e-18	1.08e-17	NA	NA	NA	NA	50	-8.46	2.67e-17	2.32e-16
oe_vc kd_vc kd_wt	PPP1CA	50	-5.84	5.37e-09	9.71e-09	50	-3.04	0.00237	0.00295	NA	NA	NA	NA	50	2.66	0.00771	0.0111
oe_vc kd_vc kd_wt	PRKAR1A	50	-5.8	6.74e-09	1.21e-08	50	-7.46	8.6e-14	2.37e-13	NA	NA	NA	NA	50	-2.52	0.0117	0.0165
oe_vc kd_vc kd_wt	SLC41A1	50	-5.8	6.81e-09	1.22e-08	50	-5.06	4.23e-07	6.33e-07	NA	NA	NA	NA	50	3.42	0.00063	0.00113
oe_vc kd_vc kd_wt	DIS3L	50	5.75	8.78e-09	1.56e-08	50	6.53	6.67e-11	1.31e-10	NA	NA	NA	NA	50	6.16	7.43e-10	2.8e-09
oe_vc kd_vc kd_wt	RPL6	50	5.74	9.49e-09	1.69e-08	50	6.72	1.84e-11	3.8e-11	NA	NA	NA	NA	50	4.84	1.3e-06	3.46e-06
oe_vc kd_vc kd_wt	ELF2	50	5.68	1.37e-08	2.41e-08	50	6.9	5.37e-12	1.18e-11	NA	NA	NA	NA	50	6.15	7.55e-10	2.84e-09
oe_vc kd_vc kd_wt	DAG1	50	5.65	1.57e-08	2.75e-08	50	8.28	1.26e-16	5.24e-16	NA	NA	NA	NA	50	6.18	6.38e-10	2.43e-09
oe_vc kd_vc kd_wt	GSTM1	50	5.64	1.75e-08	3.05e-08	50	6.85	7.55e-12	1.62e-11	NA	NA	NA	NA	50	-2.56	0.0105	0.0149
oe_vc kd_vc kd_wt	ENY2	50	-5.63	1.81e-08	3.16e-08	50	-8.4	4.6e-17	2.04e-16	NA	NA	NA	NA	50	-4.66	3.11e-06	7.89e-06
oe_vc kd_vc kd_wt	NONO	50	5.57	2.59e-08	4.48e-08	50	7.17	7.54e-13	1.85e-12	NA	NA	NA	NA	50	5.54	3.04e-08	9.73e-08
oe_vc kd_vc kd_wt	RELT	50	-5.51	3.63e-08	6.2e-08	50	-4.44	8.9e-06	1.24e-05	NA	NA	NA	NA	50	4.62	3.85e-06	9.6e-06
oe_vc kd_vc kd_wt	NLN	50	-5.49	3.91e-08	6.67e-08	50	-3.69	0.00022	0.000286	NA	NA	NA	NA	50	6.09	1.15e-09	4.26e-09
oe_vc kd_vc kd_wt	ATP5F1A	50	5.45	4.9e-08	8.34e-08	50	8.38	5.19e-17	2.29e-16	NA	NA	NA	NA	50	6.32	2.65e-10	1.07e-09
oe_vc kd_vc kd_wt	EPS15	50	5.32	1.05e-07	1.77e-07	50	7.83	4.88e-15	1.55e-14	NA	NA	NA	NA	50	6.31	2.86e-10	1.15e-09
oe_vc kd_vc kd_wt	TSC22D2	50	-5.27	1.37e-07	2.29e-07	50	-7.08	1.48e-12	3.52e-12	NA	NA	NA	NA	50	-6.98	3.02e-12	1.48e-11
oe_vc kd_vc kd_wt	STAT1	50	-5.2	1.95e-07	3.22e-07	50	-4.34	1.41e-05	1.94e-05	NA	NA	NA	NA	50	2.71	0.0067	0.00978
oe_vc kd_vc kd_wt	PIAS1	50	-5.2	2.04e-07	3.36e-07	50	-4.64	3.49e-06	5.01e-06	NA	NA	NA	NA	50	2.46	0.0139	0.0193
oe_vc kd_vc kd_wt	TOP2B	50	5.19	2.1e-07	3.46e-07	50	5.72	1.08e-08	1.79e-08	NA	NA	NA	NA	50	4.28	1.87e-05	4.23e-05
oe_vc kd_vc kd_wt	PHKB	50	5.14	2.7e-07	4.41e-07	50	8.19	2.59e-16	1.01e-15	NA	NA	NA	NA	50	5.87	4.25e-09	1.48e-08
oe_vc kd_vc kd_wt	RPL7	50	5.12	3.09e-07	5.02e-07	50	7.19	6.35e-13	1.57e-12	NA	NA	NA	NA	50	5.88	4.19e-09	1.47e-08
oe_vc kd_vc kd_wt	MEF2C	50	5.05	4.5e-07	7.23e-07	50	6.33	2.49e-10	4.71e-10	NA	NA	NA	NA	50	4.79	1.67e-06	4.39e-06
oe_vc kd_vc kd_wt	E2F1	50	-5.03	4.82e-07	7.74e-07	50	-7.19	6.39e-13	1.58e-12	NA	NA	NA	NA	50	-5.79	6.94e-09	2.39e-08
oe_vc kd_vc kd_wt	UPF3A	50	5.02	5.19e-07	8.31e-07	50	3.56	0.000373	0.000478	NA	NA	NA	NA	50	2.81	0.00491	0.00732
oe_vc kd_vc kd_wt	PFDN5	50	4.96	7.14e-07	1.13e-06	50	7.51	5.79e-14	1.62e-13	NA	NA	NA	NA	50	5.3	1.15e-07	3.45e-07
oe_vc kd_vc kd_wt	SUCLG2	50	4.83	1.35e-06	2.11e-06	50	5.79	7.17e-09	1.2e-08	NA	NA	NA	NA	50	3.96	7.44e-05	0.000156
oe_vc kd_vc kd_wt	SLC52A2	50	-4.77	1.88e-06	2.9e-06	50	-7.05	1.75e-12	4.1e-12	NA	NA	NA	NA	50	-2.88	0.00403	0.0061
oe_vc kd_vc kd_wt	INPPL1	50	4.5	6.64e-06	9.97e-06	50	5.39	6.98e-08	1.09e-07	NA	NA	NA	NA	50	3.47	0.000515	0.000946
oe_vc kd_vc kd_wt	ADD1	50	4.4	1.07e-05	1.6e-05	50	7.01	2.43e-12	5.59e-12	NA	NA	NA	NA	50	3.99	6.74e-05	0.000142
oe_vc kd_vc kd_wt	TCF7	50	4.29	1.79e-05	2.66e-05	50	7.55	4.47e-14	1.27e-13	NA	NA	NA	NA	50	5.11	3.25e-07	9.32e-07
oe_vc kd_vc kd_wt	SNAPC4	50	-3.89	0.000101	0.000145	50	-5.4	6.71e-08	1.05e-07	NA	NA	NA	NA	50	3.19	0.00141	0.00233
oe_vc kd_vc kd_wt	CHAF1B	50	3.7	0.000219	0.00031	50	3.17	0.00153	0.00191	NA	NA	NA	NA	50	-3.01	0.00262	0.00413
oe_vc kd_vc kd_wt	WIZ	50	3.66	0.000249	0.000351	50	6.94	4.03e-12	8.92e-12	NA	NA	NA	NA	50	4.59	4.39e-06	1.09e-05
oe_vc kd_vc kd_wt	ZSCAN26	50	3.64	0.000275	0.000388	50	6.32	2.65e-10	4.99e-10	NA	NA	NA	NA	50	3.47	0.000513	0.000943
oe_vc kd_vc kd_wt	RELL2	50	-3.59	0.000328	0.000461	50	-6.01	1.87e-09	3.27e-09	NA	NA	NA	NA	50	-7.31	2.58e-13	1.45e-12
oe_vc kd_vc kd_wt	ASH2L	50	3.53	0.000416	0.000582	50	6.23	4.69e-10	8.6e-10	NA	NA	NA	NA	50	5.75	8.77e-09	2.98e-08
oe_vc kd_vc kd_wt	ZFP14	50	3.52	0.000428	0.000599	50	5.92	3.16e-09	5.42e-09	NA	NA	NA	NA	50	2.83	0.00459	0.00689
oe_vc kd_vc kd_wt	RAB22A	50	-3.45	0.000564	0.000784	50	-6.24	4.47e-10	8.24e-10	NA	NA	NA	NA	50	-3.61	0.000309	0.000589
oe_vc kd_vc kd_wt	MDH2	50	3.43	0.000612	0.000847	50	5.03	4.95e-07	7.36e-07	NA	NA	NA	NA	50	2.12	0.0343	0.0449
oe_vc kd_vc kd_wt	DNM1	50	-3.27	0.00109	0.0015	50	-6.84	7.85e-12	1.68e-11	NA	NA	NA	NA	50	-2.74	0.0061	0.00897
oe_vc kd_vc kd_wt	ARRDC1	50	-3.22	0.00127	0.00172	50	-6.06	1.36e-09	2.39e-09	NA	NA	NA	NA	50	-3.65	0.000264	0.000511
oe_vc kd_vc kd_wt	RPS14	50	3.19	0.00141	0.00191	50	6.71	1.96e-11	4.02e-11	NA	NA	NA	NA	50	5.68	1.36e-08	4.52e-08
oe_vc kd_vc kd_wt	SLC9A6	50	3.16	0.00157	0.00213	50	5.5	3.88e-08	6.15e-08	NA	NA	NA	NA	50	6.15	7.62e-10	2.86e-09
oe_vc kd_vc kd_wt	DKK1	50	3.04	0.00234	0.00315	50	2.62	0.00872	0.0105	NA	NA	NA	NA	50	4.22	2.42e-05	5.43e-05
oe_vc kd_vc kd_wt	TRIP6	50	2.73	0.00636	0.00832	50	4.43	9.27e-06	1.29e-05	NA	NA	NA	NA	50	3.64	0.000277	0.000532
oe_vc kd_vc kd_wt	PLRG1	50	2.67	0.00757	0.00984	50	3.42	0.000626	0.000798	NA	NA	NA	NA	50	2.9	0.00374	0.00569
oe_vc kd_vc kd_wt	SRF	50	2.53	0.0113	0.0146	50	3.2	0.0014	0.00175	NA	NA	NA	NA	50	4.77	1.87e-06	4.85e-06
oe_vc kd_vc kd_wt	DDX54	50	2.44	0.0147	0.0188	50	4.09	4.36e-05	5.86e-05	NA	NA	NA	NA	50	5.33	9.7e-08	2.93e-07
oe_vc kd_vc kd_wt	MCMBP	50	2.3	0.0214	0.0272	50	4.02	5.91e-05	7.89e-05	NA	NA	NA	NA	50	4.32	1.58e-05	3.63e-05
kd_vc kd_wt	ZBTB7B	NA	NA	NA	NA	50	-6.75	1.53e-11	3.2e-11	NA	NA	NA	NA	50	-7.97	1.61e-15	1.13e-14
kd_vc kd_wt	CDC42	NA	NA	NA	NA	50	5.15	2.6e-07	3.98e-07	NA	NA	NA	NA	50	4.57	4.8e-06	1.18e-05
kd_vc kd_wt	NF2	NA	NA	NA	NA	50	-4.34	1.42e-05	1.96e-05	NA	NA	NA	NA	50	-5.14	2.7e-07	7.77e-07
kd_vc kd_wt	HNRNPDL	NA	NA	NA	NA	50	3.96	7.56e-05	0.000101	NA	NA	NA	NA	50	3.3	0.000959	0.00166
kd_vc kd_wt	MGRN1	NA	NA	NA	NA	50	3.83	0.000129	0.00017	NA	NA	NA	NA	50	4.65	3.32e-06	8.34e-06
kd_vc kd_wt	ATP5F1B	NA	NA	NA	NA	50	3.32	0.000912	0.00116	NA	NA	NA	NA	50	6.33	2.5e-10	1.01e-09
kd_vc kd_wt	ZNF598	NA	NA	NA	NA	50	-3.31	0.000943	0.0012	NA	NA	NA	NA	50	2.07	0.0382	0.0496
kd_vc kd_wt	SRP72	NA	NA	NA	NA	50	3.19	0.0014	0.00176	NA	NA	NA	NA	50	3.46	0.000548	0.000998
kd_vc kd_wt	SUPT16H	NA	NA	NA	NA	50	-3.17	0.00152	0.0019	NA	NA	NA	NA	50	3.37	0.000762	0.00134
kd_vc kd_wt	MFSD5	NA	NA	NA	NA	50	2.89	0.0038	0.00468	NA	NA	NA	NA	50	2.46	0.014	0.0194
kd_vc kd_wt	XRCC5	NA	NA	NA	NA	50	2.67	0.00766	0.00926	NA	NA	NA	NA	50	3.13	0.00172	0.00282
kd_vc kd_wt	TFCP2	NA	NA	NA	NA	50	2.45	0.0142	0.0168	NA	NA	NA	NA	50	2.34	0.0195	0.0262
kd_vc kd_wt	ZSCAN25	NA	NA	NA	NA	50	2.44	0.0145	0.0172	NA	NA	NA	NA	50	3.39	0.000688	0.00122
kd_vc kd_wt	ANXA7	NA	NA	NA	NA	50	2.39	0.0168	0.0198	NA	NA	NA	NA	50	4.48	7.51e-06	1.81e-05
kd_vc kd_wt	ECD	NA	NA	NA	NA	50	2.34	0.0193	0.0228	NA	NA	NA	NA	50	2.88	0.00396	0.00599
kd_vc kd_wt	CDK9	NA	NA	NA	NA	50	2.3	0.0213	0.025	NA	NA	NA	NA	50	3.13	0.00175	0.00285
kd_vc kd_wt	ENOX2	NA	NA	NA	NA	50	-2.21	0.027	0.0314	NA	NA	NA	NA	50	-2.8	0.0051	0.0076
kd_vc kd_wt	MARK3	NA	NA	NA	NA	50	2.05	0.0407	0.0469	NA	NA	NA	NA	50	4.01	6.07e-05	0.00013
oe_vc kd_wt	CNOT1	50	-6.82	8.92e-12	2.04e-11	NA	NA	NA	NA	NA	NA	NA	NA	50	3.84	0.000123	0.000251
oe_vc kd_wt	CORO1C	50	6.49	8.57e-11	1.79e-10	NA	NA	NA	NA	NA	NA	NA	NA	50	-8.41	4.15e-17	3.43e-16
oe_vc kd_wt	TRAF7	50	-6.27	3.55e-10	6.96e-10	NA	NA	NA	NA	NA	NA	NA	NA	50	5.94	2.92e-09	1.03e-08
oe_vc kd_wt	ANXA3	50	6.26	3.86e-10	7.53e-10	NA	NA	NA	NA	NA	NA	NA	NA	50	-6.89	5.4e-12	2.58e-11
oe_vc kd_wt	NACC1	50	-5.73	1.02e-08	1.81e-08	NA	NA	NA	NA	NA	NA	NA	NA	50	4.46	8.25e-06	1.97e-05
oe_vc kd_wt	UBQLN1	50	-4.87	1.12e-06	1.76e-06	NA	NA	NA	NA	NA	NA	NA	NA	50	4.81	1.52e-06	4.03e-06
oe_vc kd_wt	PARVB	50	4.28	1.86e-05	2.75e-05	NA	NA	NA	NA	NA	NA	NA	NA	50	-2.92	0.00348	0.00533
oe_vc kd_wt	SAP30BP	50	-3.84	0.000124	0.000177	NA	NA	NA	NA	NA	NA	NA	NA	50	3.01	0.00265	0.00417
oe_vc kd_wt	GCA	50	3.68	0.000233	0.00033	NA	NA	NA	NA	NA	NA	NA	NA	50	-3.49	0.000489	0.000901
oe_vc kd_wt	ERF	50	-3.41	0.000648	0.000896	NA	NA	NA	NA	NA	NA	NA	NA	50	4.39	1.11e-05	2.61e-05
oe_vc kd_wt	CTBP1	50	-3.3	0.000963	0.00132	NA	NA	NA	NA	NA	NA	NA	NA	50	4.27	1.94e-05	4.38e-05
oe_vc kd_wt	GNA11	50	-3.28	0.00102	0.0014	NA	NA	NA	NA	NA	NA	NA	NA	50	4	6.21e-05	0.000132
oe_vc kd_wt	AKAP7	50	3.23	0.00122	0.00166	NA	NA	NA	NA	NA	NA	NA	NA	50	-3.47	0.000522	0.000955
oe_vc kd_wt	STAU1	50	-3.22	0.00127	0.00173	NA	NA	NA	NA	NA	NA	NA	NA	50	3.11	0.00186	0.00302
oe_vc kd_wt	ZNRF3	50	-3.19	0.00143	0.00194	NA	NA	NA	NA	NA	NA	NA	NA	50	3.29	0.000997	0.00171
oe_vc kd_wt	FUBP3	50	-2.96	0.00304	0.00406	NA	NA	NA	NA	NA	NA	NA	NA	50	3.79	0.00015	0.000304
oe_vc kd_wt	INPP5E	50	-2.85	0.00444	0.00586	NA	NA	NA	NA	NA	NA	NA	NA	50	3.41	0.000647	0.00115
oe_vc kd_wt	MRPL28	50	-2.73	0.00641	0.00837	NA	NA	NA	NA	NA	NA	NA	NA	50	3.26	0.00113	0.00191
oe_vc kd_wt	RNF4	50	-2.29	0.0218	0.0276	NA	NA	NA	NA	NA	NA	NA	NA	50	2.34	0.0195	0.0263
oe_vc kd_wt	ALDH3B1	50	2.29	0.022	0.0279	NA	NA	NA	NA	NA	NA	NA	NA	50	-3.31	0.00093	0.00161
oe_vc kd_wt	BTAF1	50	-2.28	0.0224	0.0282	NA	NA	NA	NA	NA	NA	NA	NA	50	2.95	0.00316	0.00489
oe_vc kd_wt	VPS4A	50	-2.07	0.0382	0.0474	NA	NA	NA	NA	NA	NA	NA	NA	50	4.47	7.97e-06	1.91e-05
kd_wt	REPS1	NA	NA	NA	NA	NA	NA	NA	NA	NA	NA	NA	NA	50	5.95	2.71e-09	9.71e-09
kd_wt	PHF2	NA	NA	NA	NA	NA	NA	NA	NA	NA	NA	NA	NA	50	5.29	1.2e-07	3.54e-07
kd_wt	RAB35	NA	NA	NA	NA	NA	NA	NA	NA	NA	NA	NA	NA	50	5.1	3.31e-07	9.47e-07
kd_wt	PTGES2	NA	NA	NA	NA	NA	NA	NA	NA	NA	NA	NA	NA	50	4.89	1.01e-06	2.73e-06
kd_wt	NUBP1	NA	NA	NA	NA	NA	NA	NA	NA	NA	NA	NA	NA	50	4.54	5.61e-06	1.37e-05
kd_wt	AP2M1	NA	NA	NA	NA	NA	NA	NA	NA	NA	NA	NA	NA	50	4.39	1.16e-05	2.72e-05
kd_wt	FAM168B	NA	NA	NA	NA	NA	NA	NA	NA	NA	NA	NA	NA	50	4.32	1.55e-05	3.58e-05
kd_wt	E4F1	NA	NA	NA	NA	NA	NA	NA	NA	NA	NA	NA	NA	50	3.98	6.94e-05	0.000146
kd_wt	TMPO	NA	NA	NA	NA	NA	NA	NA	NA	NA	NA	NA	NA	50	-3.75	0.000175	0.00035
kd_wt	SLC12A2	NA	NA	NA	NA	NA	NA	NA	NA	NA	NA	NA	NA	50	3.71	0.000209	0.000411
kd_wt	CRCP	NA	NA	NA	NA	NA	NA	NA	NA	NA	NA	NA	NA	50	3.7	0.000214	0.000422
kd_wt	KHDRBS1	NA	NA	NA	NA	NA	NA	NA	NA	NA	NA	NA	NA	50	3.63	0.000282	0.000541
kd_wt	SCAND1	NA	NA	NA	NA	NA	NA	NA	NA	NA	NA	NA	NA	50	3.43	0.000611	0.0011
kd_wt	TIAL1	NA	NA	NA	NA	NA	NA	NA	NA	NA	NA	NA	NA	50	3.38	0.00072	0.00127
kd_wt	HSPA5	NA	NA	NA	NA	NA	NA	NA	NA	NA	NA	NA	NA	50	-3.26	0.00111	0.00189
kd_wt	HAT1	NA	NA	NA	NA	NA	NA	NA	NA	NA	NA	NA	NA	50	3.23	0.00122	0.00205
kd_wt	HDAC6	NA	NA	NA	NA	NA	NA	NA	NA	NA	NA	NA	NA	50	3.08	0.00207	0.00332
kd_wt	TGFBR1	NA	NA	NA	NA	NA	NA	NA	NA	NA	NA	NA	NA	50	2.89	0.0039	0.0059
kd_wt	ZFAND3	NA	NA	NA	NA	NA	NA	NA	NA	NA	NA	NA	NA	50	2.78	0.00541	0.00804
kd_wt	NAE1	NA	NA	NA	NA	NA	NA	NA	NA	NA	NA	NA	NA	50	2.77	0.00559	0.00826
kd_wt	SIGMAR1	NA	NA	NA	NA	NA	NA	NA	NA	NA	NA	NA	NA	50	2.57	0.0103	0.0146
kd_wt	MBD3	NA	NA	NA	NA	NA	NA	NA	NA	NA	NA	NA	NA	50	2.45	0.0144	0.0198
kd_wt	AKT2	NA	NA	NA	NA	NA	NA	NA	NA	NA	NA	NA	NA	50	2.13	0.0331	0.0434
kd_wt	COG3	NA	NA	NA	NA	NA	NA	NA	NA	NA	NA	NA	NA	50	2.11	0.0351	0.0459
oe_vc kd_vc oe_wt	AMIGO2	50	10.76	5.55e-27	6.51e-25	50	8.3	1.08e-16	4.54e-16	50	6.57	5.07e-11	1.27e-10	NA	NA	NA	NA
oe_vc kd_vc oe_wt	SLC1A5	50	-10.5	8.69e-26	5.32e-24	50	-6.72	1.79e-11	3.72e-11	50	-8.59	8.88e-18	4.46e-17	NA	NA	NA	NA
oe_vc kd_vc oe_wt	MILR1	50	-10.23	1.52e-24	5.49e-23	50	-6.43	1.28e-10	2.47e-10	50	-8.29	1.13e-16	4.82e-16	NA	NA	NA	NA
oe_vc kd_vc oe_wt	RIMS1	50	10.04	1.04e-23	2.71e-22	50	8.15	3.78e-16	1.44e-15	50	9.29	1.61e-20	1.16e-19	NA	NA	NA	NA
oe_vc kd_vc oe_wt	NALCN	50	9.95	2.49e-23	5.66e-22	50	7.96	1.7e-15	5.75e-15	50	9.04	1.54e-19	9.77e-19	NA	NA	NA	NA
oe_vc kd_vc oe_wt	ADRA2C	50	-9.94	2.84e-23	6.25e-22	50	-7.04	1.98e-12	4.6e-12	50	-8.6	7.75e-18	3.93e-17	NA	NA	NA	NA
oe_vc kd_vc oe_wt	GPD1L	50	9.8	1.18e-22	2.25e-21	50	4.48	7.39e-06	1.04e-05	50	7.27	3.62e-13	1.11e-12	NA	NA	NA	NA
oe_vc kd_vc oe_wt	GPC6	50	9.36	7.7e-21	8.75e-20	50	7.5	6.2e-14	1.73e-13	50	8.3	1.06e-16	4.6e-16	NA	NA	NA	NA
oe_vc kd_vc oe_wt	APBB2	50	9.36	7.82e-21	8.81e-20	50	4.29	1.78e-05	2.44e-05	50	6.76	1.37e-11	3.65e-11	NA	NA	NA	NA
oe_vc kd_vc oe_wt	PIEZO2	50	9.19	3.95e-20	3.71e-19	50	-10.96	5.84e-28	3.43e-26	50	12.05	1.92e-33	1.35e-30	NA	NA	NA	NA
oe_vc kd_vc oe_wt	TTYH3	50	-9.19	4.09e-20	3.82e-19	50	-5.04	4.69e-07	6.99e-07	50	-7.05	1.79e-12	5.13e-12	NA	NA	NA	NA
oe_vc kd_vc oe_wt	STK10	50	-9.15	5.49e-20	4.96e-19	50	-6.97	3.23e-12	7.26e-12	50	-5.6	2.2e-08	4.6e-08	NA	NA	NA	NA
oe_vc kd_vc oe_wt	SPINT1	50	-9.09	9.88e-20	8.43e-19	50	-10.63	2.19e-26	7.71e-25	50	9.73	2.2e-22	2.14e-21	NA	NA	NA	NA
oe_vc kd_vc oe_wt	MITF	50	9.02	1.84e-19	1.51e-18	50	7.12	1.04e-12	2.53e-12	50	5.12	3.01e-07	5.61e-07	NA	NA	NA	NA
oe_vc kd_vc oe_wt	NETO2	50	9.01	2.12e-19	1.72e-18	50	6.63	3.32e-11	6.65e-11	50	3.6	0.000313	0.000464	NA	NA	NA	NA
oe_vc kd_vc oe_wt	PCGF1	50	-8.97	2.86e-19	2.23e-18	50	-6.5	8.07e-11	1.57e-10	50	-4.61	3.96e-06	6.67e-06	NA	NA	NA	NA
oe_vc kd_vc oe_wt	SNX9	50	8.83	1.04e-18	7.34e-18	50	6.85	7.54e-12	1.62e-11	50	-9.96	2.39e-23	2.86e-22	NA	NA	NA	NA
oe_vc kd_vc oe_wt	MRGBP	50	-8.83	1.05e-18	7.39e-18	50	-6.87	6.24e-12	1.35e-11	50	-5.54	3.06e-08	6.28e-08	NA	NA	NA	NA
oe_vc kd_vc oe_wt	ZNF287	50	8.8	1.38e-18	9.51e-18	50	2.64	0.00838	0.0101	50	8.56	1.13e-17	5.56e-17	NA	NA	NA	NA
oe_vc kd_vc oe_wt	ZC3H12B	50	8.7	3.46e-18	2.25e-17	50	-2.77	0.00555	0.00675	50	11.64	2.5e-31	4.4e-29	NA	NA	NA	NA
oe_vc kd_vc oe_wt	RAB9A	50	8.69	3.58e-18	2.33e-17	50	4.63	3.59e-06	5.14e-06	50	6.9	5.08e-12	1.39e-11	NA	NA	NA	NA
oe_vc kd_vc oe_wt	CNOT7	50	8.68	3.89e-18	2.47e-17	50	6.86	6.73e-12	1.45e-11	50	3.1	0.00195	0.00275	NA	NA	NA	NA
oe_vc kd_vc oe_wt	AIF1L	50	-8.63	5.9e-18	3.54e-17	50	-11.55	7.22e-31	1.7e-28	50	6.73	1.72e-11	4.54e-11	NA	NA	NA	NA
oe_vc kd_vc oe_wt	PCDHGA12	50	8.58	9.33e-18	5.41e-17	50	8.74	2.3e-18	1.25e-17	50	9.24	2.51e-20	1.73e-19	NA	NA	NA	NA
oe_vc kd_vc oe_wt	SEMA4C	50	-8.52	1.63e-17	9.18e-17	50	-6.06	1.39e-09	2.45e-09	50	-4.46	8.17e-06	1.34e-05	NA	NA	NA	NA
oe_vc kd_vc oe_wt	ZNF345	50	8.49	2.01e-17	1.12e-16	50	-8.26	1.48e-16	6.05e-16	50	10.63	2.21e-26	5.1e-25	NA	NA	NA	NA
oe_vc kd_vc oe_wt	RDX	50	8.49	2.1e-17	1.17e-16	50	4.91	9.05e-07	1.34e-06	50	5.62	1.89e-08	3.99e-08	NA	NA	NA	NA
oe_vc kd_vc oe_wt	TAPBPL	50	-8.49	2.14e-17	1.18e-16	50	7.76	8.37e-15	2.62e-14	50	-10.64	1.94e-26	4.56e-25	NA	NA	NA	NA
oe_vc kd_vc oe_wt	ARHGAP10	50	8.48	2.25e-17	1.23e-16	50	6.18	6.23e-10	1.13e-09	50	4.22	2.44e-05	3.87e-05	NA	NA	NA	NA
oe_vc kd_vc oe_wt	TEF	50	-8.47	2.44e-17	1.33e-16	50	-6.99	2.81e-12	6.4e-12	50	-4.09	4.27e-05	6.67e-05	NA	NA	NA	NA
oe_vc kd_vc oe_wt	TNFSF9	50	-8.46	2.77e-17	1.48e-16	50	-4.7	2.62e-06	3.78e-06	50	-2.33	0.0197	0.026	NA	NA	NA	NA
oe_vc kd_vc oe_wt	PLSCR4	50	8.38	5.18e-17	2.63e-16	50	9.16	5.14e-20	3.9e-19	50	-10.27	9.59e-25	1.5e-23	NA	NA	NA	NA
oe_vc kd_vc oe_wt	CAMK4	50	-8.23	1.92e-16	9.09e-16	50	8.84	9.27e-19	5.54e-18	50	-11.57	6.02e-31	6.53e-29	NA	NA	NA	NA
oe_vc kd_vc oe_wt	SLC6A9	50	-8.16	3.26e-16	1.43e-15	50	-4.18	2.92e-05	3.96e-05	50	-8.78	1.62e-18	9.18e-18	NA	NA	NA	NA
oe_vc kd_vc oe_wt	ERBB4	50	8.11	4.93e-16	2.11e-15	50	-3.63	0.000286	0.000369	50	11.53	8.8e-31	8.27e-29	NA	NA	NA	NA
oe_vc kd_vc oe_wt	DSC1	50	8.1	5.29e-16	2.25e-15	50	-7.08	1.49e-12	3.53e-12	50	9.52	1.72e-21	1.42e-20	NA	NA	NA	NA
oe_vc kd_vc oe_wt	NKX3-2	50	8.09	6e-16	2.5e-15	50	9.24	2.36e-20	1.93e-19	50	-8.87	7.01e-19	4.12e-18	NA	NA	NA	NA
oe_vc kd_vc oe_wt	FLT3	50	8.08	6.49e-16	2.66e-15	50	-9.24	2.37e-20	1.93e-19	50	11.48	1.71e-30	1.51e-28	NA	NA	NA	NA
oe_vc kd_vc oe_wt	ING5	50	-8.07	6.95e-16	2.79e-15	50	-8.22	1.99e-16	7.92e-16	50	2.69	0.00724	0.00987	NA	NA	NA	NA
oe_vc kd_vc oe_wt	ARHGAP1	50	8.05	8.56e-16	3.37e-15	50	4.48	7.54e-06	1.06e-05	50	4.43	9.34e-06	1.53e-05	NA	NA	NA	NA
oe_vc kd_vc oe_wt	NRP1	50	-8.03	9.46e-16	3.69e-15	50	-5.72	1.1e-08	1.8e-08	50	-8.45	2.81e-17	1.32e-16	NA	NA	NA	NA
oe_vc kd_vc oe_wt	EPHA3	50	-7.98	1.45e-15	5.49e-15	50	-9.3	1.35e-20	1.19e-19	50	12.05	1.92e-33	1.35e-30	NA	NA	NA	NA
oe_vc kd_vc oe_wt	SERTAD1	50	-7.95	1.88e-15	7.03e-15	50	-6.45	1.11e-10	2.14e-10	50	-5.03	5.03e-07	9.17e-07	NA	NA	NA	NA
oe_vc kd_vc oe_wt	ZEB2	50	7.93	2.24e-15	8.28e-15	50	8.73	2.48e-18	1.33e-17	50	-7.66	1.86e-14	6.53e-14	NA	NA	NA	NA
oe_vc kd_vc oe_wt	LZTR1	50	-7.83	4.96e-15	1.75e-14	50	-6.71	1.95e-11	4.02e-11	50	-3.77	0.000165	0.000248	NA	NA	NA	NA
oe_vc kd_vc oe_wt	PDE9A	50	-7.74	1.02e-14	3.44e-14	50	-12.08	1.37e-33	9.67e-31	50	9.46	2.94e-21	2.35e-20	NA	NA	NA	NA
oe_vc kd_vc oe_wt	GABRB3	50	7.71	1.26e-14	4.19e-14	50	7.87	3.49e-15	1.14e-14	50	-8.69	3.73e-18	1.98e-17	NA	NA	NA	NA
oe_vc kd_vc oe_wt	FNBP1L	50	7.63	2.33e-14	7.51e-14	50	6.16	7.43e-10	1.35e-09	50	2.58	0.00986	0.0133	NA	NA	NA	NA
oe_vc kd_vc oe_wt	KLF8	50	7.63	2.37e-14	7.6e-14	50	-8.73	2.45e-18	1.32e-17	50	10.77	4.79e-27	1.53e-25	NA	NA	NA	NA
oe_vc kd_vc oe_wt	EFNA5	50	-7.58	3.57e-14	1.12e-13	50	-9.63	5.99e-22	7.1e-21	50	5.52	3.43e-08	7.05e-08	NA	NA	NA	NA
oe_vc kd_vc oe_wt	MST1R	50	-7.49	6.67e-14	2.03e-13	50	-8.08	6.73e-16	2.48e-15	50	7.98	1.49e-15	5.66e-15	NA	NA	NA	NA
oe_vc kd_vc oe_wt	NKAIN2	50	7.49	6.7e-14	2.03e-13	50	6.75	1.48e-11	3.11e-11	50	-7.53	4.97e-14	1.69e-13	NA	NA	NA	NA
oe_vc kd_vc oe_wt	ASXL2	50	-7.49	7.06e-14	2.13e-13	50	-8.08	6.64e-16	2.45e-15	50	3.04	0.00239	0.00334	NA	NA	NA	NA
oe_vc kd_vc oe_wt	KCNQ3	50	7.44	9.73e-14	2.88e-13	50	8.02	1.07e-15	3.79e-15	50	-5.52	3.46e-08	7.1e-08	NA	NA	NA	NA
oe_vc kd_vc oe_wt	CNTN3	50	7.43	1.12e-13	3.29e-13	50	-10.05	8.78e-24	1.61e-22	50	11.04	2.58e-28	1.3e-26	NA	NA	NA	NA
oe_vc kd_vc oe_wt	SLC38A5	50	7.41	1.31e-13	3.79e-13	50	7.8	6.4e-15	2.01e-14	50	-4.89	1e-06	1.78e-06	NA	NA	NA	NA
oe_vc kd_vc oe_wt	PLCE1	50	7.39	1.45e-13	4.18e-13	50	5.97	2.34e-09	4.05e-09	50	3.9	9.53e-05	0.000146	NA	NA	NA	NA
oe_vc kd_vc oe_wt	CDC42EP4	50	-7.35	1.93e-13	5.48e-13	50	-8.84	9.75e-19	5.75e-18	50	3.66	0.000252	0.000375	NA	NA	NA	NA
oe_vc kd_vc oe_wt	FZD7	50	-7.25	4.28e-13	1.17e-12	50	-7.64	2.22e-14	6.55e-14	50	-6.62	3.63e-11	9.27e-11	NA	NA	NA	NA
oe_vc kd_vc oe_wt	RGS11	50	7.15	8.67e-13	2.27e-12	50	8.71	3.13e-18	1.64e-17	50	-7.8	6.16e-15	2.25e-14	NA	NA	NA	NA
oe_vc kd_vc oe_wt	ZNF583	50	7.1	1.21e-12	3.11e-12	50	6.12	9.26e-10	1.66e-09	50	2.16	0.0308	0.0402	NA	NA	NA	NA
oe_vc kd_vc oe_wt	KCNS3	50	7.09	1.32e-12	3.38e-12	50	8.1	5.6e-16	2.09e-15	50	-4.94	7.78e-07	1.4e-06	NA	NA	NA	NA
oe_vc kd_vc oe_wt	PHF5A	50	-7.06	1.64e-12	4.16e-12	50	-8.27	1.37e-16	5.66e-16	50	4.64	3.53e-06	5.98e-06	NA	NA	NA	NA
oe_vc kd_vc oe_wt	NT5E	50	-7.05	1.75e-12	4.42e-12	50	2.44	0.0148	0.0176	50	-8.36	6.4e-17	2.86e-16	NA	NA	NA	NA
oe_vc kd_vc oe_wt	FOXA1	50	-7.03	2.05e-12	5.11e-12	50	-10.04	1.05e-23	1.88e-22	50	9.67	3.93e-22	3.6e-21	NA	NA	NA	NA
oe_vc kd_vc oe_wt	KCNAB2	50	-6.97	3.26e-12	7.92e-12	50	-8.14	4.01e-16	1.52e-15	50	4.61	3.98e-06	6.7e-06	NA	NA	NA	NA
oe_vc kd_vc oe_wt	DMD	50	6.93	4.35e-12	1.04e-11	50	8.26	1.49e-16	6.05e-16	50	-6.17	6.66e-10	1.54e-09	NA	NA	NA	NA
oe_vc kd_vc oe_wt	SNAPC1	50	-6.91	4.92e-12	1.17e-11	50	-9.23	2.74e-20	2.17e-19	50	6.67	2.5e-11	6.52e-11	NA	NA	NA	NA
oe_vc kd_vc oe_wt	LRRC8A	50	6.9	5.19e-12	1.23e-11	50	7.06	1.64e-12	3.85e-12	50	-3.88	0.000102	0.000156	NA	NA	NA	NA
oe_vc kd_vc oe_wt	EMB	50	6.87	6.6e-12	1.53e-11	50	6.96	3.37e-12	7.57e-12	50	-3.87	0.000108	0.000164	NA	NA	NA	NA
oe_vc kd_vc oe_wt	BNC2	50	6.84	8.04e-12	1.85e-11	50	9.08	1.06e-19	7.66e-19	50	-8.09	6.08e-16	2.42e-15	NA	NA	NA	NA
oe_vc kd_vc oe_wt	PRDM16	50	6.81	9.46e-12	2.16e-11	50	8.34	7.23e-17	3.12e-16	50	-7.77	7.65e-15	2.76e-14	NA	NA	NA	NA
oe_vc kd_vc oe_wt	SLC13A3	50	6.76	1.36e-11	3.04e-11	50	3.57	0.000351	0.000452	50	4.21	2.51e-05	3.97e-05	NA	NA	NA	NA
oe_vc kd_vc oe_wt	CDK12	50	-6.72	1.78e-11	3.96e-11	50	-7.66	1.87e-14	5.58e-14	50	4.3	1.71e-05	2.74e-05	NA	NA	NA	NA
oe_vc kd_vc oe_wt	SNAPC5	50	-6.72	1.82e-11	4.04e-11	50	-7.84	4.45e-15	1.43e-14	50	4.73	2.29e-06	3.95e-06	NA	NA	NA	NA
oe_vc kd_vc oe_wt	CNNM1	50	-6.71	1.99e-11	4.4e-11	50	-8.86	8.01e-19	4.8e-18	50	8.16	3.46e-16	1.41e-15	NA	NA	NA	NA
oe_vc kd_vc oe_wt	GPC3	50	6.64	3.04e-11	6.63e-11	50	-9.01	2.12e-19	1.43e-18	50	10.66	1.62e-26	3.93e-25	NA	NA	NA	NA
oe_vc kd_vc oe_wt	MIEN1	50	-6.61	3.91e-11	8.42e-11	50	-8.07	7.25e-16	2.65e-15	50	5.18	2.21e-07	4.19e-07	NA	NA	NA	NA
oe_vc kd_vc oe_wt	PDLIM5	50	6.58	4.56e-11	9.74e-11	50	8.4	4.57e-17	2.03e-16	50	-8.3	1.03e-16	4.48e-16	NA	NA	NA	NA
oe_vc kd_vc oe_wt	ACTL6A	50	-6.43	1.23e-10	2.56e-10	50	-7.61	2.76e-14	8.02e-14	50	2.24	0.0253	0.0331	NA	NA	NA	NA
oe_vc kd_vc oe_wt	NFYA	50	-6.41	1.43e-10	2.93e-10	50	-7.69	1.42e-14	4.31e-14	50	3.31	0.000938	0.00134	NA	NA	NA	NA
oe_vc kd_vc oe_wt	ZC3H18	50	-6.31	2.79e-10	5.49e-10	50	-6.5	7.91e-11	1.54e-10	50	2.57	0.0103	0.0139	NA	NA	NA	NA
oe_vc kd_vc oe_wt	AHR	50	-6.23	4.8e-10	9.26e-10	50	-8.75	2.12e-18	1.17e-17	50	6.8	1.07e-11	2.85e-11	NA	NA	NA	NA
oe_vc kd_vc oe_wt	CD47	50	-6.18	6.25e-10	1.2e-09	50	5.66	1.49e-08	2.43e-08	50	-10.08	6.95e-24	9.34e-23	NA	NA	NA	NA
oe_vc kd_vc oe_wt	TLCD1	50	-6.14	8.23e-10	1.56e-09	50	-8.1	5.38e-16	2.02e-15	50	5.45	5.17e-08	1.04e-07	NA	NA	NA	NA
oe_vc kd_vc oe_wt	PTPN2	50	-6.08	1.22e-09	2.29e-09	50	-7.36	1.82e-13	4.82e-13	50	4.52	6.1e-06	1.01e-05	NA	NA	NA	NA
oe_vc kd_vc oe_wt	ATP9B	50	6.04	1.59e-09	2.97e-09	50	5.9	3.73e-09	6.37e-09	50	-2.25	0.0244	0.032	NA	NA	NA	NA
oe_vc kd_vc oe_wt	GRIK5	50	5.96	2.57e-09	4.73e-09	50	7.78	7.11e-15	2.23e-14	50	-7.02	2.25e-12	6.37e-12	NA	NA	NA	NA
oe_vc kd_vc oe_wt	CD99L2	50	5.95	2.65e-09	4.89e-09	50	8.83	1.03e-18	6.05e-18	50	-7.02	2.29e-12	6.47e-12	NA	NA	NA	NA
oe_vc kd_vc oe_wt	GMEB2	50	-5.87	4.41e-09	8.05e-09	50	-4.45	8.61e-06	1.21e-05	50	-2.79	0.00524	0.00719	NA	NA	NA	NA
oe_vc kd_vc oe_wt	TTC8	50	5.85	4.93e-09	8.94e-09	50	3.17	0.00154	0.00192	50	4.49	7.21e-06	1.19e-05	NA	NA	NA	NA
oe_vc kd_vc oe_wt	DISC1	50	5.84	5.21e-09	9.45e-09	50	9.26	2.05e-20	1.75e-19	50	-7.06	1.65e-12	4.77e-12	NA	NA	NA	NA
oe_vc kd_vc oe_wt	CD63	50	5.81	6.36e-09	1.14e-08	50	8.74	2.44e-18	1.32e-17	50	-7.05	1.85e-12	5.31e-12	NA	NA	NA	NA
oe_vc kd_vc oe_wt	CALM1	50	-5.77	7.76e-09	1.39e-08	50	-4.05	5.11e-05	6.85e-05	50	-4.69	2.74e-06	4.7e-06	NA	NA	NA	NA
oe_vc kd_vc oe_wt	SLC39A8	50	5.7	1.2e-08	2.12e-08	50	8.88	6.64e-19	4.09e-18	50	-8.3	1.01e-16	4.41e-16	NA	NA	NA	NA
oe_vc kd_vc oe_wt	MYO10	50	5.65	1.56e-08	2.75e-08	50	8.59	8.85e-18	4.38e-17	50	-8.37	5.58e-17	2.52e-16	NA	NA	NA	NA
oe_vc kd_vc oe_wt	C1QTNF5	50	5.62	1.86e-08	3.24e-08	50	7.44	1.03e-13	2.81e-13	50	-5.29	1.23e-07	2.38e-07	NA	NA	NA	NA
oe_vc kd_vc oe_wt	KLF7	50	5.56	2.77e-08	4.78e-08	50	9.25	2.27e-20	1.89e-19	50	-10.44	1.64e-25	3.01e-24	NA	NA	NA	NA
oe_vc kd_vc oe_wt	SIRT7	50	-5.55	2.86e-08	4.93e-08	50	-8.3	1.05e-16	4.4e-16	50	5.18	2.2e-07	4.18e-07	NA	NA	NA	NA
oe_vc kd_vc oe_wt	PDCD10	50	-5.54	3.11e-08	5.35e-08	50	-8.77	1.83e-18	1.02e-17	50	4.25	2.16e-05	3.44e-05	NA	NA	NA	NA
oe_vc kd_vc oe_wt	ZSCAN29	50	-5.36	8.38e-08	1.42e-07	50	-5.56	2.78e-08	4.44e-08	50	3.75	0.000177	0.000266	NA	NA	NA	NA
oe_vc kd_vc oe_wt	ZC3H8	50	-5.34	9.23e-08	1.56e-07	50	-8.09	5.8e-16	2.16e-15	50	6.54	6.1e-11	1.51e-10	NA	NA	NA	NA
oe_vc kd_vc oe_wt	MRAS	50	5.31	1.07e-07	1.79e-07	50	2.29	0.0218	0.0255	50	5.22	1.8e-07	3.45e-07	NA	NA	NA	NA
oe_vc kd_vc oe_wt	SRFBP1	50	-5.27	1.36e-07	2.27e-07	50	-7.04	1.91e-12	4.44e-12	50	6.1	1.05e-09	2.4e-09	NA	NA	NA	NA
oe_vc kd_vc oe_wt	ZNHIT6	50	-5.25	1.51e-07	2.51e-07	50	-6.48	8.99e-11	1.75e-10	50	5.08	3.75e-07	6.92e-07	NA	NA	NA	NA
oe_vc kd_vc oe_wt	ZNF276	50	-5.25	1.53e-07	2.54e-07	50	-7.71	1.25e-14	3.81e-14	50	3.47	0.000513	0.000745	NA	NA	NA	NA
oe_vc kd_vc oe_wt	ADIPOR2	50	-5.17	2.33e-07	3.81e-07	50	-5.63	1.85e-08	2.98e-08	50	3.39	0.000711	0.00102	NA	NA	NA	NA
oe_vc kd_vc oe_wt	ANXA5	50	5.17	2.34e-07	3.83e-07	50	9.13	7.08e-20	5.31e-19	50	-8.19	2.68e-16	1.1e-15	NA	NA	NA	NA
oe_vc kd_vc oe_wt	BEST1	50	-5.08	3.78e-07	6.11e-07	50	-7.58	3.45e-14	9.91e-14	50	5.02	5.26e-07	9.58e-07	NA	NA	NA	NA
oe_vc kd_vc oe_wt	ATP1B1	50	-5.07	4.03e-07	6.5e-07	50	-8.55	1.22e-17	5.93e-17	50	6.62	3.49e-11	8.96e-11	NA	NA	NA	NA
oe_vc kd_vc oe_wt	MR1	50	5.05	4.37e-07	7.03e-07	50	8.55	1.18e-17	5.76e-17	50	-7.35	1.94e-13	6.11e-13	NA	NA	NA	NA
oe_vc kd_vc oe_wt	TIGD2	50	5.01	5.33e-07	8.52e-07	50	3.3	0.000958	0.00121	50	3.3	0.000966	0.00138	NA	NA	NA	NA
oe_vc kd_vc oe_wt	PREB	50	-5.01	5.49e-07	8.77e-07	50	-7.38	1.55e-13	4.12e-13	50	4.74	2.17e-06	3.76e-06	NA	NA	NA	NA
oe_vc kd_vc oe_wt	ZNF575	50	4.92	8.66e-07	1.37e-06	50	8.94	3.94e-19	2.5e-18	50	-7.34	2.07e-13	6.49e-13	NA	NA	NA	NA
oe_vc kd_vc oe_wt	DMPK	50	4.9	9.57e-07	1.51e-06	50	-5.82	5.71e-09	9.6e-09	50	9.27	1.86e-20	1.31e-19	NA	NA	NA	NA
oe_vc kd_vc oe_wt	POLR3F	50	4.86	1.17e-06	1.83e-06	50	2.98	0.00286	0.00354	50	3.92	8.72e-05	0.000134	NA	NA	NA	NA
oe_vc kd_vc oe_wt	ATP8B1	50	4.83	1.35e-06	2.11e-06	50	7.81	5.81e-15	1.84e-14	50	-7.39	1.5e-13	4.79e-13	NA	NA	NA	NA
oe_vc kd_vc oe_wt	EDNRA	50	4.8	1.6e-06	2.48e-06	50	9.37	7.56e-21	7.21e-20	50	-7.67	1.67e-14	5.9e-14	NA	NA	NA	NA
oe_vc kd_vc oe_wt	FHL2	50	4.8	1.62e-06	2.52e-06	50	4.29	1.82e-05	2.49e-05	50	-2.31	0.0209	0.0276	NA	NA	NA	NA
oe_vc kd_vc oe_wt	ARHGAP22	50	4.79	1.67e-06	2.59e-06	50	8.46	2.62e-17	1.2e-16	50	-8.76	1.94e-18	1.07e-17	NA	NA	NA	NA
oe_vc kd_vc oe_wt	RASL10B	50	4.77	1.88e-06	2.9e-06	50	9.44	3.8e-21	3.91e-20	50	-6.7	2.03e-11	5.33e-11	NA	NA	NA	NA
oe_vc kd_vc oe_wt	TAF7	50	-4.68	2.91e-06	4.44e-06	50	-6.88	6.19e-12	1.34e-11	50	5.97	2.31e-09	5.16e-09	NA	NA	NA	NA
oe_vc kd_vc oe_wt	ZNF628	50	-4.65	3.34e-06	5.09e-06	50	-6.23	4.6e-10	8.46e-10	50	3.6	0.000316	0.000468	NA	NA	NA	NA
oe_vc kd_vc oe_wt	USP16	50	4.63	3.71e-06	5.63e-06	50	3.38	0.000732	0.000932	50	4.29	1.76e-05	2.83e-05	NA	NA	NA	NA
oe_vc kd_vc oe_wt	NUP35	50	-4.62	3.84e-06	5.81e-06	50	-6.07	1.3e-09	2.3e-09	50	6.47	1.01e-10	2.46e-10	NA	NA	NA	NA
oe_vc kd_vc oe_wt	CCNE1	50	-4.51	6.63e-06	9.96e-06	50	-7.34	2.1e-13	5.51e-13	50	6.2	5.82e-10	1.35e-09	NA	NA	NA	NA
oe_vc kd_vc oe_wt	DLG3	50	4.42	9.66e-06	1.44e-05	50	8.1	5.62e-16	2.1e-15	50	-7.08	1.48e-12	4.29e-12	NA	NA	NA	NA
oe_vc kd_vc oe_wt	ARL4A	50	-4.18	2.91e-05	4.26e-05	50	-5.84	5.15e-09	8.7e-09	50	5.24	1.63e-07	3.12e-07	NA	NA	NA	NA
oe_vc kd_vc oe_wt	ZNF518A	50	-4.13	3.58e-05	5.22e-05	50	-7.34	2.14e-13	5.61e-13	50	5.06	4.22e-07	7.75e-07	NA	NA	NA	NA
oe_vc kd_vc oe_wt	ZNF195	50	4.12	3.85e-05	5.6e-05	50	-2.06	0.0394	0.0454	50	9.52	1.78e-21	1.46e-20	NA	NA	NA	NA
oe_vc kd_vc oe_wt	MTFR1	50	-3.85	0.000116	0.000166	50	-5.96	2.58e-09	4.46e-09	50	5.49	3.97e-08	8.09e-08	NA	NA	NA	NA
oe_vc kd_vc oe_wt	C6orf89	50	3.7	0.000213	0.000303	50	5.41	6.41e-08	1.01e-07	50	-6.57	4.93e-11	1.24e-10	NA	NA	NA	NA
oe_vc kd_vc oe_wt	FRY	50	3.7	0.000219	0.000311	50	-3.92	8.86e-05	0.000118	50	8.59	8.82e-18	4.44e-17	NA	NA	NA	NA
oe_vc kd_vc oe_wt	ARSA	50	3.58	0.000341	0.000479	50	7.97	1.63e-15	5.55e-15	50	-7.4	1.38e-13	4.43e-13	NA	NA	NA	NA
oe_vc kd_vc oe_wt	ZNF121	50	-3.56	0.000376	0.000527	50	-5.25	1.49e-07	2.3e-07	50	5.64	1.67e-08	3.53e-08	NA	NA	NA	NA
oe_vc kd_vc oe_wt	COMMD7	50	3.52	0.000434	0.000606	50	5.14	2.75e-07	4.19e-07	50	-5.5	3.72e-08	7.6e-08	NA	NA	NA	NA
oe_vc kd_vc oe_wt	TRERF1	50	-3.5	0.000459	0.000641	50	2.02	0.043	0.0495	50	-6.99	2.81e-12	7.85e-12	NA	NA	NA	NA
oe_vc kd_vc oe_wt	ZNF35	50	3.34	0.000837	0.00115	50	-4.28	1.86e-05	2.54e-05	50	8.47	2.55e-17	1.21e-16	NA	NA	NA	NA
oe_vc kd_vc oe_wt	ARF5	50	3.3	0.000981	0.00135	50	5.09	3.54e-07	5.34e-07	50	-2.35	0.0189	0.025	NA	NA	NA	NA
oe_vc kd_vc oe_wt	CDV3	50	-3.28	0.00102	0.0014	50	-5.86	4.54e-09	7.69e-09	50	4.53	5.89e-06	9.78e-06	NA	NA	NA	NA
oe_vc kd_vc oe_wt	PTPRR	50	3.2	0.00138	0.00188	50	8.14	3.81e-16	1.45e-15	50	-8.09	5.95e-16	2.37e-15	NA	NA	NA	NA
oe_vc kd_vc oe_wt	ABTB1	50	3.14	0.00171	0.00231	50	8.04	8.63e-16	3.08e-15	50	-8.67	4.36e-18	2.3e-17	NA	NA	NA	NA
oe_vc kd_vc oe_wt	SNX4	50	3.08	0.00207	0.00279	50	-2.85	0.00434	0.00533	50	7.82	5.25e-15	1.92e-14	NA	NA	NA	NA
oe_vc kd_vc oe_wt	TLR4	50	2.92	0.00355	0.00472	50	6.87	6.33e-12	1.37e-11	50	-9.44	3.59e-21	2.84e-20	NA	NA	NA	NA
oe_vc kd_vc oe_wt	WDR77	50	-2.88	0.00395	0.00523	50	-6.74	1.54e-11	3.21e-11	50	7.79	6.93e-15	2.5e-14	NA	NA	NA	NA
oe_vc kd_vc oe_wt	IQGAP1	50	-2.86	0.00429	0.00567	50	5.77	8.03e-09	1.34e-08	50	-9.23	2.62e-20	1.79e-19	NA	NA	NA	NA
oe_vc kd_vc oe_wt	PIK3C2A	50	2.71	0.00677	0.00883	50	-2.89	0.00387	0.00476	50	8.02	1.06e-15	4.1e-15	NA	NA	NA	NA
oe_vc kd_vc oe_wt	ZNF521	50	2.59	0.00957	0.0124	50	8.18	2.75e-16	1.07e-15	50	-9.98	1.79e-23	2.2e-22	NA	NA	NA	NA
oe_vc kd_vc oe_wt	PIK3AP1	50	2.54	0.011	0.0142	50	6.63	3.33e-11	6.66e-11	50	-8.39	4.91e-17	2.25e-16	NA	NA	NA	NA
oe_vc kd_vc oe_wt	PHKA2	50	2.5	0.0124	0.016	50	5.61	1.99e-08	3.22e-08	50	-6.08	1.23e-09	2.79e-09	NA	NA	NA	NA
oe_vc kd_vc oe_wt	SMARCA5	50	2.48	0.0132	0.0169	50	-3.61	0.000304	0.000392	50	7.97	1.56e-15	5.91e-15	NA	NA	NA	NA
oe_vc kd_vc oe_wt	MYBBP1A	50	-2.43	0.0152	0.0195	50	-6.48	9.04e-11	1.76e-10	50	5.83	5.58e-09	1.22e-08	NA	NA	NA	NA
oe_vc kd_vc oe_wt	TRPC4	50	2.39	0.0168	0.0215	50	5.51	3.54e-08	5.61e-08	50	-6.69	2.25e-11	5.88e-11	NA	NA	NA	NA
oe_vc kd_vc oe_wt	TFRC	50	-2.23	0.0256	0.0321	50	-3.24	0.00121	0.00152	50	5.54	3.05e-08	6.28e-08	NA	NA	NA	NA
oe_vc kd_vc oe_wt	MRPL12	50	-2.15	0.0319	0.0398	50	-4.24	2.28e-05	3.11e-05	50	2.4	0.0166	0.0222	NA	NA	NA	NA
oe_vc kd_vc oe_wt	CEBPA	50	-2.11	0.0346	0.043	50	-7.16	8.16e-13	1.99e-12	50	4.51	6.54e-06	1.08e-05	NA	NA	NA	NA
kd_vc oe_wt	SUPT3H	NA	NA	NA	NA	50	8.88	6.68e-19	4.1e-18	50	-10.4	2.58e-25	4.61e-24	NA	NA	NA	NA
kd_vc oe_wt	FCGRT	NA	NA	NA	NA	50	8.52	1.6e-17	7.53e-17	50	-8.76	2e-18	1.1e-17	NA	NA	NA	NA
kd_vc oe_wt	CBR1	NA	NA	NA	NA	50	-8.38	5.14e-17	2.27e-16	50	7.61	2.71e-14	9.37e-14	NA	NA	NA	NA
kd_vc oe_wt	GDNF	NA	NA	NA	NA	50	8.22	2.09e-16	8.25e-16	50	-8.38	5.1e-17	2.31e-16	NA	NA	NA	NA
kd_vc oe_wt	DGKZ	NA	NA	NA	NA	50	-8.07	6.81e-16	2.5e-15	50	7.31	2.65e-13	8.28e-13	NA	NA	NA	NA
kd_vc oe_wt	SEMA6C	NA	NA	NA	NA	50	7.91	2.6e-15	8.59e-15	50	-10.32	5.51e-25	9.25e-24	NA	NA	NA	NA
kd_vc oe_wt	PTGER2	NA	NA	NA	NA	50	7.86	3.72e-15	1.21e-14	50	-9.18	4.13e-20	2.77e-19	NA	NA	NA	NA
kd_vc oe_wt	CNIH3	NA	NA	NA	NA	50	7.7	1.32e-14	4.03e-14	50	-9.93	3.17e-23	3.69e-22	NA	NA	NA	NA
kd_vc oe_wt	GDF5	NA	NA	NA	NA	50	7.29	3.22e-13	8.27e-13	50	-8.71	3.02e-18	1.63e-17	NA	NA	NA	NA
kd_vc oe_wt	LZTS1	NA	NA	NA	NA	50	6.99	2.67e-12	6.13e-12	50	-8.97	2.98e-19	1.83e-18	NA	NA	NA	NA
kd_vc oe_wt	ABCG2	NA	NA	NA	NA	50	6.99	2.77e-12	6.33e-12	50	-8.7	3.27e-18	1.75e-17	NA	NA	NA	NA
kd_vc oe_wt	FST	NA	NA	NA	NA	50	-6.15	7.56e-10	1.37e-09	50	9.6	8.23e-22	7.03e-21	NA	NA	NA	NA
kd_vc oe_wt	ZCCHC2	NA	NA	NA	NA	50	5.89	3.97e-09	6.76e-09	50	-8.3	1.08e-16	4.66e-16	NA	NA	NA	NA
kd_vc oe_wt	DNAJB4	NA	NA	NA	NA	50	5.88	4.22e-09	7.17e-09	50	-6.69	2.22e-11	5.81e-11	NA	NA	NA	NA
kd_vc oe_wt	DACH1	NA	NA	NA	NA	50	-5.83	5.42e-09	9.13e-09	50	7.43	1.08e-13	3.52e-13	NA	NA	NA	NA
kd_vc oe_wt	ADNP	NA	NA	NA	NA	50	-5.55	2.82e-08	4.5e-08	50	4.36	1.29e-05	2.09e-05	NA	NA	NA	NA
kd_vc oe_wt	SLC7A6	NA	NA	NA	NA	50	-5.38	7.44e-08	1.16e-07	50	9.25	2.16e-20	1.51e-19	NA	NA	NA	NA
kd_vc oe_wt	ARF4	NA	NA	NA	NA	50	-5.27	1.33e-07	2.07e-07	50	5.73	9.85e-09	2.12e-08	NA	NA	NA	NA
kd_vc oe_wt	RHOD	NA	NA	NA	NA	50	5.07	3.89e-07	5.84e-07	50	-6.35	2.14e-10	5.12e-10	NA	NA	NA	NA
kd_vc oe_wt	GPR135	NA	NA	NA	NA	50	-4.79	1.65e-06	2.4e-06	50	5.12	2.98e-07	5.57e-07	NA	NA	NA	NA
kd_vc oe_wt	RCOR1	NA	NA	NA	NA	50	-4.68	2.86e-06	4.11e-06	50	4.7	2.67e-06	4.58e-06	NA	NA	NA	NA
kd_vc oe_wt	CFL1	NA	NA	NA	NA	50	4.29	1.8e-05	2.47e-05	50	-4.61	4.07e-06	6.85e-06	NA	NA	NA	NA
kd_vc oe_wt	COPB1	NA	NA	NA	NA	50	-4.19	2.84e-05	3.85e-05	50	8.22	2.04e-16	8.51e-16	NA	NA	NA	NA
kd_vc oe_wt	E2F3	NA	NA	NA	NA	50	-4.13	3.67e-05	4.94e-05	50	5.47	4.48e-08	9.08e-08	NA	NA	NA	NA
kd_vc oe_wt	SMARCA4	NA	NA	NA	NA	50	-4.09	4.33e-05	5.83e-05	50	4.23	2.33e-05	3.71e-05	NA	NA	NA	NA
kd_vc oe_wt	IRF2BP2	NA	NA	NA	NA	50	4.06	4.84e-05	6.51e-05	50	-8.24	1.73e-16	7.26e-16	NA	NA	NA	NA
kd_vc oe_wt	TCERG1	NA	NA	NA	NA	50	-3.97	7.21e-05	9.61e-05	50	5.44	5.47e-08	1.09e-07	NA	NA	NA	NA
kd_vc oe_wt	HNRNPAB	NA	NA	NA	NA	50	-3.87	0.000108	0.000143	50	6.36	1.98e-10	4.76e-10	NA	NA	NA	NA
kd_vc oe_wt	RNF6	NA	NA	NA	NA	50	-3.86	0.000113	0.000149	50	7.6	3.06e-14	1.05e-13	NA	NA	NA	NA
kd_vc oe_wt	FKRP	NA	NA	NA	NA	50	-3.65	0.000267	0.000346	50	2.5	0.0126	0.0169	NA	NA	NA	NA
kd_vc oe_wt	SMARCD3	NA	NA	NA	NA	50	-3.37	0.000758	0.000964	50	4.7	2.61e-06	4.48e-06	NA	NA	NA	NA
kd_vc oe_wt	TFB2M	NA	NA	NA	NA	50	-3.26	0.00112	0.00142	50	5.78	7.63e-09	1.65e-08	NA	NA	NA	NA
kd_vc oe_wt	DNTTIP2	NA	NA	NA	NA	50	-3.14	0.00167	0.00208	50	5.43	5.54e-08	1.11e-07	NA	NA	NA	NA
kd_vc oe_wt	CHAMP1	NA	NA	NA	NA	50	-2.86	0.00426	0.00523	50	4.79	1.67e-06	2.91e-06	NA	NA	NA	NA
kd_vc oe_wt	NUFIP1	NA	NA	NA	NA	50	-2.8	0.0051	0.00622	50	5.31	1.09e-07	2.12e-07	NA	NA	NA	NA
kd_vc oe_wt	ATP11C	NA	NA	NA	NA	50	2.79	0.00532	0.00647	50	-3.48	0.000499	0.000727	NA	NA	NA	NA
kd_vc oe_wt	ZNHIT2	NA	NA	NA	NA	50	-2.72	0.00659	0.00799	50	5.48	4.17e-08	8.47e-08	NA	NA	NA	NA
kd_vc oe_wt	MOV10	NA	NA	NA	NA	50	2.59	0.00956	0.0115	50	-3.15	0.00165	0.00234	NA	NA	NA	NA
kd_vc oe_wt	ZNF76	NA	NA	NA	NA	50	-2.59	0.00957	0.0115	50	4.5	6.78e-06	1.12e-05	NA	NA	NA	NA
kd_vc oe_wt	SLC35G1	NA	NA	NA	NA	50	-2.54	0.0111	0.0132	50	5.46	4.72e-08	9.52e-08	NA	NA	NA	NA
kd_vc oe_wt	NAA16	NA	NA	NA	NA	50	-2.52	0.0117	0.014	50	3.95	7.9e-05	0.000122	NA	NA	NA	NA
kd_vc oe_wt	MED27	NA	NA	NA	NA	50	-2.32	0.0205	0.0241	50	4.51	6.38e-06	1.05e-05	NA	NA	NA	NA
kd_vc oe_wt	RIPK1	NA	NA	NA	NA	50	-2.07	0.0386	0.0445	50	3.53	0.000423	0.00062	NA	NA	NA	NA
oe_vc oe_wt	RRAS2	50	6.31	2.72e-10	5.37e-10	NA	NA	NA	NA	50	9.64	5.37e-22	4.7e-21	NA	NA	NA	NA
oe_vc oe_wt	GNAI1	50	5.18	2.25e-07	3.69e-07	NA	NA	NA	NA	50	4.86	1.16e-06	2.04e-06	NA	NA	NA	NA
oe_vc oe_wt	EID1	50	-5.13	2.92e-07	4.75e-07	NA	NA	NA	NA	50	3.46	0.000547	0.000793	NA	NA	NA	NA
oe_vc oe_wt	SPHK1	50	4.89	9.94e-07	1.57e-06	NA	NA	NA	NA	50	7.5	6.48e-14	2.19e-13	NA	NA	NA	NA
oe_vc oe_wt	NFIA	50	4.88	1.04e-06	1.63e-06	NA	NA	NA	NA	50	8.71	2.99e-18	1.62e-17	NA	NA	NA	NA
oe_vc oe_wt	VAMP2	50	4.75	2e-06	3.08e-06	NA	NA	NA	NA	50	3.26	0.00111	0.00158	NA	NA	NA	NA
oe_vc oe_wt	SLC11A2	50	4.64	3.42e-06	5.2e-06	NA	NA	NA	NA	50	4.65	3.36e-06	5.7e-06	NA	NA	NA	NA
oe_vc oe_wt	NISCH	50	4.64	3.5e-06	5.32e-06	NA	NA	NA	NA	50	7.1	1.27e-12	3.71e-12	NA	NA	NA	NA
oe_vc oe_wt	ZKSCAN2	50	3.75	0.000175	0.000249	NA	NA	NA	NA	50	5.1	3.31e-07	6.16e-07	NA	NA	NA	NA
oe_vc oe_wt	ZNF747	50	3.54	0.000404	0.000567	NA	NA	NA	NA	50	5.84	5.12e-09	1.12e-08	NA	NA	NA	NA
oe_vc oe_wt	SLC22A5	50	3.03	0.00248	0.00332	NA	NA	NA	NA	50	6.2	5.55e-10	1.29e-09	NA	NA	NA	NA
oe_vc oe_wt	RAB5A	50	2.97	0.00296	0.00395	NA	NA	NA	NA	50	6.56	5.43e-11	1.36e-10	NA	NA	NA	NA
oe_vc oe_wt	TCEA2	50	-2.96	0.00306	0.00408	NA	NA	NA	NA	50	-3.07	0.00214	0.00301	NA	NA	NA	NA
oe_vc oe_wt	ZNF746	50	2.68	0.00741	0.00964	NA	NA	NA	NA	50	6.65	3e-11	7.75e-11	NA	NA	NA	NA
oe_vc oe_wt	ZNF689	50	2.49	0.0127	0.0164	NA	NA	NA	NA	50	4.68	2.87e-06	4.91e-06	NA	NA	NA	NA
oe_vc oe_wt	RAB26	50	2.4	0.0166	0.0212	NA	NA	NA	NA	50	7.46	8.67e-14	2.88e-13	NA	NA	NA	NA
oe_vc oe_wt	SIRT1	50	2.33	0.0196	0.0249	NA	NA	NA	NA	50	3.86	0.000115	0.000175	NA	NA	NA	NA
oe_vc oe_wt	SLC30A9	50	2.12	0.0344	0.0427	NA	NA	NA	NA	50	3.08	0.00207	0.00291	NA	NA	NA	NA
oe_vc oe_wt	RFX5	50	2.08	0.0375	0.0466	NA	NA	NA	NA	50	5.04	4.7e-07	8.58e-07	NA	NA	NA	NA
oe_wt	ACOX1	NA	NA	NA	NA	NA	NA	NA	NA	50	5.44	5.32e-08	1.06e-07	NA	NA	NA	NA
oe_wt	TFAM	NA	NA	NA	NA	NA	NA	NA	NA	50	4.93	8.42e-07	1.51e-06	NA	NA	NA	NA
oe_wt	ESF1	NA	NA	NA	NA	NA	NA	NA	NA	50	4.6	4.22e-06	7.08e-06	NA	NA	NA	NA
oe_wt	PSPC1	NA	NA	NA	NA	NA	NA	NA	NA	50	4.42	9.72e-06	1.59e-05	NA	NA	NA	NA
oe_wt	PCGF6	NA	NA	NA	NA	NA	NA	NA	NA	50	4.32	1.56e-05	2.52e-05	NA	NA	NA	NA
oe_wt	STRAP	NA	NA	NA	NA	NA	NA	NA	NA	50	4.15	3.31e-05	5.22e-05	NA	NA	NA	NA
oe_wt	CCDC85B	NA	NA	NA	NA	NA	NA	NA	NA	50	-3.51	0.000451	0.000659	NA	NA	NA	NA
oe_wt	ORC2	NA	NA	NA	NA	NA	NA	NA	NA	50	2.98	0.00293	0.00407	NA	NA	NA	NA
oe_wt	SCN5A	NA	NA	NA	NA	NA	NA	NA	NA	50	-2.62	0.0088	0.0119	NA	NA	NA	NA
oe_wt	MED29	NA	NA	NA	NA	NA	NA	NA	NA	50	-2.53	0.0116	0.0155	NA	NA	NA	NA
oe_wt	SP2	NA	NA	NA	NA	NA	NA	NA	NA	50	2.35	0.0189	0.025	NA	NA	NA	NA
oe_vc kd_vc	SYT11	50	10.15	3.24e-24	1.01e-22	50	7.1	1.26e-12	3.04e-12	NA	NA	NA	NA	NA	NA	NA	NA
oe_vc kd_vc	ZFP28	50	9.73	2.18e-22	3.74e-21	50	6.73	1.72e-11	3.58e-11	NA	NA	NA	NA	NA	NA	NA	NA
oe_vc kd_vc	UCHL1	50	8.24	1.74e-16	8.27e-16	50	7.38	1.57e-13	4.17e-13	NA	NA	NA	NA	NA	NA	NA	NA
oe_vc kd_vc	SAP30	50	8.18	2.92e-16	1.3e-15	50	6.99	2.81e-12	6.4e-12	NA	NA	NA	NA	NA	NA	NA	NA
oe_vc kd_vc	RNPEP	50	7.94	1.95e-15	7.26e-15	50	5.76	8.65e-09	1.44e-08	NA	NA	NA	NA	NA	NA	NA	NA
oe_vc kd_vc	SCNN1A	50	-7.86	3.93e-15	1.4e-14	50	-7.32	2.47e-13	6.43e-13	NA	NA	NA	NA	NA	NA	NA	NA
oe_vc kd_vc	IFITM10	50	7.5	6.44e-14	1.96e-13	50	7.37	1.67e-13	4.43e-13	NA	NA	NA	NA	NA	NA	NA	NA
oe_vc kd_vc	CAP2	50	7.43	1.06e-13	3.12e-13	50	5.47	4.55e-08	7.18e-08	NA	NA	NA	NA	NA	NA	NA	NA
oe_vc kd_vc	RASSF3	50	7.41	1.3e-13	3.78e-13	50	6.62	3.54e-11	7.06e-11	NA	NA	NA	NA	NA	NA	NA	NA
oe_vc kd_vc	YES1	50	-7.37	1.65e-13	4.76e-13	50	-8.42	3.88e-17	1.74e-16	NA	NA	NA	NA	NA	NA	NA	NA
oe_vc kd_vc	PRDM4	50	7.3	2.79e-13	7.79e-13	50	5.05	4.31e-07	6.43e-07	NA	NA	NA	NA	NA	NA	NA	NA
oe_vc kd_vc	IRF3	50	-7.25	4.1e-13	1.13e-12	50	-5.63	1.79e-08	2.9e-08	NA	NA	NA	NA	NA	NA	NA	NA
oe_vc kd_vc	HDAC4	50	-7.2	6.24e-13	1.67e-12	50	-7.33	2.3e-13	6.02e-13	NA	NA	NA	NA	NA	NA	NA	NA
oe_vc kd_vc	HCN2	50	7.17	7.69e-13	2.03e-12	50	6.14	8.25e-10	1.49e-09	NA	NA	NA	NA	NA	NA	NA	NA
oe_vc kd_vc	RFFL	50	-7.11	1.12e-12	2.92e-12	50	-6.73	1.69e-11	3.52e-11	NA	NA	NA	NA	NA	NA	NA	NA
oe_vc kd_vc	PI4K2A	50	7.09	1.37e-12	3.5e-12	50	5.89	3.8e-09	6.48e-09	NA	NA	NA	NA	NA	NA	NA	NA
oe_vc kd_vc	FZD5	50	7.05	1.74e-12	4.39e-12	50	6.02	1.7e-09	2.98e-09	NA	NA	NA	NA	NA	NA	NA	NA
oe_vc kd_vc	ZC3H3	50	-7.04	1.87e-12	4.67e-12	50	-7.52	5.44e-14	1.53e-13	NA	NA	NA	NA	NA	NA	NA	NA
oe_vc kd_vc	MGA	50	-6.99	2.75e-12	6.77e-12	50	-5.59	2.26e-08	3.65e-08	NA	NA	NA	NA	NA	NA	NA	NA
oe_vc kd_vc	ZNF7	50	-6.98	3.04e-12	7.43e-12	50	-4.88	1.04e-06	1.54e-06	NA	NA	NA	NA	NA	NA	NA	NA
oe_vc kd_vc	MLX	50	-6.95	3.65e-12	8.79e-12	50	-6.2	5.73e-10	1.04e-09	NA	NA	NA	NA	NA	NA	NA	NA
oe_vc kd_vc	ZNRF2	50	-6.77	1.26e-11	2.83e-11	50	-5.06	4.13e-07	6.18e-07	NA	NA	NA	NA	NA	NA	NA	NA
oe_vc kd_vc	MC1R	50	-6.74	1.54e-11	3.44e-11	50	-5.57	2.56e-08	4.1e-08	NA	NA	NA	NA	NA	NA	NA	NA
oe_vc kd_vc	GBX2	50	-6.71	1.95e-11	4.32e-11	50	-6	1.92e-09	3.36e-09	NA	NA	NA	NA	NA	NA	NA	NA
oe_vc kd_vc	NPAT	50	6.63	3.37e-11	7.32e-11	50	5.07	4.03e-07	6.04e-07	NA	NA	NA	NA	NA	NA	NA	NA
oe_vc kd_vc	FHIT	50	6.44	1.18e-10	2.45e-10	50	7.21	5.43e-13	1.36e-12	NA	NA	NA	NA	NA	NA	NA	NA
oe_vc kd_vc	SNCA	50	6.42	1.4e-10	2.9e-10	50	7.06	1.62e-12	3.82e-12	NA	NA	NA	NA	NA	NA	NA	NA
oe_vc kd_vc	ZNF444	50	-6.37	1.91e-10	3.86e-10	50	-5.8	6.78e-09	1.14e-08	NA	NA	NA	NA	NA	NA	NA	NA
oe_vc kd_vc	ELP2	50	6.35	2.11e-10	4.25e-10	50	6.77	1.32e-11	2.78e-11	NA	NA	NA	NA	NA	NA	NA	NA
oe_vc kd_vc	JMJD6	50	-6.35	2.2e-10	4.4e-10	50	-7.66	1.85e-14	5.53e-14	NA	NA	NA	NA	NA	NA	NA	NA
oe_vc kd_vc	HMGN5	50	6.33	2.39e-10	4.76e-10	50	6.07	1.3e-09	2.29e-09	NA	NA	NA	NA	NA	NA	NA	NA
oe_vc kd_vc	CHP1	50	-6.32	2.69e-10	5.33e-10	50	-6.32	2.65e-10	5e-10	NA	NA	NA	NA	NA	NA	NA	NA
oe_vc kd_vc	GPM6A	50	6.27	3.59e-10	7.02e-10	50	5.4	6.5e-08	1.02e-07	NA	NA	NA	NA	NA	NA	NA	NA
oe_vc kd_vc	SPG11	50	-6.24	4.44e-10	8.62e-10	50	-5.24	1.63e-07	2.51e-07	NA	NA	NA	NA	NA	NA	NA	NA
oe_vc kd_vc	ZNF365	50	6.16	7.37e-10	1.41e-09	50	5.58	2.41e-08	3.86e-08	NA	NA	NA	NA	NA	NA	NA	NA
oe_vc kd_vc	TLE4	50	6.16	7.42e-10	1.41e-09	50	4.48	7.5e-06	1.06e-05	NA	NA	NA	NA	NA	NA	NA	NA
oe_vc kd_vc	ZSCAN5A	50	-6.09	1.13e-09	2.12e-09	50	-5.11	3.16e-07	4.79e-07	NA	NA	NA	NA	NA	NA	NA	NA
oe_vc kd_vc	SMAD2	50	5.93	3.09e-09	5.69e-09	50	4.75	2.01e-06	2.9e-06	NA	NA	NA	NA	NA	NA	NA	NA
oe_vc kd_vc	ELP3	50	5.83	5.48e-09	9.89e-09	50	5.03	4.9e-07	7.29e-07	NA	NA	NA	NA	NA	NA	NA	NA
oe_vc kd_vc	NUP62	50	-5.81	6.3e-09	1.13e-08	50	-6.68	2.47e-11	5e-11	NA	NA	NA	NA	NA	NA	NA	NA
oe_vc kd_vc	NECAP2	50	5.76	8.32e-09	1.48e-08	50	5.72	1.08e-08	1.77e-08	NA	NA	NA	NA	NA	NA	NA	NA
oe_vc kd_vc	SLIRP	50	-5.71	1.13e-08	2e-08	50	-7.35	2.02e-13	5.31e-13	NA	NA	NA	NA	NA	NA	NA	NA
oe_vc kd_vc	PFDN1	50	-5.68	1.31e-08	2.32e-08	50	-5.72	1.09e-08	1.79e-08	NA	NA	NA	NA	NA	NA	NA	NA
oe_vc kd_vc	TEAD2	50	-5.65	1.57e-08	2.77e-08	50	-4.59	4.43e-06	6.33e-06	NA	NA	NA	NA	NA	NA	NA	NA
oe_vc kd_vc	PPP3R1	50	-5.57	2.54e-08	4.41e-08	50	-5.43	5.79e-08	9.11e-08	NA	NA	NA	NA	NA	NA	NA	NA
oe_vc kd_vc	RFXANK	50	-5.53	3.15e-08	5.41e-08	50	-2.53	0.0114	0.0136	NA	NA	NA	NA	NA	NA	NA	NA
oe_vc kd_vc	ZFP41	50	-5.53	3.27e-08	5.61e-08	50	-6.96	3.38e-12	7.57e-12	NA	NA	NA	NA	NA	NA	NA	NA
oe_vc kd_vc	FERMT2	50	5.52	3.39e-08	5.8e-08	50	3.81	0.00014	0.000183	NA	NA	NA	NA	NA	NA	NA	NA
oe_vc kd_vc	ATXN10	50	5.41	6.38e-08	1.08e-07	50	5.67	1.4e-08	2.28e-08	NA	NA	NA	NA	NA	NA	NA	NA
oe_vc kd_vc	FIZ1	50	-5.39	7.17e-08	1.22e-07	50	-4.03	5.66e-05	7.58e-05	NA	NA	NA	NA	NA	NA	NA	NA
oe_vc kd_vc	GTF2H5	50	5.36	8.25e-08	1.4e-07	50	6.39	1.64e-10	3.12e-10	NA	NA	NA	NA	NA	NA	NA	NA
oe_vc kd_vc	NR2C1	50	5.16	2.48e-07	4.05e-07	50	7.19	6.46e-13	1.59e-12	NA	NA	NA	NA	NA	NA	NA	NA
oe_vc kd_vc	MSX1	50	-5.03	4.93e-07	7.9e-07	50	-5.04	4.68e-07	6.97e-07	NA	NA	NA	NA	NA	NA	NA	NA
oe_vc kd_vc	ZFAND2B	50	-5.01	5.55e-07	8.85e-07	50	-5.48	4.3e-08	6.81e-08	NA	NA	NA	NA	NA	NA	NA	NA
oe_vc kd_vc	TMED1	50	-4.98	6.33e-07	1.01e-06	50	-5.47	4.54e-08	7.17e-08	NA	NA	NA	NA	NA	NA	NA	NA
oe_vc kd_vc	ESD	50	4.91	9.12e-07	1.44e-06	50	6.26	3.79e-10	7.03e-10	NA	NA	NA	NA	NA	NA	NA	NA
oe_vc kd_vc	RAP1B	50	-4.89	1.02e-06	1.61e-06	50	-2.22	0.0267	0.0311	NA	NA	NA	NA	NA	NA	NA	NA
oe_vc kd_vc	RBBP7	50	4.87	1.14e-06	1.79e-06	50	6.21	5.36e-10	9.79e-10	NA	NA	NA	NA	NA	NA	NA	NA
oe_vc kd_vc	ASPSCR1	50	-4.63	3.69e-06	5.6e-06	50	-5.31	1.12e-07	1.74e-07	NA	NA	NA	NA	NA	NA	NA	NA
oe_vc kd_vc	CORO1B	50	-4.35	1.34e-05	1.99e-05	50	-3.18	0.00149	0.00187	NA	NA	NA	NA	NA	NA	NA	NA
oe_vc kd_vc	ADAM17	50	-4.19	2.8e-05	4.11e-05	50	-4.73	2.27e-06	3.28e-06	NA	NA	NA	NA	NA	NA	NA	NA
oe_vc kd_vc	HLF	50	4.15	3.36e-05	4.92e-05	50	5.55	2.82e-08	4.51e-08	NA	NA	NA	NA	NA	NA	NA	NA
oe_vc kd_vc	VAV2	50	-3.92	8.72e-05	0.000126	50	-6.42	1.4e-10	2.69e-10	NA	NA	NA	NA	NA	NA	NA	NA
oe_vc kd_vc	CUL5	50	3.92	8.86e-05	0.000128	50	2.18	0.0295	0.0342	NA	NA	NA	NA	NA	NA	NA	NA
oe_vc kd_vc	SEPHS1	50	3.53	0.000413	0.000578	50	3.8	0.000144	0.000188	NA	NA	NA	NA	NA	NA	NA	NA
oe_vc kd_vc	CALCOCO1	50	3.44	0.000584	0.000811	50	2.92	0.00348	0.00429	NA	NA	NA	NA	NA	NA	NA	NA
oe_vc kd_vc	SNX5	50	3.38	0.000713	0.000984	50	4.29	1.82e-05	2.49e-05	NA	NA	NA	NA	NA	NA	NA	NA
oe_vc kd_vc	PHB2	50	3.37	0.000754	0.00104	50	4.17	2.99e-05	4.05e-05	NA	NA	NA	NA	NA	NA	NA	NA
oe_vc kd_vc	CERS5	50	3.33	0.000876	0.0012	50	2.82	0.00474	0.0058	NA	NA	NA	NA	NA	NA	NA	NA
oe_vc kd_vc	KLF16	50	-3.15	0.00161	0.00217	50	-3.84	0.000124	0.000163	NA	NA	NA	NA	NA	NA	NA	NA
oe_vc kd_vc	VPS25	50	3.14	0.00169	0.00228	50	3.64	0.000274	0.000355	NA	NA	NA	NA	NA	NA	NA	NA
oe_vc kd_vc	CALM2	50	-2.95	0.00319	0.00425	50	-4.54	5.56e-06	7.89e-06	NA	NA	NA	NA	NA	NA	NA	NA
oe_vc kd_vc	DEK	50	2.74	0.00608	0.00797	50	3.81	0.000137	0.00018	NA	NA	NA	NA	NA	NA	NA	NA
oe_vc kd_vc	ZC3H7A	50	2.48	0.0133	0.017	50	2.97	0.00296	0.00366	NA	NA	NA	NA	NA	NA	NA	NA
kd_vc	SUV39H2	NA	NA	NA	NA	50	-3.65	0.000259	0.000335	NA	NA	NA	NA	NA	NA	NA	NA
kd_vc	ERCC2	NA	NA	NA	NA	50	-3.32	0.000907	0.00115	NA	NA	NA	NA	NA	NA	NA	NA
kd_vc	CCNL2	NA	NA	NA	NA	50	2.81	0.00502	0.00612	NA	NA	NA	NA	NA	NA	NA	NA
kd_vc	KATNB1	NA	NA	NA	NA	50	-2.68	0.00738	0.00893	NA	NA	NA	NA	NA	NA	NA	NA
kd_vc	HYAL2	NA	NA	NA	NA	50	-2.3	0.0213	0.0249	NA	NA	NA	NA	NA	NA	NA	NA
kd_vc	ATAD1	NA	NA	NA	NA	50	2.02	0.0429	0.0493	NA	NA	NA	NA	NA	NA	NA	NA
oe_vc	SNAPC2	50	-3.68	0.000235	0.000332	NA	NA	NA	NA	NA	NA	NA	NA	NA	NA	NA	NA
oe_vc	THEM4	50	-2.91	0.00366	0.00486	NA	NA	NA	NA	NA	NA	NA	NA	NA	NA	NA	NA
oe_vc	MCM7	50	2.47	0.0134	0.0172	NA	NA	NA	NA	NA	NA	NA	NA	NA	NA	NA	NA
oe_vc	CAMKK2	50	2.34	0.0195	0.0248	NA	NA	NA	NA	NA	NA	NA	NA	NA	NA	NA	NA
oe_vc	FZD6	50	2.24	0.0251	0.0316	NA	NA	NA	NA	NA	NA	NA	NA	NA	NA	NA	NA
Activity of Regulators in four comparisions under hypoxia

## Sheet: Table S3
Table S3, related to Figure 6A: Summary of transcriptional regulons in hy-oe-vc DEGs interactome
	Target	Regulator	MI	pvalue.x	is_tf	is_deg	log2FoldChange	pvalue.y
1	ALDH1L2	ZNF551	1.17514	7.24e-06	TRUE	TRUE	-3.55732	0.0380549
2	ALDH1L2	B3GNT3	1.043	0.0149015	TRUE	TRUE	-3.55732	0.0380549
3	ALDH1L2	NPC1	1.03972	0.0149015	TRUE	TRUE	-3.55732	0.0380549
4	ALDH1L2	TNFRSF21	1.23859	0.0149015	TRUE	TRUE	-3.55732	0.0380549
5	ALDH1L2	NKX3-2	1.08304	0.00034614	TRUE	TRUE	-3.55732	0.0380549
6	ALDH1L2	IGFBP2	1.01275	0.00034614	TRUE	TRUE	-3.55732	0.0380549
7	ALDH1L2	VPS9D1-AS1	1.06506	0	TRUE	TRUE	-3.55732	0.0380549
8	ALDH1L2	FERMT1	1.06448	0	TRUE	TRUE	-3.55732	0.0380549
9	ALDH1L2	DBH-AS1	1.0855	7.24e-06	TRUE	TRUE	-3.55732	0.0380549
10	ALDH1L2	ARHGEF17	1.124	7.24e-06	TRUE	TRUE	-3.55732	0.0380549
11	ALDH1L2	WNT5A	1.09858	0.0149015	TRUE	TRUE	-3.55732	0.0380549
12	ALDH1L2	TNFAIP2	0.993511	1.3e-07	TRUE	TRUE	-3.55732	0.0380549
13	ALDH1L2	SLC45A1	1.10108	0.00034614	TRUE	TRUE	-3.55732	0.0380549
14	ALDH1L2	MPZL3	1.12636	0	TRUE	TRUE	-3.55732	0.0380549
15	ALDH1L2	CARD9	1.04684	1.3e-07	TRUE	TRUE	-3.55732	0.0380549
16	ALDH1L2	SEMA3E	1.07887	7.24e-06	TRUE	TRUE	-3.55732	0.0380549
17	ALDH1L2	PDGFA	1.09863	0.0149015	TRUE	TRUE	-3.55732	0.0380549
18	ALDH1L2	DCLK1	1.08304	0.00034614	TRUE	TRUE	-3.55732	0.0380549
19	ALDH1L2	NOP10	1.22318	0.0149015	TRUE	TRUE	-3.55732	0.0380549
20	ALDH1L2	EFEMP1	1.07667	1.3e-07	TRUE	TRUE	-3.55732	0.0380549
21	ALDH1L2	CEMIP2	1.09219	0.00034614	TRUE	TRUE	-3.55732	0.0380549
22	ALDH1L2	LTBP2	0.979149	0.0149015	TRUE	TRUE	-3.55732	0.0380549
23	ALDH1L2	BAIAP2L1	1.03972	0.0149015	TRUE	TRUE	-3.55732	0.0380549
24	ALDH1L2	JCAD	1.07382	0.0149015	TRUE	TRUE	-3.55732	0.0380549
25	ALDH1L2	NUP42	1.23776	0.0149015	TRUE	TRUE	-3.55732	0.0380549
26	ALDH1L2	PDE9A	1.03073	0	TRUE	TRUE	-3.55732	0.0380549
27	ALDH1L2	MYO15B	1.04259	0.00034614	TRUE	TRUE	-3.55732	0.0380549
28	ALDH1L2	FOXA1	1.0855	7.24e-06	TRUE	TRUE	-3.55732	0.0380549
29	ALDH1L2	H2AJ	1.1062	0	TRUE	TRUE	-3.55732	0.0380549
30	ALDH1L2	SPOCK1	1.03486	0.00034614	TRUE	TRUE	-3.55732	0.0380549
31	ANGPT1	GALNT6	1.07936	0.00034614	TRUE	TRUE	-3.58866	0.0404071
32	ANGPT1	COL13A1	1.10273	0	TRUE	TRUE	-3.58866	0.0404071
33	ANGPT1	SCPEP1	1.03972	0.0149015	TRUE	TRUE	-3.58866	0.0404071
34	ANGPT1	IGFBP6	1.06459	0.0149015	TRUE	TRUE	-3.58866	0.0404071
35	ANGPT1	TBC1D10A	0.999554	0.0149015	TRUE	TRUE	-3.58866	0.0404071
36	ANGPT1	AUTS2	1.04714	0.0149015	TRUE	TRUE	-3.58866	0.0404071
37	ANGPT1	PLXNA1	1.10868	0	TRUE	TRUE	-3.58866	0.0404071
38	ANGPT1	DAB1	1.0472	0	TRUE	TRUE	-3.58866	0.0404071
39	ANGPT1	TMED4	1.05841	0.0149015	TRUE	TRUE	-3.58866	0.0404071
40	ANGPT1	EFEMP1	1.05021	1.3e-07	TRUE	TRUE	-3.58866	0.0404071
41	ANGPT1	FAM149A	1.0025	0.0149015	TRUE	TRUE	-3.58866	0.0404071
42	ANGPT1	INHBA	1.06624	7.24e-06	TRUE	TRUE	-3.58866	0.0404071
43	ANGPT1	TTC3	1.06302	0.00034614	TRUE	TRUE	-3.58866	0.0404071
44	ANGPT1	TFAP2A	1.13874	0.0149015	TRUE	TRUE	-3.58866	0.0404071
45	ANGPT1	ZNF737	1.02684	0.0149015	TRUE	TRUE	-3.58866	0.0404071
46	ANGPT1	CLSTN3	1.08092	1.3e-07	TRUE	TRUE	-3.58866	0.0404071
47	ANGPT1	MEGF9	1.01661	0.00034614	TRUE	TRUE	-3.58866	0.0404071
48	ASS1	PLAU	1.06308	0	TRUE	TRUE	-3.30649	0.0463724
49	ASS1	ACP5	1.03972	0	TRUE	TRUE	-3.30649	0.0463724
50	ASS1	SUSD5	1.03972	0.00034614	TRUE	TRUE	-3.30649	0.0463724
51	ASS1	GCNT2	1.10792	0.0149015	TRUE	TRUE	-3.30649	0.0463724
52	ASS1	PIM3	0.958601	0.0149015	TRUE	TRUE	-3.30649	0.0463724
53	ASS1	MAPK13	1.03972	7.24e-06	TRUE	TRUE	-3.30649	0.0463724
54	ASS1	QSOX2	1.07368	0.00034614	TRUE	TRUE	-3.30649	0.0463724
55	ASS1	COL13A1	1.04906	0.0149015	TRUE	TRUE	-3.30649	0.0463724
56	ASS1	ABCC3	1.03972	0.0149015	TRUE	TRUE	-3.30649	0.0463724
57	BAIAP3	TMEM214	1.02435	0.0149015	TRUE	TRUE	-3.47479	0.0363045
58	BAIAP3	ZSCAN5A	1.00848	7.24e-06	TRUE	TRUE	-3.47479	0.0363045
59	BAIAP3	SHKBP1	1.15573	0	TRUE	TRUE	-3.47479	0.0363045
60	BAIAP3	TCIRG1	0.954231	1.3e-07	TRUE	TRUE	-3.47479	0.0363045
61	BAIAP3	ENY2	1.09858	0.0149015	TRUE	TRUE	-3.47479	0.0363045
62	BAIAP3	TMEM205	1.04906	0.0149015	TRUE	TRUE	-3.47479	0.0363045
63	BAIAP3	UBE2S	1.0403	1.3e-07	TRUE	TRUE	-3.47479	0.0363045
64	BAIAP3	PSMD3	1.09939	0.00034614	TRUE	TRUE	-3.47479	0.0363045
65	BAIAP3	TRPV2	1.06743	0.0149015	TRUE	TRUE	-3.47479	0.0363045
66	BAIAP3	SCNN1A	1.02098	0	TRUE	TRUE	-3.47479	0.0363045
67	BAIAP3	LFNG	1.02773	7.24e-06	TRUE	TRUE	-3.47479	0.0363045
68	BAIAP3	C19orf12	1.05071	0.0149015	TRUE	TRUE	-3.47479	0.0363045
69	BAIAP3	PNKP	1.15772	0	TRUE	TRUE	-3.47479	0.0363045
70	BAIAP3	NFE2L3	1.02624	0.00034614	TRUE	TRUE	-3.47479	0.0363045
71	BAIAP3	WWP2	1.08923	0.0149015	TRUE	TRUE	-3.47479	0.0363045
72	BAIAP3	MFN1	1.07382	0.0149015	TRUE	TRUE	-3.47479	0.0363045
73	BAIAP3	INTS11	1.09383	0.0149015	TRUE	TRUE	-3.47479	0.0363045
74	BAIAP3	ATP8B3	1.05298	0	TRUE	TRUE	-3.47479	0.0363045
75	BAIAP3	ECE2	1.08658	0.00034614	TRUE	TRUE	-3.47479	0.0363045
76	BAIAP3	PSMC1	0.984966	0.0149015	TRUE	TRUE	-3.47479	0.0363045
77	BAIAP3	UBE2E3	1.07823	7.24e-06	TRUE	TRUE	-3.47479	0.0363045
78	BAIAP3	GSS	0.937908	0.0149015	TRUE	TRUE	-3.47479	0.0363045
79	BAIAP3	ASPSCR1	1.04906	0.0149015	TRUE	TRUE	-3.47479	0.0363045
80	BAIAP3	ABCA7	1.03245	0.0149015	TRUE	TRUE	-3.47479	0.0363045
81	BAIAP3	AKR1B1	1.00893	0.00034614	TRUE	TRUE	-3.47479	0.0363045
82	BAIAP3	TNFRSF9	1.04891	1.3e-07	TRUE	TRUE	-3.47479	0.0363045
83	BAIAP3	VMP1	1.03972	0.00034614	TRUE	TRUE	-3.47479	0.0363045
84	BAIAP3	METTL7B	1.04699	7.24e-06	TRUE	TRUE	-3.47479	0.0363045
85	BBOX1	PSME2	1.04906	0.0149015	TRUE	TRUE	-2.75942	0.0306074
86	BBOX1	AQR	1.07382	0.0149015	TRUE	TRUE	-2.75942	0.0306074
87	BBOX1	CYTH1	1.07823	7.24e-06	TRUE	TRUE	-2.75942	0.0306074
88	BBOX1	ZSCAN31	1.0777	0	TRUE	TRUE	-2.75942	0.0306074
89	BBOX1	KLF9	1.05293	0.0149015	TRUE	TRUE	-2.75942	0.0306074
90	BBOX1	MSRB3	1.11239	0.00034614	TRUE	TRUE	-2.75942	0.0306074
91	BBOX1	NECTIN2	1.03972	0	TRUE	TRUE	-2.75942	0.0306074
92	BBOX1	SAE1	1.04699	7.24e-06	TRUE	TRUE	-2.75942	0.0306074
93	BBOX1	UTP23	1.02431	0.0149015	TRUE	TRUE	-2.75942	0.0306074
94	BBOX1	PSMD12	1.09151	7.24e-06	TRUE	TRUE	-2.75942	0.0306074
95	BBOX1	SNX13	1.07644	0	TRUE	TRUE	-2.75942	0.0306074
96	BBOX1	PRKAR1B	1.00457	0.00034614	TRUE	TRUE	-2.75942	0.0306074
97	BBOX1	NDUFB9	0.991069	1.3e-07	TRUE	TRUE	-2.75942	0.0306074
98	BBOX1	INO80	1.04906	0.0149015	TRUE	TRUE	-2.75942	0.0306074
99	BBOX1	OGDH	1.03972	0.0149015	TRUE	TRUE	-2.75942	0.0306074
100	BBOX1	HAUS2	1.03547	1.3e-07	TRUE	TRUE	-2.75942	0.0306074
101	BBOX1	CTSC	1.04688	0	TRUE	TRUE	-2.75942	0.0306074
102	BBOX1	RMDN3	0.996493	7.24e-06	TRUE	TRUE	-2.75942	0.0306074
103	BBOX1	IFI35	1.03972	0	TRUE	TRUE	-2.75942	0.0306074
104	BBOX1	EML4	1.07438	1.3e-07	TRUE	TRUE	-2.75942	0.0306074
105	BBOX1	USP14	1.03441	0.00034614	TRUE	TRUE	-2.75942	0.0306074
106	BBOX1	SEMA3A	1.0557	7.24e-06	TRUE	TRUE	-2.75942	0.0306074
107	BBOX1	SNX8	1.01235	7.24e-06	TRUE	TRUE	-2.75942	0.0306074
108	BBOX1	POLR2C	1.03972	7.24e-06	TRUE	TRUE	-2.75942	0.0306074
109	BBOX1	ABCF3	1.03618	0	TRUE	TRUE	-2.75942	0.0306074
110	GDF15	SLC45A1	0.999554	0.0149015	TRUE	TRUE	-3.06165	0.0454956
111	GDF15	PDE9A	1.01076	0.0149015	TRUE	TRUE	-3.06165	0.0454956
112	GDF15	EGR1	1.05961	0	TRUE	TRUE	-3.06165	0.0454956
113	H1-2	UXS1	1.02773	7.24e-06	TRUE	TRUE	-2.77583	0.0442075
114	H1-2	FGF1	1.02032	0.00034614	TRUE	TRUE	-2.77583	0.0442075
115	H1-2	NR2F1-AS1	1.07653	0.00034614	TRUE	TRUE	-2.77583	0.0442075
116	H1-2	NR2F1	1.06446	0.0149015	TRUE	TRUE	-2.77583	0.0442075
117	H1-2	COL18A1	1.09677	0.0149015	TRUE	TRUE	-2.77583	0.0442075
118	H1-2	KALRN	1.00479	0	TRUE	TRUE	-2.77583	0.0442075
119	H1-2	PGM5	1.13598	7.24e-06	TRUE	TRUE	-2.77583	0.0442075
120	H1-2	RASSF3	1.03639	0.00034614	TRUE	TRUE	-2.77583	0.0442075
121	HERC2P2	RPL15	0.914193	0.0149015	TRUE	TRUE	-3.58274	0.0214343
122	KAZALD1	PNO1	0.999554	0.0149015	TRUE	TRUE	-1.80244	0.0489651
123	KAZALD1	CNBP	1.01235	7.24e-06	TRUE	TRUE	-1.80244	0.0489651
124	KAZALD1	ECH1	1.03972	0.0149015	TRUE	TRUE	-1.80244	0.0489651
125	KAZALD1	GSS	1.03972	7.24e-06	TRUE	TRUE	-1.80244	0.0489651
126	KAZALD1	MRPS12	1.03972	0.00034614	TRUE	TRUE	-1.80244	0.0489651
127	KAZALD1	ZSCAN5A	1.07382	0.0149015	TRUE	TRUE	-1.80244	0.0489651
128	KAZALD1	PSMD8	1.09276	7.24e-06	TRUE	TRUE	-1.80244	0.0489651
129	KAZALD1	MED10	0.999265	0.00034614	TRUE	TRUE	-1.80244	0.0489651
130	KAZALD1	UTP4	1.06448	0.0149015	TRUE	TRUE	-1.80244	0.0489651
131	KAZALD1	NSMCE2	1.11802	7.24e-06	TRUE	TRUE	-1.80244	0.0489651
132	KAZALD1	WDR75	1.03972	0.0149015	TRUE	TRUE	-1.80244	0.0489651
133	KAZALD1	NGDN	1.07495	1.3e-07	TRUE	TRUE	-1.80244	0.0489651
134	KAZALD1	SCNN1A	1.12106	0	TRUE	TRUE	-1.80244	0.0489651
135	LOC100287042	NOL6	1.09328	0.0149015	TRUE	TRUE	-1.12969	0.04858
136	LOC100287042	CDK10	1.02322	0.0149015	TRUE	TRUE	-1.12969	0.04858
137	LOC100287042	YAE1	1.04351	7.24e-06	TRUE	TRUE	-1.12969	0.04858
138	LOC100287042	TRAPPC10	0.989118	0.0149015	TRUE	TRUE	-1.12969	0.04858
139	LOC100287042	LCMT2	1.02431	0.0149015	TRUE	TRUE	-1.12969	0.04858
140	PDGFA	PLEKHG2	1.03972	0.00034614	TRUE	TRUE	-2.92617	0.0215347
141	PDGFA	PLXNA1	1.15825	0.0149015	TRUE	TRUE	-2.92617	0.0215347
142	PDGFA	PLAU	1.20694	0.0149015	TRUE	TRUE	-2.92617	0.0215347
143	PDGFA	SORBS3	1.12883	0.0149015	TRUE	TRUE	-2.92617	0.0215347
144	PDGFA	GLRB	1.17603	0	TRUE	TRUE	-2.92617	0.0215347
145	PDGFA	TIMP2	1.08056	0.0149015	TRUE	TRUE	-2.92617	0.0215347
146	PDGFA	LAYN	1.09072	0.00034614	TRUE	TRUE	-2.92617	0.0215347
147	PDGFA	PLSCR4	1.11286	0	TRUE	TRUE	-2.92617	0.0215347
148	PDGFA	GPRC5B	1.08598	0	TRUE	TRUE	-2.92617	0.0215347
149	PDGFA	CLIP3	1.12356	7.24e-06	TRUE	TRUE	-2.92617	0.0215347
150	PDGFA	GSTM3	1.16101	0.0149015	TRUE	TRUE	-2.92617	0.0215347
151	PDGFA	SFTA1P	0.946578	0.00034614	TRUE	TRUE	-2.92617	0.0215347
152	PDGFA	CSRP1	1.22538	0.0149015	TRUE	TRUE	-2.92617	0.0215347
153	PDGFA	MME	1.10702	0	TRUE	TRUE	-2.92617	0.0215347
154	PDGFA	SLC22A17	1.0735	7.24e-06	TRUE	TRUE	-2.92617	0.0215347
155	PDGFA	FER1L4	1.13623	0.00034614	TRUE	TRUE	-2.92617	0.0215347
156	PDGFA	PDGFB	1.13918	7.24e-06	TRUE	TRUE	-2.92617	0.0215347
157	PDGFA	ADAMTS12	1.16101	0	TRUE	TRUE	-2.92617	0.0215347
158	PDGFA	MYO1D	1.07664	0.00034614	TRUE	TRUE	-2.92617	0.0215347
159	PDGFA	DUSP6	1.08968	0.0149015	TRUE	TRUE	-2.92617	0.0215347
160	PDGFA	WNT5B	1.24147	0.0149015	TRUE	TRUE	-2.92617	0.0215347
161	PDGFA	PAK2	0.99109	0.00034614	TRUE	TRUE	-2.92617	0.0215347
162	PDGFA	ADCK2	1.06459	0.0149015	TRUE	TRUE	-2.92617	0.0215347
163	PDGFA	DMPK	1.05902	0.0149015	TRUE	TRUE	-2.92617	0.0215347
164	PDGFA	FAM20C	1.09276	7.24e-06	TRUE	TRUE	-2.92617	0.0215347
165	PDGFA	NKX3-2	1.10469	0	TRUE	TRUE	-2.92617	0.0215347
166	PDGFA	TNFSF12	1.0734	7.24e-06	TRUE	TRUE	-2.92617	0.0215347
167	PDGFA	SPOCK1	1.0813	0	TRUE	TRUE	-2.92617	0.0215347
168	PDGFA	ALS2	1.09308	0.0149015	TRUE	TRUE	-2.92617	0.0215347
169	PDGFA	RASA3	1.21301	0	TRUE	TRUE	-2.92617	0.0215347
170	PDGFA	CAMK2B	1.0831	0	TRUE	TRUE	-2.92617	0.0215347
171	PDGFA	IQCA1	1.07919	1.3e-07	TRUE	TRUE	-2.92617	0.0215347
172	PDGFA	BAIAP2L1	1.15771	7.24e-06	TRUE	TRUE	-2.92617	0.0215347
173	PDGFA	SORBS2	1.17723	0.0149015	TRUE	TRUE	-2.92617	0.0215347
174	PDGFA	LTBP2	1.07551	0.0149015	TRUE	TRUE	-2.92617	0.0215347
175	PDGFA	ADARB1	1.16137	0	TRUE	TRUE	-2.92617	0.0215347
176	PDGFA	CTSL	1.17893	1.3e-07	TRUE	TRUE	-2.92617	0.0215347
177	PDGFA	GLCCI1	1.06911	0.00034614	TRUE	TRUE	-2.92617	0.0215347
178	PDGFA	RTN2	1.20929	0.0149015	TRUE	TRUE	-2.92617	0.0215347
179	PDGFA	GLIPR1	1.14975	1.3e-07	TRUE	TRUE	-2.92617	0.0215347
180	PDGFA	FLNA	1.0924	0.0149015	TRUE	TRUE	-2.92617	0.0215347
181	PDGFA	LRRC1	1.03028	7.24e-06	TRUE	TRUE	-2.92617	0.0215347
182	PDGFA	EFEMP1	1.14505	0.0149015	TRUE	TRUE	-2.92617	0.0215347
183	PDGFA	PCDHGB4	1.17711	0.0149015	TRUE	TRUE	-2.92617	0.0215347
184	PDGFA	GSTM2	1.12895	0.0149015	TRUE	TRUE	-2.92617	0.0215347
185	PDGFA	CFH	1.17984	7.24e-06	TRUE	TRUE	-2.92617	0.0215347
186	PDGFA	COL6A1	1.24243	0	TRUE	TRUE	-2.92617	0.0215347
187	PDGFA	SERTAD2	1.2592	0.00034614	TRUE	TRUE	-2.92617	0.0215347
188	PDGFA	OS9	1.11769	0.00034614	TRUE	TRUE	-2.92617	0.0215347
189	PDGFA	JAK1	1.19689	0	TRUE	TRUE	-2.92617	0.0215347
190	PDGFA	LIFR	1.25869	0	TRUE	TRUE	-2.92617	0.0215347
191	PDGFA	APLN	1.2077	0.00034614	TRUE	TRUE	-2.92617	0.0215347
192	PDGFA	ITM2A	1.18922	0.0149015	TRUE	TRUE	-2.92617	0.0215347
193	PDGFA	SLC12A8	1.01314	0.0149015	TRUE	TRUE	-2.92617	0.0215347
194	PDGFA	MOXD1	1.05874	0.00034614	TRUE	TRUE	-2.92617	0.0215347
195	PDGFA	NPAS2	1.12048	1.3e-07	TRUE	TRUE	-2.92617	0.0215347
196	PDGFA	ST3GAL5	1.13249	1.3e-07	TRUE	TRUE	-2.92617	0.0215347
197	RAB37	TAF2	1.03972	0.0149015	TRUE	TRUE	-3.63093	0.0215121
198	ST3GAL5	SPOCK1	1.22618	0	TRUE	TRUE	-3.5695	0.0278579
199	ST3GAL5	INSYN2B	1.2286	1.3e-07	TRUE	TRUE	-3.5695	0.0278579
200	ST3GAL5	PRKAR2B	1.01988	0.00034614	TRUE	TRUE	-3.5695	0.0278579
201	ST3GAL5	FAM83G	0.981138	0.0149015	TRUE	TRUE	-3.5695	0.0278579
202	ST3GAL5	CCN3	1.08764	0.0149015	TRUE	TRUE	-3.5695	0.0278579
203	ST3GAL5	TPPP3	1.07754	1.3e-07	TRUE	TRUE	-3.5695	0.0278579
204	ST3GAL5	SORCS3	1.14427	7.24e-06	TRUE	TRUE	-3.5695	0.0278579
205	ST3GAL5	DUSP6	1.07506	0.0149015	TRUE	TRUE	-3.5695	0.0278579
206	ST3GAL5	OTX2	1.12731	1.3e-07	TRUE	TRUE	-3.5695	0.0278579
207	ST3GAL5	DNMBP	1.10918	7.24e-06	TRUE	TRUE	-3.5695	0.0278579
208	ST3GAL5	KCNH5	1.0735	0	TRUE	TRUE	-3.5695	0.0278579
209	ST3GAL5	NID1	1.24549	0.00034614	TRUE	TRUE	-3.5695	0.0278579
210	ST3GAL5	MANBA	1.13598	7.24e-06	TRUE	TRUE	-3.5695	0.0278579
211	ST3GAL5	LINC00473	1.09963	0	TRUE	TRUE	-3.5695	0.0278579
212	ST3GAL5	AOX1	1.20336	0.00034614	TRUE	TRUE	-3.5695	0.0278579
213	ST3GAL5	MAP3K14	1.13765	0.0149015	TRUE	TRUE	-3.5695	0.0278579
214	ST3GAL5	BEND5	1.22538	0.0149015	TRUE	TRUE	-3.5695	0.0278579
215	ST3GAL5	SLC2A3	1.01629	0.00034614	TRUE	TRUE	-3.5695	0.0278579
216	ST3GAL5	WNT5A	1.12358	0	TRUE	TRUE	-3.5695	0.0278579
217	ST3GAL5	ZNF671	1.07107	1.3e-07	TRUE	TRUE	-3.5695	0.0278579
218	ST3GAL5	CTSL	1.26334	0.0149015	TRUE	TRUE	-3.5695	0.0278579
219	ST3GAL5	PDGFA	1.24585	0.0149015	TRUE	TRUE	-3.5695	0.0278579
220	ST3GAL5	DAGLB	1.11037	0.0149015	TRUE	TRUE	-3.5695	0.0278579
221	ST3GAL5	MME	1.27269	0.0149015	TRUE	TRUE	-3.5695	0.0278579
222	ST3GAL5	BAIAP2L1	1.17011	0	TRUE	TRUE	-3.5695	0.0278579
223	ST3GAL5	SNX9	1.05228	0	TRUE	TRUE	-3.5695	0.0278579
224	ST3GAL5	PDE10A	1.05759	0	TRUE	TRUE	-3.5695	0.0278579
225	ST3GAL5	SERTAD2	1.14702	0	TRUE	TRUE	-3.5695	0.0278579
226	ST3GAL5	GLIPR1	1.13456	0	TRUE	TRUE	-3.5695	0.0278579
227	ST3GAL5	CRACD	1.21733	0.00034614	TRUE	TRUE	-3.5695	0.0278579
228	ST3GAL5	APLN	1.02487	0.0149015	TRUE	TRUE	-3.5695	0.0278579
229	ST3GAL5	MOXD1	1.12925	0.00034614	TRUE	TRUE	-3.5695	0.0278579
230	ST3GAL5	TRHDE	1.08046	0	TRUE	TRUE	-3.5695	0.0278579
231	ST3GAL5	NPAS2	1.21392	0	TRUE	TRUE	-3.5695	0.0278579
232	ST3GAL5	PNMA2	1.17169	0	TRUE	TRUE	-3.5695	0.0278579
233	ST3GAL5	COL10A1	1.07578	7.24e-06	TRUE	TRUE	-3.5695	0.0278579
234	ST3GAL5	KCNMA1	1.16121	7.24e-06	TRUE	TRUE	-3.5695	0.0278579
235	ST3GAL5	ITM2A	1.20692	0.0149015	TRUE	TRUE	-3.5695	0.0278579
236	ST3GAL5	ETV4	1.19439	7.24e-06	TRUE	TRUE	-3.5695	0.0278579
237	SYTL1	EML4	0.955944	0.00034614	TRUE	TRUE	-4.40463	0.0186028
238	SYTL1	CYTH1	0.975292	0	TRUE	TRUE	-4.40463	0.0186028
239	SYTL1	ZSCAN31	1.0171	0.00034614	TRUE	TRUE	-4.40463	0.0186028
240	TSPAN18	GABARAPL2	0.924337	0.00034614	TRUE	TRUE	-5.11313	0.0254788
241	TSPAN18	ARHGAP45	0.98305	0.0149015	TRUE	TRUE	-5.11313	0.0254788
242	ZNF296	PRKAR1B	0.897106	7.24e-06	TRUE	TRUE	-3.58113	0.0269231
243	ZNF296	CEACAM1	0.979256	0.0149015	TRUE	TRUE	-3.58113	0.0269231
244	ZNF296	SNED1	1.02431	0.0149015	TRUE	TRUE	-3.58113	0.0269231
245	ZNF296	STXBP2	0.962539	0.0149015	TRUE	TRUE	-3.58113	0.0269231
Transcriptional Regulators and their predicted targets for hy-oe-vc DEGs interactome
hy_oe_vc_DEGs: differentially expressed genes of hypoxic EMP2-over-expressed hRPECs vs vector control hRPECs

## Sheet: Table S4
Table S4, related to Figure 6B: Summary of transcriptional regulons in hy-kd-wt DEGs interactome
	Target	Regulator	MI	pvalue.x	is_tf	is_deg	log2FoldChange	pvalue.y
1	EIF4EBP3	WDR13	1.0825	0	TRUE	TRUE	-1.28142	0.0394703
2	EIF4EBP3	TPCN1	0.999554	0.0149015	TRUE	TRUE	-1.28142	0.0394703
3	EIF4EBP3	TIMP3	1.04906	0.0149015	TRUE	TRUE	-1.28142	0.0394703
4	EIF4EBP3	TRIM22	1.06483	0.00034614	TRUE	TRUE	-1.28142	0.0394703
5	EIF4EBP3	PALLD	1.11795	0.00034614	TRUE	TRUE	-1.28142	0.0394703
6	EIF4EBP3	SPEG	1.09858	0.0149015	TRUE	TRUE	-1.28142	0.0394703
7	FCMR	RDH10	1.02412	0.00034614	TRUE	TRUE	-1.8683	0.0321482
8	PRSS33	CDH17	1.17401	0.00034614	TRUE	TRUE	-3.20625	0.0256083
9	PRSS33	S100A16	1.10229	1.29648e-07	TRUE	TRUE	-3.20625	0.0256083
10	PRSS33	C3	1.16182	0.0149015	TRUE	TRUE	-3.20625	0.0256083
11	PRSS33	FMN2	1.2273	0.0149015	TRUE	TRUE	-3.20625	0.0256083
12	PRSS33	SLAMF7	1.18604	0.00034614	TRUE	TRUE	-3.20625	0.0256083
13	PRSS33	PLPP4	1.06009	0	TRUE	TRUE	-3.20625	0.0256083
14	PRSS33	RINL	1.01191	0.0149015	TRUE	TRUE	-3.20625	0.0256083
15	PRSS33	PDGFRB	1.12282	0	TRUE	TRUE	-3.20625	0.0256083
16	PRSS33	RDH10	1.22118	0.00034614	TRUE	TRUE	-3.20625	0.0256083
17	PRSS33	CALD1	1.13874	0.0149015	TRUE	TRUE	-3.20625	0.0256083
18	PRSS33	SDC1	1.07923	0.00034614	TRUE	TRUE	-3.20625	0.0256083
19	PRSS33	RRM2B	1.00688	0.0149015	TRUE	TRUE	-3.20625	0.0256083
20	PRSS33	TMEM151A	1.1932	0.0149015	TRUE	TRUE	-3.20625	0.0256083
21	PRSS33	GBP2	1.12347	7.23871e-06	TRUE	TRUE	-3.20625	0.0256083
22	PRSS33	TPPP	1.15241	0	TRUE	TRUE	-3.20625	0.0256083
23	PRSS33	EPB41L3	1.12499	0.00034614	TRUE	TRUE	-3.20625	0.0256083
24	PRSS33	ITGA7	1.21836	0	TRUE	TRUE	-3.20625	0.0256083
25	PRSS33	TLR6	1.10098	0.00034614	TRUE	TRUE	-3.20625	0.0256083
26	PRSS33	FBXO25	1.04054	0.0149015	TRUE	TRUE	-3.20625	0.0256083
27	PRSS33	SLC38A2	1.12701	0	TRUE	TRUE	-3.20625	0.0256083
28	PRSS33	BMP6	1.20997	0.0149015	TRUE	TRUE	-3.20625	0.0256083
29	PRSS33	SSPN	1.0577	0.00034614	TRUE	TRUE	-3.20625	0.0256083
30	PRSS33	FKBP11	1.04054	0.0149015	TRUE	TRUE	-3.20625	0.0256083
31	PRSS33	GUSB	1.19312	0.00034614	TRUE	TRUE	-3.20625	0.0256083
32	PRSS33	ABCC3	1.01766	0.00034614	TRUE	TRUE	-3.20625	0.0256083
33	PRSS33	SYNC	1.07438	1.29648e-07	TRUE	TRUE	-3.20625	0.0256083
34	PRSS33	IGFN1	1.13984	0	TRUE	TRUE	-3.20625	0.0256083
35	PRSS33	FBLN2	1.08079	0	TRUE	TRUE	-3.20625	0.0256083
36	PRSS33	IL20RB	1.0171	0.00034614	TRUE	TRUE	-3.20625	0.0256083
37	PRSS33	LYNX1	1.17711	0.0149015	TRUE	TRUE	-3.20625	0.0256083
38	PRSS33	BSG	1.10628	0	TRUE	TRUE	-3.20625	0.0256083
39	PRSS33	FZD4	1.05756	0	TRUE	TRUE	-3.20625	0.0256083
40	PRSS33	DHRS7	1.10469	0.00034614	TRUE	TRUE	-3.20625	0.0256083
41	PRSS33	MEGF9	1.16936	1.29648e-07	TRUE	TRUE	-3.20625	0.0256083
42	PRSS33	ZNF845	1.07823	7.23871e-06	TRUE	TRUE	-3.20625	0.0256083
43	PRSS33	ANOS1	1.17779	0.0149015	TRUE	TRUE	-3.20625	0.0256083
44	PRSS33	NTN4	1.14977	0.00034614	TRUE	TRUE	-3.20625	0.0256083
45	PRSS33	SCARA3	1.27799	0	TRUE	TRUE	-3.20625	0.0256083
46	PRSS33	APLP1	1.09065	0.0149015	TRUE	TRUE	-3.20625	0.0256083
47	PRSS33	AMPH	1.11288	0.00034614	TRUE	TRUE	-3.20625	0.0256083
48	PRSS33	FRMPD3	1.12636	1.29648e-07	TRUE	TRUE	-3.20625	0.0256083
49	PRSS33	ZFP82	1.16101	0.0149015	TRUE	TRUE	-3.20625	0.0256083
50	PRSS33	NR2F1	1.17938	0	TRUE	TRUE	-3.20625	0.0256083
51	PRSS33	NGF	1.11298	7.23871e-06	TRUE	TRUE	-3.20625	0.0256083
52	PRSS33	CDH2	1.05756	0	TRUE	TRUE	-3.20625	0.0256083
53	PRSS33	PLXND1	0.978075	0.0149015	TRUE	TRUE	-3.20625	0.0256083
54	PRSS33	HLA-A	1.17711	0.0149015	TRUE	TRUE	-3.20625	0.0256083
55	PRSS33	ARHGEF40	1.09748	0	TRUE	TRUE	-3.20625	0.0256083
56	PRSS33	SPEG	1.05375	0	TRUE	TRUE	-3.20625	0.0256083
57	PRSS33	GRID1	1.17411	0.00034614	TRUE	TRUE	-3.20625	0.0256083
58	PRSS33	NUPR1	1.03972	1.29648e-07	TRUE	TRUE	-3.20625	0.0256083
59	PRSS33	ZNF761	1.06624	7.23871e-06	TRUE	TRUE	-3.20625	0.0256083
60	PRSS33	OLFML2A	1.1211	7.23871e-06	TRUE	TRUE	-3.20625	0.0256083
61	PRSS33	PRSS12	1.04855	1.29648e-07	TRUE	TRUE	-3.20625	0.0256083
62	PRSS33	BMF	1.12869	0.00034614	TRUE	TRUE	-3.20625	0.0256083
63	PRSS33	CXCL8	1.10361	0.00034614	TRUE	TRUE	-3.20625	0.0256083
64	PRSS33	HNMT	1.00453	0.0149015	TRUE	TRUE	-3.20625	0.0256083
65	PRSS33	SEPTIN11	1.07932	0.0149015	TRUE	TRUE	-3.20625	0.0256083
66	PRSS33	B3GLCT	1.08092	1.29648e-07	TRUE	TRUE	-3.20625	0.0256083
67	PRSS33	EFEMP2	1.12883	0.0149015	TRUE	TRUE	-3.20625	0.0256083
68	PRSS33	OAS3	1.11286	0.0149015	TRUE	TRUE	-3.20625	0.0256083
69	PRSS33	DAB2	1.0808	0.0149015	TRUE	TRUE	-3.20625	0.0256083
70	PRSS33	PODXL2	1.00934	0	TRUE	TRUE	-3.20625	0.0256083
71	PRSS33	TCTN1	1.07382	0.0149015	TRUE	TRUE	-3.20625	0.0256083
72	SMIM10L2B	RDH10	0.93354	0.0149015	TRUE	TRUE	-2.08567	0.0403365
73	SMIM10L2B	TSPAN10	1.05426	7.23871e-06	TRUE	TRUE	-2.08567	0.0403365
74	VAT1L	SPP1	1.00859	0.00034614	TRUE	TRUE	-3.11672	0.0299645
Transcriptional Regulators and their predicted targets for hy-kd-wt DEGs interactome
hy_kd_wt_DEGs: differentially expressed genes of hypoxic EMP2-knockdown-hRPECs vs wild type hRPECs

## Sheet: Table S5
Table S5: Summary of transcriptional regulons in nor-kd-wt DEGs interactome
	Target	Regulator	MI	pvalue.x	is_tf	is_deg	X	id	baseMean	log2FoldChange	lfcSE	stat	pvalue.y	padj	ENTREZID	GENENAME
1	LSP1	CHD1L	1.00376	0	TRUE	TRUE	6328	ENSG00000130592	36.0877	3.08323	1.50723	2.04564	0.0407922	1	4046	lymphocyte specific protein 1
2	LSP1	MAP2	1.03972	0.00034614	TRUE	TRUE	6328	ENSG00000130592	36.0877	3.08323	1.50723	2.04564	0.0407922	1	4046	lymphocyte specific protein 1
3	LSP1	SAMD9L	1.09122	0.00034614	TRUE	TRUE	6328	ENSG00000130592	36.0877	3.08323	1.50723	2.04564	0.0407922	1	4046	lymphocyte specific protein 1
4	LSP1	FAM81A	1.01629	0	TRUE	TRUE	6328	ENSG00000130592	36.0877	3.08323	1.50723	2.04564	0.0407922	1	4046	lymphocyte specific protein 1
5	LSP1	BCO1	1.09006	0.0149015	TRUE	TRUE	6328	ENSG00000130592	36.0877	3.08323	1.50723	2.04564	0.0407922	1	4046	lymphocyte specific protein 1
6	LSP1	SRPX	1.03972	0.0149015	TRUE	TRUE	6328	ENSG00000130592	36.0877	3.08323	1.50723	2.04564	0.0407922	1	4046	lymphocyte specific protein 1
7	LSP1	MAOB	1.00925	7.24e-06	TRUE	TRUE	6328	ENSG00000130592	36.0877	3.08323	1.50723	2.04564	0.0407922	1	4046	lymphocyte specific protein 1
8	LSP1	C7orf57	1.09006	0.0149015	TRUE	TRUE	6328	ENSG00000130592	36.0877	3.08323	1.50723	2.04564	0.0407922	1	4046	lymphocyte specific protein 1
9	LSP1	PDZRN3	1.01575	7.24e-06	TRUE	TRUE	6328	ENSG00000130592	36.0877	3.08323	1.50723	2.04564	0.0407922	1	4046	lymphocyte specific protein 1
10	LSP1	THSD1	1.01235	7.24e-06	TRUE	TRUE	6328	ENSG00000130592	36.0877	3.08323	1.50723	2.04564	0.0407922	1	4046	lymphocyte specific protein 1
11	LSP1	HLA-A	1.00457	0.00034614	TRUE	TRUE	6328	ENSG00000130592	36.0877	3.08323	1.50723	2.04564	0.0407922	1	4046	lymphocyte specific protein 1
12	LSP1	VSTM2L	1.08092	1.3e-07	TRUE	TRUE	6328	ENSG00000130592	36.0877	3.08323	1.50723	2.04564	0.0407922	1	4046	lymphocyte specific protein 1
13	LSP1	STK17B	1.03972	0.0149015	TRUE	TRUE	6328	ENSG00000130592	36.0877	3.08323	1.50723	2.04564	0.0407922	1	4046	lymphocyte specific protein 1
14	LSP1	ZNF717	1.12738	0.0149015	TRUE	TRUE	6328	ENSG00000130592	36.0877	3.08323	1.50723	2.04564	0.0407922	1	4046	lymphocyte specific protein 1
15	LSP1	HLA-B	1.07141	0	TRUE	TRUE	6328	ENSG00000130592	36.0877	3.08323	1.50723	2.04564	0.0407922	1	4046	lymphocyte specific protein 1
16	LSP1	PTHLH	1.03972	0.00034614	TRUE	TRUE	6328	ENSG00000130592	36.0877	3.08323	1.50723	2.04564	0.0407922	1	4046	lymphocyte specific protein 1
17	LSP1	KCNB2	1.13874	0.0149015	TRUE	TRUE	6328	ENSG00000130592	36.0877	3.08323	1.50723	2.04564	0.0407922	1	4046	lymphocyte specific protein 1
18	LSP1	TMEM151A	1.14019	0	TRUE	TRUE	6328	ENSG00000130592	36.0877	3.08323	1.50723	2.04564	0.0407922	1	4046	lymphocyte specific protein 1
19	LSP1	DPYSL3	1.00079	0.0149015	TRUE	TRUE	6328	ENSG00000130592	36.0877	3.08323	1.50723	2.04564	0.0407922	1	4046	lymphocyte specific protein 1
20	LSP1	PCDHB2	1.03972	0.0149015	TRUE	TRUE	6328	ENSG00000130592	36.0877	3.08323	1.50723	2.04564	0.0407922	1	4046	lymphocyte specific protein 1
21	LSP1	ZNF677	1.07405	0	TRUE	TRUE	6328	ENSG00000130592	36.0877	3.08323	1.50723	2.04564	0.0407922	1	4046	lymphocyte specific protein 1
22	LSP1	ECM1	1.07717	0	TRUE	TRUE	6328	ENSG00000130592	36.0877	3.08323	1.50723	2.04564	0.0407922	1	4046	lymphocyte specific protein 1
23	LSP1	ALK	1.09825	1.3e-07	TRUE	TRUE	6328	ENSG00000130592	36.0877	3.08323	1.50723	2.04564	0.0407922	1	4046	lymphocyte specific protein 1
24	LSP1	TSTD1	1.01962	7.24e-06	TRUE	TRUE	6328	ENSG00000130592	36.0877	3.08323	1.50723	2.04564	0.0407922	1	4046	lymphocyte specific protein 1
25	LSP1	MAP3K8	1.01218	1.3e-07	TRUE	TRUE	6328	ENSG00000130592	36.0877	3.08323	1.50723	2.04564	0.0407922	1	4046	lymphocyte specific protein 1
26	LSP1	IFI16	1.12636	0.00034614	TRUE	TRUE	6328	ENSG00000130592	36.0877	3.08323	1.50723	2.04564	0.0407922	1	4046	lymphocyte specific protein 1
27	LSP1	GALNT16	1.05404	0.0149015	TRUE	TRUE	6328	ENSG00000130592	36.0877	3.08323	1.50723	2.04564	0.0407922	1	4046	lymphocyte specific protein 1
28	LSP1	LOC102724908	1.00148	0.0149015	TRUE	TRUE	6328	ENSG00000130592	36.0877	3.08323	1.50723	2.04564	0.0407922	1	4046	lymphocyte specific protein 1
29	LSP1	PCDHGC3	1.04025	0	TRUE	TRUE	6328	ENSG00000130592	36.0877	3.08323	1.50723	2.04564	0.0407922	1	4046	lymphocyte specific protein 1
30	LSP1	QPRT	1.00848	7.24e-06	TRUE	TRUE	6328	ENSG00000130592	36.0877	3.08323	1.50723	2.04564	0.0407922	1	4046	lymphocyte specific protein 1
31	LSP1	ERAP2	1.07382	0.0149015	TRUE	TRUE	6328	ENSG00000130592	36.0877	3.08323	1.50723	2.04564	0.0407922	1	4046	lymphocyte specific protein 1
32	LSP1	SEZ6L2	0.982161	0.0149015	TRUE	TRUE	6328	ENSG00000130592	36.0877	3.08323	1.50723	2.04564	0.0407922	1	4046	lymphocyte specific protein 1
33	LSP1	OLFML3	1.06448	0.0149015	TRUE	TRUE	6328	ENSG00000130592	36.0877	3.08323	1.50723	2.04564	0.0407922	1	4046	lymphocyte specific protein 1
34	LSP1	KRT18	1.03365	0.0149015	TRUE	TRUE	6328	ENSG00000130592	36.0877	3.08323	1.50723	2.04564	0.0407922	1	4046	lymphocyte specific protein 1
35	LSP1	FGF13	1.1976	0.0149015	TRUE	TRUE	6328	ENSG00000130592	36.0877	3.08323	1.50723	2.04564	0.0407922	1	4046	lymphocyte specific protein 1
36	LSP1	SLC9A7	1.01347	0.00034614	TRUE	TRUE	6328	ENSG00000130592	36.0877	3.08323	1.50723	2.04564	0.0407922	1	4046	lymphocyte specific protein 1
37	LSP1	ZNF385B	1.00168	1.3e-07	TRUE	TRUE	6328	ENSG00000130592	36.0877	3.08323	1.50723	2.04564	0.0407922	1	4046	lymphocyte specific protein 1
38	LSP1	GRIK4	1.03972	7.24e-06	TRUE	TRUE	6328	ENSG00000130592	36.0877	3.08323	1.50723	2.04564	0.0407922	1	4046	lymphocyte specific protein 1
39	LSP1	KCNK12	1.03972	0.0149015	TRUE	TRUE	6328	ENSG00000130592	36.0877	3.08323	1.50723	2.04564	0.0407922	1	4046	lymphocyte specific protein 1
40	LSP1	LRATD1	0.959387	0.0149015	TRUE	TRUE	6328	ENSG00000130592	36.0877	3.08323	1.50723	2.04564	0.0407922	1	4046	lymphocyte specific protein 1
41	LSP1	ATP2B4	1.00079	0.0149015	TRUE	TRUE	6328	ENSG00000130592	36.0877	3.08323	1.50723	2.04564	0.0407922	1	4046	lymphocyte specific protein 1
42	LSP1	TBC1D5	1.00848	7.24e-06	TRUE	TRUE	6328	ENSG00000130592	36.0877	3.08323	1.50723	2.04564	0.0407922	1	4046	lymphocyte specific protein 1
43	LSP1	PNMA8A	1.13874	0.0149015	TRUE	TRUE	6328	ENSG00000130592	36.0877	3.08323	1.50723	2.04564	0.0407922	1	4046	lymphocyte specific protein 1
44	MMP1	ADORA1	0.98304	0.00034614	TRUE	TRUE	17264	ENSG00000196611	63.2121	4.32068	1.73752	2.48669	0.0128938	1	4312	matrix metallopeptidase 1
45	MMP1	OXTR	0.943766	0.0149015	TRUE	TRUE	17264	ENSG00000196611	63.2121	4.32068	1.73752	2.48669	0.0128938	1	4312	matrix metallopeptidase 1
46	MMP1	KRT7	0.894609	0.0149015	TRUE	TRUE	17264	ENSG00000196611	63.2121	4.32068	1.73752	2.48669	0.0128938	1	4312	matrix metallopeptidase 1
47	MMP1	ZNF600	1.04096	0.0149015	TRUE	TRUE	17264	ENSG00000196611	63.2121	4.32068	1.73752	2.48669	0.0128938	1	4312	matrix metallopeptidase 1
48	MMP1	TRIM22	0.996605	7.24e-06	TRUE	TRUE	17264	ENSG00000196611	63.2121	4.32068	1.73752	2.48669	0.0128938	1	4312	matrix metallopeptidase 1
49	SLC25A5-AS1	ABCF2	0.853141	0.00034614	TRUE	TRUE	25418	ENSG00000224281	13.0267	1.11316	0.503065	2.21275	0.0269146	1	100303728	SLC25A5 antisense RNA 1
50	TRIML2	LRP4	1.06677	0	TRUE	TRUE	14677	ENSG00000179046	87.896	3.38163	1.71608	1.97055	0.0487753	1	205860	tripartite motif family like 2
51	TRIML2	MAST1	1.03448	0.0149015	TRUE	TRUE	14677	ENSG00000179046	87.896	3.38163	1.71608	1.97055	0.0487753	1	205860	tripartite motif family like 2
52	TRIML2	PNPLA4	0.935097	0.00034614	TRUE	TRUE	14677	ENSG00000179046	87.896	3.38163	1.71608	1.97055	0.0487753	1	205860	tripartite motif family like 2
53	TRIML2	SCD	1.14636	0	TRUE	TRUE	14677	ENSG00000179046	87.896	3.38163	1.71608	1.97055	0.0487753	1	205860	tripartite motif family like 2
54	TRIML2	ECM1	1.07918	0.00034614	TRUE	TRUE	14677	ENSG00000179046	87.896	3.38163	1.71608	1.97055	0.0487753	1	205860	tripartite motif family like 2
55	TRIML2	STC2	1.08304	0.00034614	TRUE	TRUE	14677	ENSG00000179046	87.896	3.38163	1.71608	1.97055	0.0487753	1	205860	tripartite motif family like 2
56	TRIML2	TMEFF2	1.03972	1.3e-07	TRUE	TRUE	14677	ENSG00000179046	87.896	3.38163	1.71608	1.97055	0.0487753	1	205860	tripartite motif family like 2
57	TRIML2	SLC9A7	1.0089	0.0149015	TRUE	TRUE	14677	ENSG00000179046	87.896	3.38163	1.71608	1.97055	0.0487753	1	205860	tripartite motif family like 2
58	TRIML2	NYNRIN	1.08746	1.3e-07	TRUE	TRUE	14677	ENSG00000179046	87.896	3.38163	1.71608	1.97055	0.0487753	1	205860	tripartite motif family like 2
59	TRIML2	EPHB1	0.951948	0.0149015	TRUE	TRUE	14677	ENSG00000179046	87.896	3.38163	1.71608	1.97055	0.0487753	1	205860	tripartite motif family like 2
60	TRIML2	LOC102724908	0.984966	0.0149015	TRUE	TRUE	14677	ENSG00000179046	87.896	3.38163	1.71608	1.97055	0.0487753	1	205860	tripartite motif family like 2
61	TRIML2	MAMDC2	1.03972	0.00034614	TRUE	TRUE	14677	ENSG00000179046	87.896	3.38163	1.71608	1.97055	0.0487753	1	205860	tripartite motif family like 2
Transcriptional Regulators and their predicted targets for nor-kd-wt DEGs interactome
nor_kd_wt_DEGs: differentially expressed genes of normoxic EMP2-knockdown-hRPECs vs wild type hRPECs

## Sheet: Table S6
Table S6: Summary of transcriptional regulons in nor_oe_vc_DEGs
	Target	Regulator	MI	pvalue.x	is_tf	is_deg	X	id	baseMean	log2FoldChange	lfcSE	stat	pvalue.y	padj	ENTREZID	GENENAME
1	ADAMTS16	KMO	1.03696	7.24e-06	TRUE	TRUE	8755	ENSG00000145536	42.4005	-5.72753	2.33516	-2.45274	0.0141774	1	170690	ADAM metallopeptidase with thrombospondin type 1 motif 16
2	ADAMTS16	TYR	1.07978	0.0149015	TRUE	TRUE	8755	ENSG00000145536	42.4005	-5.72753	2.33516	-2.45274	0.0141774	1	170690	ADAM metallopeptidase with thrombospondin type 1 motif 16
3	ADAMTS16	ZNF550	1.04993	7.24e-06	TRUE	TRUE	8755	ENSG00000145536	42.4005	-5.72753	2.33516	-2.45274	0.0141774	1	170690	ADAM metallopeptidase with thrombospondin type 1 motif 16
4	ADAMTS16	COASY	0.99696	1.3e-07	TRUE	TRUE	8755	ENSG00000145536	42.4005	-5.72753	2.33516	-2.45274	0.0141774	1	170690	ADAM metallopeptidase with thrombospondin type 1 motif 16
5	ADAMTS16	DAB2	1.13267	0.0149015	TRUE	TRUE	8755	ENSG00000145536	42.4005	-5.72753	2.33516	-2.45274	0.0141774	1	170690	ADAM metallopeptidase with thrombospondin type 1 motif 16
6	ADAMTS16	FITM2	1.04137	0.0149015	TRUE	TRUE	8755	ENSG00000145536	42.4005	-5.72753	2.33516	-2.45274	0.0141774	1	170690	ADAM metallopeptidase with thrombospondin type 1 motif 16
7	ADAMTS16	SLC25A23	1.03333	0.0149015	TRUE	TRUE	8755	ENSG00000145536	42.4005	-5.72753	2.33516	-2.45274	0.0141774	1	170690	ADAM metallopeptidase with thrombospondin type 1 motif 16
8	ADAMTS16	BMF	1.20694	0.0149015	TRUE	TRUE	8755	ENSG00000145536	42.4005	-5.72753	2.33516	-2.45274	0.0141774	1	170690	ADAM metallopeptidase with thrombospondin type 1 motif 16
9	ADAMTS16	ZFP28	1.0308	1.3e-07	TRUE	TRUE	8755	ENSG00000145536	42.4005	-5.72753	2.33516	-2.45274	0.0141774	1	170690	ADAM metallopeptidase with thrombospondin type 1 motif 16
10	ADAMTS16	OTX2-AS1	1.06448	0.0149015	TRUE	TRUE	8755	ENSG00000145536	42.4005	-5.72753	2.33516	-2.45274	0.0141774	1	170690	ADAM metallopeptidase with thrombospondin type 1 motif 16
11	ADAMTS16	STS	1.16082	0.00034614	TRUE	TRUE	8755	ENSG00000145536	42.4005	-5.72753	2.33516	-2.45274	0.0141774	1	170690	ADAM metallopeptidase with thrombospondin type 1 motif 16
12	ADAMTS16	SLC38A2	1.00528	0.0149015	TRUE	TRUE	8755	ENSG00000145536	42.4005	-5.72753	2.33516	-2.45274	0.0141774	1	170690	ADAM metallopeptidase with thrombospondin type 1 motif 16
13	ADAMTS16	NMNAT2	1.09785	0.0149015	TRUE	TRUE	8755	ENSG00000145536	42.4005	-5.72753	2.33516	-2.45274	0.0141774	1	170690	ADAM metallopeptidase with thrombospondin type 1 motif 16
14	ADAMTS16	TLE2	1.07865	1.3e-07	TRUE	TRUE	8755	ENSG00000145536	42.4005	-5.72753	2.33516	-2.45274	0.0141774	1	170690	ADAM metallopeptidase with thrombospondin type 1 motif 16
15	ADAMTS16	EVL	1.1106	0.0149015	TRUE	TRUE	8755	ENSG00000145536	42.4005	-5.72753	2.33516	-2.45274	0.0141774	1	170690	ADAM metallopeptidase with thrombospondin type 1 motif 16
16	ADAMTS16	RIN2	1.1166	0.0149015	TRUE	TRUE	8755	ENSG00000145536	42.4005	-5.72753	2.33516	-2.45274	0.0141774	1	170690	ADAM metallopeptidase with thrombospondin type 1 motif 16
17	ADAMTS16	FZD4	1.00002	7.24e-06	TRUE	TRUE	8755	ENSG00000145536	42.4005	-5.72753	2.33516	-2.45274	0.0141774	1	170690	ADAM metallopeptidase with thrombospondin type 1 motif 16
18	ADAMTS16	BLVRB	1.07293	0.00034614	TRUE	TRUE	8755	ENSG00000145536	42.4005	-5.72753	2.33516	-2.45274	0.0141774	1	170690	ADAM metallopeptidase with thrombospondin type 1 motif 16
19	ADAMTS16	ADGRG6	1.12781	1.3e-07	TRUE	TRUE	8755	ENSG00000145536	42.4005	-5.72753	2.33516	-2.45274	0.0141774	1	170690	ADAM metallopeptidase with thrombospondin type 1 motif 16
20	ADAMTS16	RARRES1	1.13267	0.0149015	TRUE	TRUE	8755	ENSG00000145536	42.4005	-5.72753	2.33516	-2.45274	0.0141774	1	170690	ADAM metallopeptidase with thrombospondin type 1 motif 16
21	APOL3	GSTM2	1.08329	0.00034614	TRUE	TRUE	6038	ENSG00000128284	32.0899	-4.92538	2.3745	-2.07428	0.038053	1	80833	apolipoprotein L3
22	APOL3	ATP9A	1.14068	0.0149015	TRUE	TRUE	6038	ENSG00000128284	32.0899	-4.92538	2.3745	-2.07428	0.038053	1	80833	apolipoprotein L3
23	APOL3	C1QL1	0.971903	0.0149015	TRUE	TRUE	6038	ENSG00000128284	32.0899	-4.92538	2.3745	-2.07428	0.038053	1	80833	apolipoprotein L3
24	APOL3	MXRA8	1.2043	0.00034614	TRUE	TRUE	6038	ENSG00000128284	32.0899	-4.92538	2.3745	-2.07428	0.038053	1	80833	apolipoprotein L3
25	APOL3	GJC1	1.0336	0.0149015	TRUE	TRUE	6038	ENSG00000128284	32.0899	-4.92538	2.3745	-2.07428	0.038053	1	80833	apolipoprotein L3
26	APOL3	ZFP3	1.12026	7.24e-06	TRUE	TRUE	6038	ENSG00000128284	32.0899	-4.92538	2.3745	-2.07428	0.038053	1	80833	apolipoprotein L3
27	APOL3	MYO1E	1.06289	0.0149015	TRUE	TRUE	6038	ENSG00000128284	32.0899	-4.92538	2.3745	-2.07428	0.038053	1	80833	apolipoprotein L3
28	APOL3	SLC2A10	0.926968	0.0149015	TRUE	TRUE	6038	ENSG00000128284	32.0899	-4.92538	2.3745	-2.07428	0.038053	1	80833	apolipoprotein L3
29	APOL3	ITM2B	1.04457	7.24e-06	TRUE	TRUE	6038	ENSG00000128284	32.0899	-4.92538	2.3745	-2.07428	0.038053	1	80833	apolipoprotein L3
30	APOL3	ATP6V1B2	1.23723	0.0149015	TRUE	TRUE	6038	ENSG00000128284	32.0899	-4.92538	2.3745	-2.07428	0.038053	1	80833	apolipoprotein L3
31	APOL3	PTPN1	1.03145	0.00034614	TRUE	TRUE	6038	ENSG00000128284	32.0899	-4.92538	2.3745	-2.07428	0.038053	1	80833	apolipoprotein L3
32	APOL3	KCNMB4	1.04714	0.0149015	TRUE	TRUE	6038	ENSG00000128284	32.0899	-4.92538	2.3745	-2.07428	0.038053	1	80833	apolipoprotein L3
33	APOL3	EVL	1.15677	0.0149015	TRUE	TRUE	6038	ENSG00000128284	32.0899	-4.92538	2.3745	-2.07428	0.038053	1	80833	apolipoprotein L3
34	APOL3	NOVA1	1.07627	0.0149015	TRUE	TRUE	6038	ENSG00000128284	32.0899	-4.92538	2.3745	-2.07428	0.038053	1	80833	apolipoprotein L3
35	APOL3	CPNE3	1.16101	0.0149015	TRUE	TRUE	6038	ENSG00000128284	32.0899	-4.92538	2.3745	-2.07428	0.038053	1	80833	apolipoprotein L3
36	APOL3	IFITM1	1.07717	0	TRUE	TRUE	6038	ENSG00000128284	32.0899	-4.92538	2.3745	-2.07428	0.038053	1	80833	apolipoprotein L3
37	APOL3	TRAF3IP2-AS1	1.07326	0.0149015	TRUE	TRUE	6038	ENSG00000128284	32.0899	-4.92538	2.3745	-2.07428	0.038053	1	80833	apolipoprotein L3
38	APOL3	BVES	1.08701	0.00034614	TRUE	TRUE	6038	ENSG00000128284	32.0899	-4.92538	2.3745	-2.07428	0.038053	1	80833	apolipoprotein L3
39	APOL3	ABCA3	1.07387	0.00034614	TRUE	TRUE	6038	ENSG00000128284	32.0899	-4.92538	2.3745	-2.07428	0.038053	1	80833	apolipoprotein L3
40	APOL3	OSBPL1A	1.06421	1.3e-07	TRUE	TRUE	6038	ENSG00000128284	32.0899	-4.92538	2.3745	-2.07428	0.038053	1	80833	apolipoprotein L3
41	CYTH4	MYO7A	1.0869	0.00034614	TRUE	TRUE	2181	ENSG00000100055	37.8266	-2.93298	1.45702	-2.013	0.044115	1	27128	cytohesin 4
42	CYTH4	FSTL3	1.17674	0.00034614	TRUE	TRUE	2181	ENSG00000100055	37.8266	-2.93298	1.45702	-2.013	0.044115	1	27128	cytohesin 4
43	CYTH4	CLIC6	1.20325	0.00034614	TRUE	TRUE	2181	ENSG00000100055	37.8266	-2.93298	1.45702	-2.013	0.044115	1	27128	cytohesin 4
44	CYTH4	SUSD5	1.22554	0.00034614	TRUE	TRUE	2181	ENSG00000100055	37.8266	-2.93298	1.45702	-2.013	0.044115	1	27128	cytohesin 4
45	CYTH4	TP63	1.10949	1.3e-07	TRUE	TRUE	2181	ENSG00000100055	37.8266	-2.93298	1.45702	-2.013	0.044115	1	27128	cytohesin 4
46	CYTH4	ERVMER34-1	1.10469	0.00034614	TRUE	TRUE	2181	ENSG00000100055	37.8266	-2.93298	1.45702	-2.013	0.044115	1	27128	cytohesin 4
47	CYTH4	KCTD15	1.22609	1.3e-07	TRUE	TRUE	2181	ENSG00000100055	37.8266	-2.93298	1.45702	-2.013	0.044115	1	27128	cytohesin 4
48	CYTH4	SIM2	1.14809	0.00034614	TRUE	TRUE	2181	ENSG00000100055	37.8266	-2.93298	1.45702	-2.013	0.044115	1	27128	cytohesin 4
49	CYTH4	FMN2	1.19557	0.0149015	TRUE	TRUE	2181	ENSG00000100055	37.8266	-2.93298	1.45702	-2.013	0.044115	1	27128	cytohesin 4
50	CYTH4	ARMCX2	1.16149	1.3e-07	TRUE	TRUE	2181	ENSG00000100055	37.8266	-2.93298	1.45702	-2.013	0.044115	1	27128	cytohesin 4
51	DSC1	NHSL1	1.0166	0	TRUE	TRUE	6994	ENSG00000134765	244.648	3.76422	1.82817	2.05901	0.0394933	1	1823	desmocollin 1
52	DSC1	MOB3B	1.03972	0	TRUE	TRUE	6994	ENSG00000134765	244.648	3.76422	1.82817	2.05901	0.0394933	1	1823	desmocollin 1
53	DSC1	SH3GL2	1.03972	7.24e-06	TRUE	TRUE	6994	ENSG00000134765	244.648	3.76422	1.82817	2.05901	0.0394933	1	1823	desmocollin 1
54	DSC1	ATP6V1B2	1.08923	0.0149015	TRUE	TRUE	6994	ENSG00000134765	244.648	3.76422	1.82817	2.05901	0.0394933	1	1823	desmocollin 1
55	DSC1	HLA-A	1.03972	0.0149015	TRUE	TRUE	6994	ENSG00000134765	244.648	3.76422	1.82817	2.05901	0.0394933	1	1823	desmocollin 1
56	DSC1	KLK11	1.04025	0	TRUE	TRUE	6994	ENSG00000134765	244.648	3.76422	1.82817	2.05901	0.0394933	1	1823	desmocollin 1
57	DSC1	PDZRN3	1.03972	0.00034614	TRUE	TRUE	6994	ENSG00000134765	244.648	3.76422	1.82817	2.05901	0.0394933	1	1823	desmocollin 1
58	DSC1	GJC1	1.03972	0.00034614	TRUE	TRUE	6994	ENSG00000134765	244.648	3.76422	1.82817	2.05901	0.0394933	1	1823	desmocollin 1
59	DSC1	IVL	1.03972	0	TRUE	TRUE	6994	ENSG00000134765	244.648	3.76422	1.82817	2.05901	0.0394933	1	1823	desmocollin 1
60	DSC1	SERP2	1.01294	0	TRUE	TRUE	6994	ENSG00000134765	244.648	3.76422	1.82817	2.05901	0.0394933	1	1823	desmocollin 1
61	DSC1	PCDHB12	1.09796	0	TRUE	TRUE	6994	ENSG00000134765	244.648	3.76422	1.82817	2.05901	0.0394933	1	1823	desmocollin 1
62	DSC1	EFEMP2	1.08923	0.0149015	TRUE	TRUE	6994	ENSG00000134765	244.648	3.76422	1.82817	2.05901	0.0394933	1	1823	desmocollin 1
63	DSC1	GALNT5	1.07382	0.0149015	TRUE	TRUE	6994	ENSG00000134765	244.648	3.76422	1.82817	2.05901	0.0394933	1	1823	desmocollin 1
64	DSC1	OR51E2	1.05376	0	TRUE	TRUE	6994	ENSG00000134765	244.648	3.76422	1.82817	2.05901	0.0394933	1	1823	desmocollin 1
65	DSC1	FZD8	0.984979	7.24e-06	TRUE	TRUE	6994	ENSG00000134765	244.648	3.76422	1.82817	2.05901	0.0394933	1	1823	desmocollin 1
66	DSC1	ADORA2B	1.10469	1.3e-07	TRUE	TRUE	6994	ENSG00000134765	244.648	3.76422	1.82817	2.05901	0.0394933	1	1823	desmocollin 1
67	DSC1	NCKAP5	1.03972	0.00034614	TRUE	TRUE	6994	ENSG00000134765	244.648	3.76422	1.82817	2.05901	0.0394933	1	1823	desmocollin 1
68	DSC1	ZNF677	1.06359	1.3e-07	TRUE	TRUE	6994	ENSG00000134765	244.648	3.76422	1.82817	2.05901	0.0394933	1	1823	desmocollin 1
69	DSC1	GPNMB	1.05607	0.00034614	TRUE	TRUE	6994	ENSG00000134765	244.648	3.76422	1.82817	2.05901	0.0394933	1	1823	desmocollin 1
70	DSC1	ZNF879	1.07438	1.3e-07	TRUE	TRUE	6994	ENSG00000134765	244.648	3.76422	1.82817	2.05901	0.0394933	1	1823	desmocollin 1
71	DSC1	ACSS3	1.01509	1.3e-07	TRUE	TRUE	6994	ENSG00000134765	244.648	3.76422	1.82817	2.05901	0.0394933	1	1823	desmocollin 1
72	DSC1	GPC3	1.03972	0	TRUE	TRUE	6994	ENSG00000134765	244.648	3.76422	1.82817	2.05901	0.0394933	1	1823	desmocollin 1
73	DSC1	COL4A3	1.07773	0.00034614	TRUE	TRUE	6994	ENSG00000134765	244.648	3.76422	1.82817	2.05901	0.0394933	1	1823	desmocollin 1
74	DSC1	LAYN	1.03972	0.00034614	TRUE	TRUE	6994	ENSG00000134765	244.648	3.76422	1.82817	2.05901	0.0394933	1	1823	desmocollin 1
75	DSC1	CHRDL1	1.04626	1.3e-07	TRUE	TRUE	6994	ENSG00000134765	244.648	3.76422	1.82817	2.05901	0.0394933	1	1823	desmocollin 1
76	DSC1	ANKRD30B	1.03523	0	TRUE	TRUE	6994	ENSG00000134765	244.648	3.76422	1.82817	2.05901	0.0394933	1	1823	desmocollin 1
77	DSC1	IGDCC4	1.02922	7.24e-06	TRUE	TRUE	6994	ENSG00000134765	244.648	3.76422	1.82817	2.05901	0.0394933	1	1823	desmocollin 1
78	DSC1	ITIH5	1.04054	0.0149015	TRUE	TRUE	6994	ENSG00000134765	244.648	3.76422	1.82817	2.05901	0.0394933	1	1823	desmocollin 1
79	DSC1	PCDHB2	1.06956	0.00034614	TRUE	TRUE	6994	ENSG00000134765	244.648	3.76422	1.82817	2.05901	0.0394933	1	1823	desmocollin 1
80	DSC1	PXK	1.05426	7.24e-06	TRUE	TRUE	6994	ENSG00000134765	244.648	3.76422	1.82817	2.05901	0.0394933	1	1823	desmocollin 1
81	DSC1	NREP	1.01966	7.24e-06	TRUE	TRUE	6994	ENSG00000134765	244.648	3.76422	1.82817	2.05901	0.0394933	1	1823	desmocollin 1
82	DSC1	PTPRN2	1.02623	0.0149015	TRUE	TRUE	6994	ENSG00000134765	244.648	3.76422	1.82817	2.05901	0.0394933	1	1823	desmocollin 1
83	DSC1	SH3KBP1	1.11611	0.00034614	TRUE	TRUE	6994	ENSG00000134765	244.648	3.76422	1.82817	2.05901	0.0394933	1	1823	desmocollin 1
84	DSC1	SLC16A4	1.07123	0	TRUE	TRUE	6994	ENSG00000134765	244.648	3.76422	1.82817	2.05901	0.0394933	1	1823	desmocollin 1
85	DSC1	TOX2	1.12457	0.0149015	TRUE	TRUE	6994	ENSG00000134765	244.648	3.76422	1.82817	2.05901	0.0394933	1	1823	desmocollin 1
86	DSC1	ATP9A	1.03972	0.0149015	TRUE	TRUE	6994	ENSG00000134765	244.648	3.76422	1.82817	2.05901	0.0394933	1	1823	desmocollin 1
87	DSC1	PTPRD	1.03972	0	TRUE	TRUE	6994	ENSG00000134765	244.648	3.76422	1.82817	2.05901	0.0394933	1	1823	desmocollin 1
88	DSC1	CFAP299	1.03972	0.0149015	TRUE	TRUE	6994	ENSG00000134765	244.648	3.76422	1.82817	2.05901	0.0394933	1	1823	desmocollin 1
89	DSC1	SULF1	1.03972	1.3e-07	TRUE	TRUE	6994	ENSG00000134765	244.648	3.76422	1.82817	2.05901	0.0394933	1	1823	desmocollin 1
90	DSC1	KLF8	0.978683	0.0149015	TRUE	TRUE	6994	ENSG00000134765	244.648	3.76422	1.82817	2.05901	0.0394933	1	1823	desmocollin 1
91	DSC1	ARHGAP44	1.04626	1.3e-07	TRUE	TRUE	6994	ENSG00000134765	244.648	3.76422	1.82817	2.05901	0.0394933	1	1823	desmocollin 1
92	DSC1	VSTM2L	1.03972	0	TRUE	TRUE	6994	ENSG00000134765	244.648	3.76422	1.82817	2.05901	0.0394933	1	1823	desmocollin 1
93	DSC1	IQGAP2	1.07382	0.0149015	TRUE	TRUE	6994	ENSG00000134765	244.648	3.76422	1.82817	2.05901	0.0394933	1	1823	desmocollin 1
94	DSC1	CNRIP1	1.03972	7.24e-06	TRUE	TRUE	6994	ENSG00000134765	244.648	3.76422	1.82817	2.05901	0.0394933	1	1823	desmocollin 1
95	DSC1	CCDC80	1.08923	0.0149015	TRUE	TRUE	6994	ENSG00000134765	244.648	3.76422	1.82817	2.05901	0.0394933	1	1823	desmocollin 1
96	DSC1	PIEZO2	1.03972	0	TRUE	TRUE	6994	ENSG00000134765	244.648	3.76422	1.82817	2.05901	0.0394933	1	1823	desmocollin 1
97	DSC1	RSU1	1.07823	7.24e-06	TRUE	TRUE	6994	ENSG00000134765	244.648	3.76422	1.82817	2.05901	0.0394933	1	1823	desmocollin 1
98	DSC1	SLC23A2	1.08923	0.0149015	TRUE	TRUE	6994	ENSG00000134765	244.648	3.76422	1.82817	2.05901	0.0394933	1	1823	desmocollin 1
99	DSC1	ANGPTL7	1.05547	0	TRUE	TRUE	6994	ENSG00000134765	244.648	3.76422	1.82817	2.05901	0.0394933	1	1823	desmocollin 1
100	DSC1	ARL4D	1.03972	0	TRUE	TRUE	6994	ENSG00000134765	244.648	3.76422	1.82817	2.05901	0.0394933	1	1823	desmocollin 1
101	DSC1	LINC00665	1.02676	0	TRUE	TRUE	6994	ENSG00000134765	244.648	3.76422	1.82817	2.05901	0.0394933	1	1823	desmocollin 1
102	DSC1	AP1S2	1.03972	0.0149015	TRUE	TRUE	6994	ENSG00000134765	244.648	3.76422	1.82817	2.05901	0.0394933	1	1823	desmocollin 1
103	DSC1	DDR2	1.03972	0.00034614	TRUE	TRUE	6994	ENSG00000134765	244.648	3.76422	1.82817	2.05901	0.0394933	1	1823	desmocollin 1
104	DSC1	RFTN1	1.0291	0.00034614	TRUE	TRUE	6994	ENSG00000134765	244.648	3.76422	1.82817	2.05901	0.0394933	1	1823	desmocollin 1
105	DSC1	CHST7	1.04957	0.0149015	TRUE	TRUE	6994	ENSG00000134765	244.648	3.76422	1.82817	2.05901	0.0394933	1	1823	desmocollin 1
106	DSC1	PRUNE2	1.08304	0.00034614	TRUE	TRUE	6994	ENSG00000134765	244.648	3.76422	1.82817	2.05901	0.0394933	1	1823	desmocollin 1
107	DSC1	MANBA	1.02672	0.00034614	TRUE	TRUE	6994	ENSG00000134765	244.648	3.76422	1.82817	2.05901	0.0394933	1	1823	desmocollin 1
108	DSC1	CHD3	1.03972	1.3e-07	TRUE	TRUE	6994	ENSG00000134765	244.648	3.76422	1.82817	2.05901	0.0394933	1	1823	desmocollin 1
109	DSC1	EPB41L4A-DT	0.969429	0.00034614	TRUE	TRUE	6994	ENSG00000134765	244.648	3.76422	1.82817	2.05901	0.0394933	1	1823	desmocollin 1
110	DSC1	KCNMB4	1.08923	0.0149015	TRUE	TRUE	6994	ENSG00000134765	244.648	3.76422	1.82817	2.05901	0.0394933	1	1823	desmocollin 1
111	DSC1	FAM149A	1.01347	0.00034614	TRUE	TRUE	6994	ENSG00000134765	244.648	3.76422	1.82817	2.05901	0.0394933	1	1823	desmocollin 1
112	DSC1	BMP6	1.03972	0	TRUE	TRUE	6994	ENSG00000134765	244.648	3.76422	1.82817	2.05901	0.0394933	1	1823	desmocollin 1
113	DSC1	LRRC1	1.04906	0.0149015	TRUE	TRUE	6994	ENSG00000134765	244.648	3.76422	1.82817	2.05901	0.0394933	1	1823	desmocollin 1
114	DSC1	PNMA8A	1.03972	7.24e-06	TRUE	TRUE	6994	ENSG00000134765	244.648	3.76422	1.82817	2.05901	0.0394933	1	1823	desmocollin 1
115	DSC1	SPP1	1.01084	1.3e-07	TRUE	TRUE	6994	ENSG00000134765	244.648	3.76422	1.82817	2.05901	0.0394933	1	1823	desmocollin 1
116	DSC1	LYNX1	1.03972	0.0149015	TRUE	TRUE	6994	ENSG00000134765	244.648	3.76422	1.82817	2.05901	0.0394933	1	1823	desmocollin 1
117	DSC1	CTSK	1.06321	0	TRUE	TRUE	6994	ENSG00000134765	244.648	3.76422	1.82817	2.05901	0.0394933	1	1823	desmocollin 1
118	DSC1	ZNF737	1.04633	0	TRUE	TRUE	6994	ENSG00000134765	244.648	3.76422	1.82817	2.05901	0.0394933	1	1823	desmocollin 1
119	DSC1	ABCB5	1.08923	0.0149015	TRUE	TRUE	6994	ENSG00000134765	244.648	3.76422	1.82817	2.05901	0.0394933	1	1823	desmocollin 1
120	DSC1	APLP1	1.03972	1.3e-07	TRUE	TRUE	6994	ENSG00000134765	244.648	3.76422	1.82817	2.05901	0.0394933	1	1823	desmocollin 1
121	DSC1	FGF12	1.03972	0.0149015	TRUE	TRUE	6994	ENSG00000134765	244.648	3.76422	1.82817	2.05901	0.0394933	1	1823	desmocollin 1
122	DSC1	FMN2	1.03972	0.0149015	TRUE	TRUE	6994	ENSG00000134765	244.648	3.76422	1.82817	2.05901	0.0394933	1	1823	desmocollin 1
123	DSC1	ZNF416	1.09047	0.0149015	TRUE	TRUE	6994	ENSG00000134765	244.648	3.76422	1.82817	2.05901	0.0394933	1	1823	desmocollin 1
124	DSC1	NPPB	1.03972	0.0149015	TRUE	TRUE	6994	ENSG00000134765	244.648	3.76422	1.82817	2.05901	0.0394933	1	1823	desmocollin 1
125	DSC1	PLA2G4C	1.09276	7.24e-06	TRUE	TRUE	6994	ENSG00000134765	244.648	3.76422	1.82817	2.05901	0.0394933	1	1823	desmocollin 1
126	DSC1	TMEM151A	1.02431	0.0149015	TRUE	TRUE	6994	ENSG00000134765	244.648	3.76422	1.82817	2.05901	0.0394933	1	1823	desmocollin 1
127	DSC1	LINC00707	1.12333	0.0149015	TRUE	TRUE	6994	ENSG00000134765	244.648	3.76422	1.82817	2.05901	0.0394933	1	1823	desmocollin 1
128	DSC1	RAB33A	1.06011	0	TRUE	TRUE	6994	ENSG00000134765	244.648	3.76422	1.82817	2.05901	0.0394933	1	1823	desmocollin 1
129	DSC1	PTPRS	1.08923	0.0149015	TRUE	TRUE	6994	ENSG00000134765	244.648	3.76422	1.82817	2.05901	0.0394933	1	1823	desmocollin 1
130	DSC1	EPHA5	1.05111	0	TRUE	TRUE	6994	ENSG00000134765	244.648	3.76422	1.82817	2.05901	0.0394933	1	1823	desmocollin 1
131	DSC1	LINC02159	1.0686	0	TRUE	TRUE	6994	ENSG00000134765	244.648	3.76422	1.82817	2.05901	0.0394933	1	1823	desmocollin 1
132	DSC1	UNC5B	1.03972	7.24e-06	TRUE	TRUE	6994	ENSG00000134765	244.648	3.76422	1.82817	2.05901	0.0394933	1	1823	desmocollin 1
133	DSC1	SDK1	1.07382	0.0149015	TRUE	TRUE	6994	ENSG00000134765	244.648	3.76422	1.82817	2.05901	0.0394933	1	1823	desmocollin 1
134	DSC1	ATP2B4	1.03972	0.00034614	TRUE	TRUE	6994	ENSG00000134765	244.648	3.76422	1.82817	2.05901	0.0394933	1	1823	desmocollin 1
135	DSC1	JUP	1.00979	0	TRUE	TRUE	6994	ENSG00000134765	244.648	3.76422	1.82817	2.05901	0.0394933	1	1823	desmocollin 1
136	DSC1	PLCL1	1.0939	0	TRUE	TRUE	6994	ENSG00000134765	244.648	3.76422	1.82817	2.05901	0.0394933	1	1823	desmocollin 1
137	DSC1	RLBP1	1.07123	0	TRUE	TRUE	6994	ENSG00000134765	244.648	3.76422	1.82817	2.05901	0.0394933	1	1823	desmocollin 1
138	DSC1	MILR1	1.06833	0.0149015	TRUE	TRUE	6994	ENSG00000134765	244.648	3.76422	1.82817	2.05901	0.0394933	1	1823	desmocollin 1
139	DSC1	KCNH5	1.06592	0.00034614	TRUE	TRUE	6994	ENSG00000134765	244.648	3.76422	1.82817	2.05901	0.0394933	1	1823	desmocollin 1
140	DSC1	ADAMTSL3	1.01275	0.00034614	TRUE	TRUE	6994	ENSG00000134765	244.648	3.76422	1.82817	2.05901	0.0394933	1	1823	desmocollin 1
141	DSC1	PODNL1	1.06142	0	TRUE	TRUE	6994	ENSG00000134765	244.648	3.76422	1.82817	2.05901	0.0394933	1	1823	desmocollin 1
142	DSC1	SLC2A10	1.06879	7.24e-06	TRUE	TRUE	6994	ENSG00000134765	244.648	3.76422	1.82817	2.05901	0.0394933	1	1823	desmocollin 1
143	DSC1	TMEM273	1.04906	0.0149015	TRUE	TRUE	6994	ENSG00000134765	244.648	3.76422	1.82817	2.05901	0.0394933	1	1823	desmocollin 1
144	DSC1	MOSPD1	1.03972	0.0149015	TRUE	TRUE	6994	ENSG00000134765	244.648	3.76422	1.82817	2.05901	0.0394933	1	1823	desmocollin 1
145	DSC1	CTNND2	1.03972	7.24e-06	TRUE	TRUE	6994	ENSG00000134765	244.648	3.76422	1.82817	2.05901	0.0394933	1	1823	desmocollin 1
146	DSC1	SFTA1P	1.03972	0	TRUE	TRUE	6994	ENSG00000134765	244.648	3.76422	1.82817	2.05901	0.0394933	1	1823	desmocollin 1
147	DSC1	C1orf21	1.01814	1.3e-07	TRUE	TRUE	6994	ENSG00000134765	244.648	3.76422	1.82817	2.05901	0.0394933	1	1823	desmocollin 1
148	DSC1	AOX1	1.00453	0.0149015	TRUE	TRUE	6994	ENSG00000134765	244.648	3.76422	1.82817	2.05901	0.0394933	1	1823	desmocollin 1
149	DSC1	SLC49A3	1.03972	0.0149015	TRUE	TRUE	6994	ENSG00000134765	244.648	3.76422	1.82817	2.05901	0.0394933	1	1823	desmocollin 1
150	DSC1	FLT3	1.0273	0	TRUE	TRUE	6994	ENSG00000134765	244.648	3.76422	1.82817	2.05901	0.0394933	1	1823	desmocollin 1
151	DSC1	MASP1	1.01416	0	TRUE	TRUE	6994	ENSG00000134765	244.648	3.76422	1.82817	2.05901	0.0394933	1	1823	desmocollin 1
152	DSC1	NKX3-2	1.03972	0.0149015	TRUE	TRUE	6994	ENSG00000134765	244.648	3.76422	1.82817	2.05901	0.0394933	1	1823	desmocollin 1
153	DSC1	SESTD1	1.08304	0.00034614	TRUE	TRUE	6994	ENSG00000134765	244.648	3.76422	1.82817	2.05901	0.0394933	1	1823	desmocollin 1
154	DSC1	CNTN3	1.03972	0.0149015	TRUE	TRUE	6994	ENSG00000134765	244.648	3.76422	1.82817	2.05901	0.0394933	1	1823	desmocollin 1
155	DSC1	JAK1	1.03972	0.00034614	TRUE	TRUE	6994	ENSG00000134765	244.648	3.76422	1.82817	2.05901	0.0394933	1	1823	desmocollin 1
156	DSC1	APPL2	1.08923	0.0149015	TRUE	TRUE	6994	ENSG00000134765	244.648	3.76422	1.82817	2.05901	0.0394933	1	1823	desmocollin 1
157	DSC1	DMKN	1.01081	0.0149015	TRUE	TRUE	6994	ENSG00000134765	244.648	3.76422	1.82817	2.05901	0.0394933	1	1823	desmocollin 1
158	DSC1	IQCA1	1.06283	0	TRUE	TRUE	6994	ENSG00000134765	244.648	3.76422	1.82817	2.05901	0.0394933	1	1823	desmocollin 1
159	DSC1	GALNT13	1.03972	0.00034614	TRUE	TRUE	6994	ENSG00000134765	244.648	3.76422	1.82817	2.05901	0.0394933	1	1823	desmocollin 1
160	DSC1	CRYAB	1.03404	0	TRUE	TRUE	6994	ENSG00000134765	244.648	3.76422	1.82817	2.05901	0.0394933	1	1823	desmocollin 1
161	DSC1	ALS2	1.03972	7.24e-06	TRUE	TRUE	6994	ENSG00000134765	244.648	3.76422	1.82817	2.05901	0.0394933	1	1823	desmocollin 1
162	DSC1	KCNMA1	1.0089	0.0149015	TRUE	TRUE	6994	ENSG00000134765	244.648	3.76422	1.82817	2.05901	0.0394933	1	1823	desmocollin 1
163	DSC1	BMP2	1.08923	0.0149015	TRUE	TRUE	6994	ENSG00000134765	244.648	3.76422	1.82817	2.05901	0.0394933	1	1823	desmocollin 1
164	DSC1	PCDHAC2	1.03972	1.3e-07	TRUE	TRUE	6994	ENSG00000134765	244.648	3.76422	1.82817	2.05901	0.0394933	1	1823	desmocollin 1
165	DSC1	LINC00654	1.03972	0.00034614	TRUE	TRUE	6994	ENSG00000134765	244.648	3.76422	1.82817	2.05901	0.0394933	1	1823	desmocollin 1
166	DSC1	SORBS2	1.03972	0.0149015	TRUE	TRUE	6994	ENSG00000134765	244.648	3.76422	1.82817	2.05901	0.0394933	1	1823	desmocollin 1
167	DSC1	MGP	1.06624	7.24e-06	TRUE	TRUE	6994	ENSG00000134765	244.648	3.76422	1.82817	2.05901	0.0394933	1	1823	desmocollin 1
168	DSC1	CDH17	1.05827	0	TRUE	TRUE	6994	ENSG00000134765	244.648	3.76422	1.82817	2.05901	0.0394933	1	1823	desmocollin 1
169	DSC1	ZNF345	1.03972	0	TRUE	TRUE	6994	ENSG00000134765	244.648	3.76422	1.82817	2.05901	0.0394933	1	1823	desmocollin 1
170	DSC1	PTHLH	1.05327	1.3e-07	TRUE	TRUE	6994	ENSG00000134765	244.648	3.76422	1.82817	2.05901	0.0394933	1	1823	desmocollin 1
171	DSC1	SLC12A8	1.04906	0.0149015	TRUE	TRUE	6994	ENSG00000134765	244.648	3.76422	1.82817	2.05901	0.0394933	1	1823	desmocollin 1
172	DSC1	DISC1FP1	1.03972	1.3e-07	TRUE	TRUE	6994	ENSG00000134765	244.648	3.76422	1.82817	2.05901	0.0394933	1	1823	desmocollin 1
173	DSC1	DNALI1	1.04914	0	TRUE	TRUE	6994	ENSG00000134765	244.648	3.76422	1.82817	2.05901	0.0394933	1	1823	desmocollin 1
174	DSC1	PLSCR4	1.03972	0.00034614	TRUE	TRUE	6994	ENSG00000134765	244.648	3.76422	1.82817	2.05901	0.0394933	1	1823	desmocollin 1
175	DSC1	HEPH	1.03972	7.24e-06	TRUE	TRUE	6994	ENSG00000134765	244.648	3.76422	1.82817	2.05901	0.0394933	1	1823	desmocollin 1
176	DSC1	GLYATL1	1.09293	0	TRUE	TRUE	6994	ENSG00000134765	244.648	3.76422	1.82817	2.05901	0.0394933	1	1823	desmocollin 1
177	DSC1	ZNF32	1.0549	7.24e-06	TRUE	TRUE	6994	ENSG00000134765	244.648	3.76422	1.82817	2.05901	0.0394933	1	1823	desmocollin 1
178	DSC1	KCNB2	1.12636	0	TRUE	TRUE	6994	ENSG00000134765	244.648	3.76422	1.82817	2.05901	0.0394933	1	1823	desmocollin 1
179	DSC1	CPE	1.05841	0.0149015	TRUE	TRUE	6994	ENSG00000134765	244.648	3.76422	1.82817	2.05901	0.0394933	1	1823	desmocollin 1
180	DSC1	NFIA	0.999124	0.00034614	TRUE	TRUE	6994	ENSG00000134765	244.648	3.76422	1.82817	2.05901	0.0394933	1	1823	desmocollin 1
181	DSC1	IL17RD	1.03972	0.0149015	TRUE	TRUE	6994	ENSG00000134765	244.648	3.76422	1.82817	2.05901	0.0394933	1	1823	desmocollin 1
182	DSC1	ITGBL1	1.07717	0	TRUE	TRUE	6994	ENSG00000134765	244.648	3.76422	1.82817	2.05901	0.0394933	1	1823	desmocollin 1
183	DSC1	BVES	1.03972	0.0149015	TRUE	TRUE	6994	ENSG00000134765	244.648	3.76422	1.82817	2.05901	0.0394933	1	1823	desmocollin 1
184	DSC1	FAM71E1	1.03972	0.0149015	TRUE	TRUE	6994	ENSG00000134765	244.648	3.76422	1.82817	2.05901	0.0394933	1	1823	desmocollin 1
185	DSC1	ZNF415	1.07382	0.0149015	TRUE	TRUE	6994	ENSG00000134765	244.648	3.76422	1.82817	2.05901	0.0394933	1	1823	desmocollin 1
186	DSC1	GLIPR1	1.06398	1.3e-07	TRUE	TRUE	6994	ENSG00000134765	244.648	3.76422	1.82817	2.05901	0.0394933	1	1823	desmocollin 1
187	DSC1	LPAR1	1.03972	0.0149015	TRUE	TRUE	6994	ENSG00000134765	244.648	3.76422	1.82817	2.05901	0.0394933	1	1823	desmocollin 1
188	DSC1	GABRB3	1.00376	0	TRUE	TRUE	6994	ENSG00000134765	244.648	3.76422	1.82817	2.05901	0.0394933	1	1823	desmocollin 1
189	DSC1	ADAMTS12	1.03972	7.24e-06	TRUE	TRUE	6994	ENSG00000134765	244.648	3.76422	1.82817	2.05901	0.0394933	1	1823	desmocollin 1
190	DSC1	OS9	1.03972	0.0149015	TRUE	TRUE	6994	ENSG00000134765	244.648	3.76422	1.82817	2.05901	0.0394933	1	1823	desmocollin 1
191	DSC1	ERAP2	1.03972	7.24e-06	TRUE	TRUE	6994	ENSG00000134765	244.648	3.76422	1.82817	2.05901	0.0394933	1	1823	desmocollin 1
192	DSC1	FLRT3	1.03972	0	TRUE	TRUE	6994	ENSG00000134765	244.648	3.76422	1.82817	2.05901	0.0394933	1	1823	desmocollin 1
193	DSC1	ERICH5	1.03458	0	TRUE	TRUE	6994	ENSG00000134765	244.648	3.76422	1.82817	2.05901	0.0394933	1	1823	desmocollin 1
194	DSC1	MEGF9	1.03972	0.0149015	TRUE	TRUE	6994	ENSG00000134765	244.648	3.76422	1.82817	2.05901	0.0394933	1	1823	desmocollin 1
195	DSC1	TRO	1.03972	0.00034614	TRUE	TRUE	6994	ENSG00000134765	244.648	3.76422	1.82817	2.05901	0.0394933	1	1823	desmocollin 1
196	DSC1	SPINT1	1.0532	7.24e-06	TRUE	TRUE	6994	ENSG00000134765	244.648	3.76422	1.82817	2.05901	0.0394933	1	1823	desmocollin 1
197	DSC1	CACNA1D	1.09304	0	TRUE	TRUE	6994	ENSG00000134765	244.648	3.76422	1.82817	2.05901	0.0394933	1	1823	desmocollin 1
198	DSC1	ANOS1	1.03972	0	TRUE	TRUE	6994	ENSG00000134765	244.648	3.76422	1.82817	2.05901	0.0394933	1	1823	desmocollin 1
199	DSC1	SLC29A4	1.12471	0.0149015	TRUE	TRUE	6994	ENSG00000134765	244.648	3.76422	1.82817	2.05901	0.0394933	1	1823	desmocollin 1
200	DSC1	PNMA2	1.03972	0.0149015	TRUE	TRUE	6994	ENSG00000134765	244.648	3.76422	1.82817	2.05901	0.0394933	1	1823	desmocollin 1
201	DSC1	SH2B3	1.12883	0.0149015	TRUE	TRUE	6994	ENSG00000134765	244.648	3.76422	1.82817	2.05901	0.0394933	1	1823	desmocollin 1
202	DSC1	FOXO6	1.03972	0	TRUE	TRUE	6994	ENSG00000134765	244.648	3.76422	1.82817	2.05901	0.0394933	1	1823	desmocollin 1
203	DUSP2	NDRG4	1.13248	0	TRUE	TRUE	10223	ENSG00000158050	41.766	3.58402	1.62846	2.20087	0.0277451	1	1844	dual specificity phosphatase 2
204	DUSP2	LRATD2	1.04626	1.3e-07	TRUE	TRUE	10223	ENSG00000158050	41.766	3.58402	1.62846	2.20087	0.0277451	1	1844	dual specificity phosphatase 2
205	DUSP2	TMEM178B	1.08092	1.3e-07	TRUE	TRUE	10223	ENSG00000158050	41.766	3.58402	1.62846	2.20087	0.0277451	1	1844	dual specificity phosphatase 2
206	DUSP2	KRT7	0.999554	0.0149015	TRUE	TRUE	10223	ENSG00000158050	41.766	3.58402	1.62846	2.20087	0.0277451	1	1844	dual specificity phosphatase 2
207	DUSP2	DAAM2	1.09629	0.00034614	TRUE	TRUE	10223	ENSG00000158050	41.766	3.58402	1.62846	2.20087	0.0277451	1	1844	dual specificity phosphatase 2
208	DUSP2	SPHK1	1.06956	0.00034614	TRUE	TRUE	10223	ENSG00000158050	41.766	3.58402	1.62846	2.20087	0.0277451	1	1844	dual specificity phosphatase 2
209	DUSP2	PIK3R1	1.03972	0.0149015	TRUE	TRUE	10223	ENSG00000158050	41.766	3.58402	1.62846	2.20087	0.0277451	1	1844	dual specificity phosphatase 2
210	DUSP2	AP1M2	1.15573	0	TRUE	TRUE	10223	ENSG00000158050	41.766	3.58402	1.62846	2.20087	0.0277451	1	1844	dual specificity phosphatase 2
211	DUSP2	USP2	1.01419	0.00034614	TRUE	TRUE	10223	ENSG00000158050	41.766	3.58402	1.62846	2.20087	0.0277451	1	1844	dual specificity phosphatase 2
212	DUSP2	WNK2	1.04978	0	TRUE	TRUE	10223	ENSG00000158050	41.766	3.58402	1.62846	2.20087	0.0277451	1	1844	dual specificity phosphatase 2
213	DUSP2	ID4	1.06908	0	TRUE	TRUE	10223	ENSG00000158050	41.766	3.58402	1.62846	2.20087	0.0277451	1	1844	dual specificity phosphatase 2
214	DUSP2	FSTL3	1.03972	1.3e-07	TRUE	TRUE	10223	ENSG00000158050	41.766	3.58402	1.62846	2.20087	0.0277451	1	1844	dual specificity phosphatase 2
215	DUSP2	ULK2	1.10378	0	TRUE	TRUE	10223	ENSG00000158050	41.766	3.58402	1.62846	2.20087	0.0277451	1	1844	dual specificity phosphatase 2
216	DUSP2	LMOD1	1.04626	1.3e-07	TRUE	TRUE	10223	ENSG00000158050	41.766	3.58402	1.62846	2.20087	0.0277451	1	1844	dual specificity phosphatase 2
217	DUSP2	PICK1	1.01824	0.0149015	TRUE	TRUE	10223	ENSG00000158050	41.766	3.58402	1.62846	2.20087	0.0277451	1	1844	dual specificity phosphatase 2
218	DUSP2	DEAF1	1.08154	0	TRUE	TRUE	10223	ENSG00000158050	41.766	3.58402	1.62846	2.20087	0.0277451	1	1844	dual specificity phosphatase 2
219	DUSP2	JPH2	1.08083	0	TRUE	TRUE	10223	ENSG00000158050	41.766	3.58402	1.62846	2.20087	0.0277451	1	1844	dual specificity phosphatase 2
220	DUSP2	REC8	1.09832	0	TRUE	TRUE	10223	ENSG00000158050	41.766	3.58402	1.62846	2.20087	0.0277451	1	1844	dual specificity phosphatase 2
221	DUSP2	CCDC85C	1.04054	0.0149015	TRUE	TRUE	10223	ENSG00000158050	41.766	3.58402	1.62846	2.20087	0.0277451	1	1844	dual specificity phosphatase 2
222	DUSP2	THNSL2	1.035	7.24e-06	TRUE	TRUE	10223	ENSG00000158050	41.766	3.58402	1.62846	2.20087	0.0277451	1	1844	dual specificity phosphatase 2
223	DUSP2	C1orf198	1.08632	0	TRUE	TRUE	10223	ENSG00000158050	41.766	3.58402	1.62846	2.20087	0.0277451	1	1844	dual specificity phosphatase 2
224	DUSP2	TUSC1	1.03972	1.3e-07	TRUE	TRUE	10223	ENSG00000158050	41.766	3.58402	1.62846	2.20087	0.0277451	1	1844	dual specificity phosphatase 2
225	DUSP2	CCN2	1.01416	0	TRUE	TRUE	10223	ENSG00000158050	41.766	3.58402	1.62846	2.20087	0.0277451	1	1844	dual specificity phosphatase 2
226	DUSP2	TPD52L1	1.04137	0.0149015	TRUE	TRUE	10223	ENSG00000158050	41.766	3.58402	1.62846	2.20087	0.0277451	1	1844	dual specificity phosphatase 2
227	DUSP9	BZW2	1.00524	7.24e-06	TRUE	TRUE	6392	ENSG00000130829	9.27077	-4.37474	1.94359	-2.25086	0.0243944	1	1852	dual specificity phosphatase 9
228	DUSP9	ADGRE5	1.03972	0.00034614	TRUE	TRUE	6392	ENSG00000130829	9.27077	-4.37474	1.94359	-2.25086	0.0243944	1	1852	dual specificity phosphatase 9
229	DUSP9	SLC17A9	0.959387	0.0149015	TRUE	TRUE	6392	ENSG00000130829	9.27077	-4.37474	1.94359	-2.25086	0.0243944	1	1852	dual specificity phosphatase 9
230	DUSP9	DNAJB1	1.08316	0.0149015	TRUE	TRUE	6392	ENSG00000130829	9.27077	-4.37474	1.94359	-2.25086	0.0243944	1	1852	dual specificity phosphatase 9
231	DUSP9	IGDCC4	0.943976	0.0149015	TRUE	TRUE	6392	ENSG00000130829	9.27077	-4.37474	1.94359	-2.25086	0.0243944	1	1852	dual specificity phosphatase 9
232	DUSP9	SNAPC1	1.00848	7.24e-06	TRUE	TRUE	6392	ENSG00000130829	9.27077	-4.37474	1.94359	-2.25086	0.0243944	1	1852	dual specificity phosphatase 9
233	DUSP9	LGALS3	0.984966	0.0149015	TRUE	TRUE	6392	ENSG00000130829	9.27077	-4.37474	1.94359	-2.25086	0.0243944	1	1852	dual specificity phosphatase 9
234	DUSP9	TSC22D3	1.09703	0.00034614	TRUE	TRUE	6392	ENSG00000130829	9.27077	-4.37474	1.94359	-2.25086	0.0243944	1	1852	dual specificity phosphatase 9
235	DUSP9	PTPRH	1.02872	0.0149015	TRUE	TRUE	6392	ENSG00000130829	9.27077	-4.37474	1.94359	-2.25086	0.0243944	1	1852	dual specificity phosphatase 9
236	DUSP9	SPINT1	1.03972	0.0149015	TRUE	TRUE	6392	ENSG00000130829	9.27077	-4.37474	1.94359	-2.25086	0.0243944	1	1852	dual specificity phosphatase 9
237	EGF	POFUT1	1.08304	0.00034614	TRUE	TRUE	7786	ENSG00000138798	73.3144	-1.51568	0.755064	-2.00736	0.0447116	1	1950	epidermal growth factor
238	EGF	TTYH3	1.09029	0	TRUE	TRUE	7786	ENSG00000138798	73.3144	-1.51568	0.755064	-2.00736	0.0447116	1	1950	epidermal growth factor
239	EGF	TXN	1.18489	1.3e-07	TRUE	TRUE	7786	ENSG00000138798	73.3144	-1.51568	0.755064	-2.00736	0.0447116	1	1950	epidermal growth factor
240	EGF	RNF181	1.18825	0.0149015	TRUE	TRUE	7786	ENSG00000138798	73.3144	-1.51568	0.755064	-2.00736	0.0447116	1	1950	epidermal growth factor
241	EGF	TMED4	1.08746	1.3e-07	TRUE	TRUE	7786	ENSG00000138798	73.3144	-1.51568	0.755064	-2.00736	0.0447116	1	1950	epidermal growth factor
242	EGF	INTS1	1.12073	7.24e-06	TRUE	TRUE	7786	ENSG00000138798	73.3144	-1.51568	0.755064	-2.00736	0.0447116	1	1950	epidermal growth factor
243	EGF	SYCE1L	1.0658	0	TRUE	TRUE	7786	ENSG00000138798	73.3144	-1.51568	0.755064	-2.00736	0.0447116	1	1950	epidermal growth factor
244	EGF	IGF2BP2	1.13272	7.24e-06	TRUE	TRUE	7786	ENSG00000138798	73.3144	-1.51568	0.755064	-2.00736	0.0447116	1	1950	epidermal growth factor
245	EGF	COL13A1	1.23776	0.0149015	TRUE	TRUE	7786	ENSG00000138798	73.3144	-1.51568	0.755064	-2.00736	0.0447116	1	1950	epidermal growth factor
246	EGF	SLC6A15	1.10244	0	TRUE	TRUE	7786	ENSG00000138798	73.3144	-1.51568	0.755064	-2.00736	0.0447116	1	1950	epidermal growth factor
247	EGF	RPS27L	1.18354	1.3e-07	TRUE	TRUE	7786	ENSG00000138798	73.3144	-1.51568	0.755064	-2.00736	0.0447116	1	1950	epidermal growth factor
248	EGF	HMGB2	1.08662	0	TRUE	TRUE	7786	ENSG00000138798	73.3144	-1.51568	0.755064	-2.00736	0.0447116	1	1950	epidermal growth factor
249	EGF	P2RX6	1.27591	0.0149015	TRUE	TRUE	7786	ENSG00000138798	73.3144	-1.51568	0.755064	-2.00736	0.0447116	1	1950	epidermal growth factor
250	EGF	SPOCD1	0.994619	0.0149015	TRUE	TRUE	7786	ENSG00000138798	73.3144	-1.51568	0.755064	-2.00736	0.0447116	1	1950	epidermal growth factor
251	EGF	SLC6A6	1.124	7.24e-06	TRUE	TRUE	7786	ENSG00000138798	73.3144	-1.51568	0.755064	-2.00736	0.0447116	1	1950	epidermal growth factor
252	EGF	IGFBP6	1.15824	7.24e-06	TRUE	TRUE	7786	ENSG00000138798	73.3144	-1.51568	0.755064	-2.00736	0.0447116	1	1950	epidermal growth factor
253	EGF	IFI35	1.14325	0.0149015	TRUE	TRUE	7786	ENSG00000138798	73.3144	-1.51568	0.755064	-2.00736	0.0447116	1	1950	epidermal growth factor
254	EGF	GLB1	1.17711	0.0149015	TRUE	TRUE	7786	ENSG00000138798	73.3144	-1.51568	0.755064	-2.00736	0.0447116	1	1950	epidermal growth factor
255	EGF	KANK2	1.01289	0.00034614	TRUE	TRUE	7786	ENSG00000138798	73.3144	-1.51568	0.755064	-2.00736	0.0447116	1	1950	epidermal growth factor
256	EGF	DKK3	1.11832	7.24e-06	TRUE	TRUE	7786	ENSG00000138798	73.3144	-1.51568	0.755064	-2.00736	0.0447116	1	1950	epidermal growth factor
257	EGF	GALNT6	1.09328	0.0149015	TRUE	TRUE	7786	ENSG00000138798	73.3144	-1.51568	0.755064	-2.00736	0.0447116	1	1950	epidermal growth factor
258	EGF	LRRC4B	1.15242	0	TRUE	TRUE	7786	ENSG00000138798	73.3144	-1.51568	0.755064	-2.00736	0.0447116	1	1950	epidermal growth factor
259	EGF	PLEKHG2	1.12212	1.3e-07	TRUE	TRUE	7786	ENSG00000138798	73.3144	-1.51568	0.755064	-2.00736	0.0447116	1	1950	epidermal growth factor
260	EGF	MOB3A	1.12115	0	TRUE	TRUE	7786	ENSG00000138798	73.3144	-1.51568	0.755064	-2.00736	0.0447116	1	1950	epidermal growth factor
261	EGF	FSTL4	1.16234	0.0149015	TRUE	TRUE	7786	ENSG00000138798	73.3144	-1.51568	0.755064	-2.00736	0.0447116	1	1950	epidermal growth factor
262	EGF	CDH4	1.08272	7.24e-06	TRUE	TRUE	7786	ENSG00000138798	73.3144	-1.51568	0.755064	-2.00736	0.0447116	1	1950	epidermal growth factor
263	EGF	GABRB3	1.13285	0.00034614	TRUE	TRUE	7786	ENSG00000138798	73.3144	-1.51568	0.755064	-2.00736	0.0447116	1	1950	epidermal growth factor
264	EGF	AUTS2	1.12341	1.3e-07	TRUE	TRUE	7786	ENSG00000138798	73.3144	-1.51568	0.755064	-2.00736	0.0447116	1	1950	epidermal growth factor
265	EGF	CST3	1.14505	0.0149015	TRUE	TRUE	7786	ENSG00000138798	73.3144	-1.51568	0.755064	-2.00736	0.0447116	1	1950	epidermal growth factor
266	EGF	PRSS23	1.11596	0	TRUE	TRUE	7786	ENSG00000138798	73.3144	-1.51568	0.755064	-2.00736	0.0447116	1	1950	epidermal growth factor
267	EGF	SFXN5	1.03365	0.0149015	TRUE	TRUE	7786	ENSG00000138798	73.3144	-1.51568	0.755064	-2.00736	0.0447116	1	1950	epidermal growth factor
268	EGF	TTC3	1.0485	0.0149015	TRUE	TRUE	7786	ENSG00000138798	73.3144	-1.51568	0.755064	-2.00736	0.0447116	1	1950	epidermal growth factor
269	EGF	LMBRD1	1.02004	7.24e-06	TRUE	TRUE	7786	ENSG00000138798	73.3144	-1.51568	0.755064	-2.00736	0.0447116	1	1950	epidermal growth factor
270	EGF	MAPK13	1.26499	1.3e-07	TRUE	TRUE	7786	ENSG00000138798	73.3144	-1.51568	0.755064	-2.00736	0.0447116	1	1950	epidermal growth factor
271	EGF	TXNRD1	1.12177	0.0149015	TRUE	TRUE	7786	ENSG00000138798	73.3144	-1.51568	0.755064	-2.00736	0.0447116	1	1950	epidermal growth factor
272	EGF	DMTN	1.05503	0.00034614	TRUE	TRUE	7786	ENSG00000138798	73.3144	-1.51568	0.755064	-2.00736	0.0447116	1	1950	epidermal growth factor
273	EGF	EVA1C	1.06065	1.3e-07	TRUE	TRUE	7786	ENSG00000138798	73.3144	-1.51568	0.755064	-2.00736	0.0447116	1	1950	epidermal growth factor
274	EGF	ZDHHC18	1.0089	0.0149015	TRUE	TRUE	7786	ENSG00000138798	73.3144	-1.51568	0.755064	-2.00736	0.0447116	1	1950	epidermal growth factor
275	EGF	FAM20C	1.12636	0.00034614	TRUE	TRUE	7786	ENSG00000138798	73.3144	-1.51568	0.755064	-2.00736	0.0447116	1	1950	epidermal growth factor
276	EGF	PCYT1A	1.02882	0.0149015	TRUE	TRUE	7786	ENSG00000138798	73.3144	-1.51568	0.755064	-2.00736	0.0447116	1	1950	epidermal growth factor
277	EGF	NFKBIA	1.18496	0	TRUE	TRUE	7786	ENSG00000138798	73.3144	-1.51568	0.755064	-2.00736	0.0447116	1	1950	epidermal growth factor
278	EGF	PRR16	1.13321	7.24e-06	TRUE	TRUE	7786	ENSG00000138798	73.3144	-1.51568	0.755064	-2.00736	0.0447116	1	1950	epidermal growth factor
279	EGF	PLXNA1	1.10868	0	TRUE	TRUE	7786	ENSG00000138798	73.3144	-1.51568	0.755064	-2.00736	0.0447116	1	1950	epidermal growth factor
280	EGF	LMF2	1.09831	0.00034614	TRUE	TRUE	7786	ENSG00000138798	73.3144	-1.51568	0.755064	-2.00736	0.0447116	1	1950	epidermal growth factor
281	EGF	NPC2	1.17711	0.0149015	TRUE	TRUE	7786	ENSG00000138798	73.3144	-1.51568	0.755064	-2.00736	0.0447116	1	1950	epidermal growth factor
282	EGF	IRS1	1.07438	1.3e-07	TRUE	TRUE	7786	ENSG00000138798	73.3144	-1.51568	0.755064	-2.00736	0.0447116	1	1950	epidermal growth factor
283	EGF	RGS11	1.11239	0.00034614	TRUE	TRUE	7786	ENSG00000138798	73.3144	-1.51568	0.755064	-2.00736	0.0447116	1	1950	epidermal growth factor
284	EGF	NQO2	1.14699	0.0149015	TRUE	TRUE	7786	ENSG00000138798	73.3144	-1.51568	0.755064	-2.00736	0.0447116	1	1950	epidermal growth factor
285	EGF	EHD4	1.17346	0	TRUE	TRUE	7786	ENSG00000138798	73.3144	-1.51568	0.755064	-2.00736	0.0447116	1	1950	epidermal growth factor
286	EGF	NLGN4Y	1.06771	0	TRUE	TRUE	7786	ENSG00000138798	73.3144	-1.51568	0.755064	-2.00736	0.0447116	1	1950	epidermal growth factor
287	EGF	TCTN2	1.11408	0	TRUE	TRUE	7786	ENSG00000138798	73.3144	-1.51568	0.755064	-2.00736	0.0447116	1	1950	epidermal growth factor
288	EGF	IGFBP7	1.17723	0.0149015	TRUE	TRUE	7786	ENSG00000138798	73.3144	-1.51568	0.755064	-2.00736	0.0447116	1	1950	epidermal growth factor
289	ID4	LRATD2	1.02225	0	TRUE	TRUE	13314	ENSG00000172201	161.724	3.30502	1.55667	2.12313	0.0337428	1	3400	inhibitor of DNA binding 4	HLH protein
290	ID4	SLC22A3	1.07167	0.0149015	TRUE	TRUE	13314	ENSG00000172201	161.724	3.30502	1.55667	2.12313	0.0337428	1	3400	inhibitor of DNA binding 4	HLH protein
291	ID4	TOX	1.00811	0.00034614	TRUE	TRUE	13314	ENSG00000172201	161.724	3.30502	1.55667	2.12313	0.0337428	1	3400	inhibitor of DNA binding 4	HLH protein
292	ID4	SCX	1.0503	0.0149015	TRUE	TRUE	13314	ENSG00000172201	161.724	3.30502	1.55667	2.12313	0.0337428	1	3400	inhibitor of DNA binding 4	HLH protein
293	ID4	COL9A2	1.07874	0	TRUE	TRUE	13314	ENSG00000172201	161.724	3.30502	1.55667	2.12313	0.0337428	1	3400	inhibitor of DNA binding 4	HLH protein
294	ID4	CD274	1.00142	0.0149015	TRUE	TRUE	13314	ENSG00000172201	161.724	3.30502	1.55667	2.12313	0.0337428	1	3400	inhibitor of DNA binding 4	HLH protein
295	ID4	WNK2	1.04699	7.24e-06	TRUE	TRUE	13314	ENSG00000172201	161.724	3.30502	1.55667	2.12313	0.0337428	1	3400	inhibitor of DNA binding 4	HLH protein
296	ID4	PYROXD1	0.999554	0.0149015	TRUE	TRUE	13314	ENSG00000172201	161.724	3.30502	1.55667	2.12313	0.0337428	1	3400	inhibitor of DNA binding 4	HLH protein
297	ID4	TMEM37	1.04287	7.24e-06	TRUE	TRUE	13314	ENSG00000172201	161.724	3.30502	1.55667	2.12313	0.0337428	1	3400	inhibitor of DNA binding 4	HLH protein
298	ID4	PICK1	1.04474	0	TRUE	TRUE	13314	ENSG00000172201	161.724	3.30502	1.55667	2.12313	0.0337428	1	3400	inhibitor of DNA binding 4	HLH protein
299	ID4	PTGIS	1.07175	0	TRUE	TRUE	13314	ENSG00000172201	161.724	3.30502	1.55667	2.12313	0.0337428	1	3400	inhibitor of DNA binding 4	HLH protein
300	ID4	USP40	1.04377	0.0149015	TRUE	TRUE	13314	ENSG00000172201	161.724	3.30502	1.55667	2.12313	0.0337428	1	3400	inhibitor of DNA binding 4	HLH protein
301	ID4	REC8	1.14636	0	TRUE	TRUE	13314	ENSG00000172201	161.724	3.30502	1.55667	2.12313	0.0337428	1	3400	inhibitor of DNA binding 4	HLH protein
302	ID4	DAAM2	1.12336	0	TRUE	TRUE	13314	ENSG00000172201	161.724	3.30502	1.55667	2.12313	0.0337428	1	3400	inhibitor of DNA binding 4	HLH protein
303	ID4	PIK3R1	1.02011	0	TRUE	TRUE	13314	ENSG00000172201	161.724	3.30502	1.55667	2.12313	0.0337428	1	3400	inhibitor of DNA binding 4	HLH protein
304	ID4	ERBB4	1.03972	7.24e-06	TRUE	TRUE	13314	ENSG00000172201	161.724	3.30502	1.55667	2.12313	0.0337428	1	3400	inhibitor of DNA binding 4	HLH protein
305	ID4	NAXE	1.0116	1.3e-07	TRUE	TRUE	13314	ENSG00000172201	161.724	3.30502	1.55667	2.12313	0.0337428	1	3400	inhibitor of DNA binding 4	HLH protein
306	ID4	ARSI	1.06471	0	TRUE	TRUE	13314	ENSG00000172201	161.724	3.30502	1.55667	2.12313	0.0337428	1	3400	inhibitor of DNA binding 4	HLH protein
307	ID4	ULK2	1.0479	0.00034614	TRUE	TRUE	13314	ENSG00000172201	161.724	3.30502	1.55667	2.12313	0.0337428	1	3400	inhibitor of DNA binding 4	HLH protein
308	ID4	MAP6	0.972007	0.0149015	TRUE	TRUE	13314	ENSG00000172201	161.724	3.30502	1.55667	2.12313	0.0337428	1	3400	inhibitor of DNA binding 4	HLH protein
309	ID4	FLJ42969	0.999554	0.0149015	TRUE	TRUE	13314	ENSG00000172201	161.724	3.30502	1.55667	2.12313	0.0337428	1	3400	inhibitor of DNA binding 4	HLH protein
310	ID4	TFPI2	1.07035	7.24e-06	TRUE	TRUE	13314	ENSG00000172201	161.724	3.30502	1.55667	2.12313	0.0337428	1	3400	inhibitor of DNA binding 4	HLH protein
311	ID4	JPH2	1.12443	0	TRUE	TRUE	13314	ENSG00000172201	161.724	3.30502	1.55667	2.12313	0.0337428	1	3400	inhibitor of DNA binding 4	HLH protein
312	ID4	FAM102A	1.03972	1.3e-07	TRUE	TRUE	13314	ENSG00000172201	161.724	3.30502	1.55667	2.12313	0.0337428	1	3400	inhibitor of DNA binding 4	HLH protein
313	ID4	MAL2	1.02151	7.24e-06	TRUE	TRUE	13314	ENSG00000172201	161.724	3.30502	1.55667	2.12313	0.0337428	1	3400	inhibitor of DNA binding 4	HLH protein
314	ID4	IL18	1.04558	0	TRUE	TRUE	13314	ENSG00000172201	161.724	3.30502	1.55667	2.12313	0.0337428	1	3400	inhibitor of DNA binding 4	HLH protein
315	ID4	AFDN	1.04381	0	TRUE	TRUE	13314	ENSG00000172201	161.724	3.30502	1.55667	2.12313	0.0337428	1	3400	inhibitor of DNA binding 4	HLH protein
316	ID4	LMOD1	1.03972	0	TRUE	TRUE	13314	ENSG00000172201	161.724	3.30502	1.55667	2.12313	0.0337428	1	3400	inhibitor of DNA binding 4	HLH protein
317	ID4	FOXL1	1.04326	0.00034614	TRUE	TRUE	13314	ENSG00000172201	161.724	3.30502	1.55667	2.12313	0.0337428	1	3400	inhibitor of DNA binding 4	HLH protein
318	ID4	RPRM	1.07874	0	TRUE	TRUE	13314	ENSG00000172201	161.724	3.30502	1.55667	2.12313	0.0337428	1	3400	inhibitor of DNA binding 4	HLH protein
319	ID4	SH3RF2	1.02563	7.24e-06	TRUE	TRUE	13314	ENSG00000172201	161.724	3.30502	1.55667	2.12313	0.0337428	1	3400	inhibitor of DNA binding 4	HLH protein
320	ID4	PIANP	1.03972	0	TRUE	TRUE	13314	ENSG00000172201	161.724	3.30502	1.55667	2.12313	0.0337428	1	3400	inhibitor of DNA binding 4	HLH protein
321	ID4	C22orf23	1.04126	1.3e-07	TRUE	TRUE	13314	ENSG00000172201	161.724	3.30502	1.55667	2.12313	0.0337428	1	3400	inhibitor of DNA binding 4	HLH protein
322	ID4	HSD17B2	1.03972	0	TRUE	TRUE	13314	ENSG00000172201	161.724	3.30502	1.55667	2.12313	0.0337428	1	3400	inhibitor of DNA binding 4	HLH protein
323	ID4	BCAS4	1.02624	0.00034614	TRUE	TRUE	13314	ENSG00000172201	161.724	3.30502	1.55667	2.12313	0.0337428	1	3400	inhibitor of DNA binding 4	HLH protein
324	ID4	ARVCF	1.04439	0	TRUE	TRUE	13314	ENSG00000172201	161.724	3.30502	1.55667	2.12313	0.0337428	1	3400	inhibitor of DNA binding 4	HLH protein
325	ID4	SPHK1	1.08376	0.00034614	TRUE	TRUE	13314	ENSG00000172201	161.724	3.30502	1.55667	2.12313	0.0337428	1	3400	inhibitor of DNA binding 4	HLH protein
326	ID4	DEAF1	1.06471	0	TRUE	TRUE	13314	ENSG00000172201	161.724	3.30502	1.55667	2.12313	0.0337428	1	3400	inhibitor of DNA binding 4	HLH protein
327	ID4	CHFR	1.04626	1.3e-07	TRUE	TRUE	13314	ENSG00000172201	161.724	3.30502	1.55667	2.12313	0.0337428	1	3400	inhibitor of DNA binding 4	HLH protein
328	ID4	C1orf198	1.04699	7.24e-06	TRUE	TRUE	13314	ENSG00000172201	161.724	3.30502	1.55667	2.12313	0.0337428	1	3400	inhibitor of DNA binding 4	HLH protein
329	ID4	THNSL2	1.00082	1.3e-07	TRUE	TRUE	13314	ENSG00000172201	161.724	3.30502	1.55667	2.12313	0.0337428	1	3400	inhibitor of DNA binding 4	HLH protein
330	ID4	TGM1	1.01836	7.24e-06	TRUE	TRUE	13314	ENSG00000172201	161.724	3.30502	1.55667	2.12313	0.0337428	1	3400	inhibitor of DNA binding 4	HLH protein
331	ID4	CCN2	1.04255	1.3e-07	TRUE	TRUE	13314	ENSG00000172201	161.724	3.30502	1.55667	2.12313	0.0337428	1	3400	inhibitor of DNA binding 4	HLH protein
332	ID4	TRIM6	1.03972	0	TRUE	TRUE	13314	ENSG00000172201	161.724	3.30502	1.55667	2.12313	0.0337428	1	3400	inhibitor of DNA binding 4	HLH protein
333	ID4	ZNF880	1.0479	0.00034614	TRUE	TRUE	13314	ENSG00000172201	161.724	3.30502	1.55667	2.12313	0.0337428	1	3400	inhibitor of DNA binding 4	HLH protein
334	ID4	FLRT2	1.04862	0.00034614	TRUE	TRUE	13314	ENSG00000172201	161.724	3.30502	1.55667	2.12313	0.0337428	1	3400	inhibitor of DNA binding 4	HLH protein
335	ID4	SLC41A2	1.05607	0.00034614	TRUE	TRUE	13314	ENSG00000172201	161.724	3.30502	1.55667	2.12313	0.0337428	1	3400	inhibitor of DNA binding 4	HLH protein
336	ID4	SSX2IP	1.10904	0	TRUE	TRUE	13314	ENSG00000172201	161.724	3.30502	1.55667	2.12313	0.0337428	1	3400	inhibitor of DNA binding 4	HLH protein
337	ID4	PLEKHB1	1.04326	0.00034614	TRUE	TRUE	13314	ENSG00000172201	161.724	3.30502	1.55667	2.12313	0.0337428	1	3400	inhibitor of DNA binding 4	HLH protein
338	ID4	CARNS1	1.03972	7.24e-06	TRUE	TRUE	13314	ENSG00000172201	161.724	3.30502	1.55667	2.12313	0.0337428	1	3400	inhibitor of DNA binding 4	HLH protein
339	IVL	OR51E2	1.10792	0.0149015	TRUE	TRUE	11003	ENSG00000163207	114.791	4.92863	2.4906	1.97889	0.0478282	1	3713	involucrin
340	IVL	TPRN	1.07405	0	TRUE	TRUE	11003	ENSG00000163207	114.791	4.92863	2.4906	1.97889	0.0478282	1	3713	involucrin
341	IVL	GALNT5	1.06956	0.00034614	TRUE	TRUE	11003	ENSG00000163207	114.791	4.92863	2.4906	1.97889	0.0478282	1	3713	involucrin
342	IVL	ZNF415	1.03365	0.0149015	TRUE	TRUE	11003	ENSG00000163207	114.791	4.92863	2.4906	1.97889	0.0478282	1	3713	involucrin
343	IVL	TMEM37	1.10792	0.0149015	TRUE	TRUE	11003	ENSG00000163207	114.791	4.92863	2.4906	1.97889	0.0478282	1	3713	involucrin
344	IVL	DMPK	1.03972	1.3e-07	TRUE	TRUE	11003	ENSG00000163207	114.791	4.92863	2.4906	1.97889	0.0478282	1	3713	involucrin
345	IVL	PTPRS	1.1976	0.0149015	TRUE	TRUE	11003	ENSG00000163207	114.791	4.92863	2.4906	1.97889	0.0478282	1	3713	involucrin
346	IVL	PCSK5	1.06425	0.00034614	TRUE	TRUE	11003	ENSG00000163207	114.791	4.92863	2.4906	1.97889	0.0478282	1	3713	involucrin
347	IVL	BFSP1	1.10792	0.0149015	TRUE	TRUE	11003	ENSG00000163207	114.791	4.92863	2.4906	1.97889	0.0478282	1	3713	involucrin
348	IVL	SFTA1P	1.08304	0.00034614	TRUE	TRUE	11003	ENSG00000163207	114.791	4.92863	2.4906	1.97889	0.0478282	1	3713	involucrin
349	IVL	RGS7BP	1.04439	0	TRUE	TRUE	11003	ENSG00000163207	114.791	4.92863	2.4906	1.97889	0.0478282	1	3713	involucrin
350	IVL	PTPRD	1.00457	0.00034614	TRUE	TRUE	11003	ENSG00000163207	114.791	4.92863	2.4906	1.97889	0.0478282	1	3713	involucrin
351	IVL	ADAMTSL3	1.09981	0.0149015	TRUE	TRUE	11003	ENSG00000163207	114.791	4.92863	2.4906	1.97889	0.0478282	1	3713	involucrin
352	IVL	ANOS1	1.14917	0	TRUE	TRUE	11003	ENSG00000163207	114.791	4.92863	2.4906	1.97889	0.0478282	1	3713	involucrin
353	IVL	EPB41L4A-DT	1.07823	7.24e-06	TRUE	TRUE	11003	ENSG00000163207	114.791	4.92863	2.4906	1.97889	0.0478282	1	3713	involucrin
354	IVL	PTHLH	1.23953	7.24e-06	TRUE	TRUE	11003	ENSG00000163207	114.791	4.92863	2.4906	1.97889	0.0478282	1	3713	involucrin
355	IVL	PIEZO2	1.03972	0	TRUE	TRUE	11003	ENSG00000163207	114.791	4.92863	2.4906	1.97889	0.0478282	1	3713	involucrin
356	IVL	CACNA1D	1.13181	0	TRUE	TRUE	11003	ENSG00000163207	114.791	4.92863	2.4906	1.97889	0.0478282	1	3713	involucrin
357	IVL	KLK11	1.20146	0	TRUE	TRUE	11003	ENSG00000163207	114.791	4.92863	2.4906	1.97889	0.0478282	1	3713	involucrin
358	IVL	SULF1	1.18243	0	TRUE	TRUE	11003	ENSG00000163207	114.791	4.92863	2.4906	1.97889	0.0478282	1	3713	involucrin
359	IVL	ERICH5	1.09304	0	TRUE	TRUE	11003	ENSG00000163207	114.791	4.92863	2.4906	1.97889	0.0478282	1	3713	involucrin
360	IVL	PRUNE2	1.08304	0.00034614	TRUE	TRUE	11003	ENSG00000163207	114.791	4.92863	2.4906	1.97889	0.0478282	1	3713	involucrin
361	IVL	BCAM	1.13231	0	TRUE	TRUE	11003	ENSG00000163207	114.791	4.92863	2.4906	1.97889	0.0478282	1	3713	involucrin
362	IVL	PCDHAC2	1.02719	0	TRUE	TRUE	11003	ENSG00000163207	114.791	4.92863	2.4906	1.97889	0.0478282	1	3713	involucrin
363	IVL	PHETA2	1.0116	1.3e-07	TRUE	TRUE	11003	ENSG00000163207	114.791	4.92863	2.4906	1.97889	0.0478282	1	3713	involucrin
364	IVL	JUP	1.13081	0	TRUE	TRUE	11003	ENSG00000163207	114.791	4.92863	2.4906	1.97889	0.0478282	1	3713	involucrin
365	IVL	DOK7	1.03972	0.00034614	TRUE	TRUE	11003	ENSG00000163207	114.791	4.92863	2.4906	1.97889	0.0478282	1	3713	involucrin
366	IVL	SERP2	1.03972	0	TRUE	TRUE	11003	ENSG00000163207	114.791	4.92863	2.4906	1.97889	0.0478282	1	3713	involucrin
367	IVL	FAM71E1	1.05426	7.24e-06	TRUE	TRUE	11003	ENSG00000163207	114.791	4.92863	2.4906	1.97889	0.0478282	1	3713	involucrin
368	IVL	DDR2	1.14809	0.0149015	TRUE	TRUE	11003	ENSG00000163207	114.791	4.92863	2.4906	1.97889	0.0478282	1	3713	involucrin
369	IVL	BVES	1.13454	0.00034614	TRUE	TRUE	11003	ENSG00000163207	114.791	4.92863	2.4906	1.97889	0.0478282	1	3713	involucrin
370	IVL	CD109	1.0479	0.00034614	TRUE	TRUE	11003	ENSG00000163207	114.791	4.92863	2.4906	1.97889	0.0478282	1	3713	involucrin
371	IVL	ANGPTL7	1.03972	0	TRUE	TRUE	11003	ENSG00000163207	114.791	4.92863	2.4906	1.97889	0.0478282	1	3713	involucrin
372	IVL	CRB2	1.07123	0	TRUE	TRUE	11003	ENSG00000163207	114.791	4.92863	2.4906	1.97889	0.0478282	1	3713	involucrin
373	IVL	MMP9	1.01814	1.3e-07	TRUE	TRUE	11003	ENSG00000163207	114.791	4.92863	2.4906	1.97889	0.0478282	1	3713	involucrin
374	IVL	ROM1	1.06638	0	TRUE	TRUE	11003	ENSG00000163207	114.791	4.92863	2.4906	1.97889	0.0478282	1	3713	involucrin
375	IVL	GRM1	1.03972	0.00034614	TRUE	TRUE	11003	ENSG00000163207	114.791	4.92863	2.4906	1.97889	0.0478282	1	3713	involucrin
376	IVL	LRRC1	1.14369	1.3e-07	TRUE	TRUE	11003	ENSG00000163207	114.791	4.92863	2.4906	1.97889	0.0478282	1	3713	involucrin
377	IVL	ITIH5	1.11866	0	TRUE	TRUE	11003	ENSG00000163207	114.791	4.92863	2.4906	1.97889	0.0478282	1	3713	involucrin
378	IVL	PCDHGB1	1.12722	1.3e-07	TRUE	TRUE	11003	ENSG00000163207	114.791	4.92863	2.4906	1.97889	0.0478282	1	3713	involucrin
379	IVL	PNMA8A	1.12636	0	TRUE	TRUE	11003	ENSG00000163207	114.791	4.92863	2.4906	1.97889	0.0478282	1	3713	involucrin
380	IVL	CNTN3	1.0089	0.0149015	TRUE	TRUE	11003	ENSG00000163207	114.791	4.92863	2.4906	1.97889	0.0478282	1	3713	involucrin
381	IVL	ITGBL1	1.09748	0	TRUE	TRUE	11003	ENSG00000163207	114.791	4.92863	2.4906	1.97889	0.0478282	1	3713	involucrin
382	IVL	VSTM2L	1.15888	0	TRUE	TRUE	11003	ENSG00000163207	114.791	4.92863	2.4906	1.97889	0.0478282	1	3713	involucrin
383	IVL	AP1S2	1.03972	0.0149015	TRUE	TRUE	11003	ENSG00000163207	114.791	4.92863	2.4906	1.97889	0.0478282	1	3713	involucrin
384	IVL	ERRFI1	1.12042	0.00034614	TRUE	TRUE	11003	ENSG00000163207	114.791	4.92863	2.4906	1.97889	0.0478282	1	3713	involucrin
385	IVL	JAK1	1.08923	0.0149015	TRUE	TRUE	11003	ENSG00000163207	114.791	4.92863	2.4906	1.97889	0.0478282	1	3713	involucrin
386	IVL	GPC3	1.02011	0	TRUE	TRUE	11003	ENSG00000163207	114.791	4.92863	2.4906	1.97889	0.0478282	1	3713	involucrin
387	IVL	PCDHGA10	1.14224	0	TRUE	TRUE	11003	ENSG00000163207	114.791	4.92863	2.4906	1.97889	0.0478282	1	3713	involucrin
388	IVL	STAG2	1.03972	0.0149015	TRUE	TRUE	11003	ENSG00000163207	114.791	4.92863	2.4906	1.97889	0.0478282	1	3713	involucrin
389	IVL	CSF2	1.03972	1.3e-07	TRUE	TRUE	11003	ENSG00000163207	114.791	4.92863	2.4906	1.97889	0.0478282	1	3713	involucrin
390	IVL	UNC5B	1.06824	0	TRUE	TRUE	11003	ENSG00000163207	114.791	4.92863	2.4906	1.97889	0.0478282	1	3713	involucrin
391	IVL	MMP14	1.02759	0.0149015	TRUE	TRUE	11003	ENSG00000163207	114.791	4.92863	2.4906	1.97889	0.0478282	1	3713	involucrin
392	IVL	ZNF737	1.18825	0.0149015	TRUE	TRUE	11003	ENSG00000163207	114.791	4.92863	2.4906	1.97889	0.0478282	1	3713	involucrin
393	IVL	MAP6	1.02513	0.0149015	TRUE	TRUE	11003	ENSG00000163207	114.791	4.92863	2.4906	1.97889	0.0478282	1	3713	involucrin
394	IVL	LYNX1	1.13214	0	TRUE	TRUE	11003	ENSG00000163207	114.791	4.92863	2.4906	1.97889	0.0478282	1	3713	involucrin
395	IVL	PRKG1	1.03972	0.00034614	TRUE	TRUE	11003	ENSG00000163207	114.791	4.92863	2.4906	1.97889	0.0478282	1	3713	involucrin
396	IVL	APLP1	1.11463	0	TRUE	TRUE	11003	ENSG00000163207	114.791	4.92863	2.4906	1.97889	0.0478282	1	3713	involucrin
397	IVL	ZNF32	1.04699	7.24e-06	TRUE	TRUE	11003	ENSG00000163207	114.791	4.92863	2.4906	1.97889	0.0478282	1	3713	involucrin
398	IVL	LIFR	1.07653	0.00034614	TRUE	TRUE	11003	ENSG00000163207	114.791	4.92863	2.4906	1.97889	0.0478282	1	3713	involucrin
399	IVL	CDC42EP3	1.10999	7.24e-06	TRUE	TRUE	11003	ENSG00000163207	114.791	4.92863	2.4906	1.97889	0.0478282	1	3713	involucrin
400	IVL	CYSRT1	1.02255	0.00034614	TRUE	TRUE	11003	ENSG00000163207	114.791	4.92863	2.4906	1.97889	0.0478282	1	3713	involucrin
401	IVL	CRYAB	1.06638	0	TRUE	TRUE	11003	ENSG00000163207	114.791	4.92863	2.4906	1.97889	0.0478282	1	3713	involucrin
402	IVL	PTGES	0.984805	0.0149015	TRUE	TRUE	11003	ENSG00000163207	114.791	4.92863	2.4906	1.97889	0.0478282	1	3713	involucrin
403	IVL	CNRIP1	1.0479	0.00034614	TRUE	TRUE	11003	ENSG00000163207	114.791	4.92863	2.4906	1.97889	0.0478282	1	3713	involucrin
404	IVL	DIRAS1	1.1914	0.0149015	TRUE	TRUE	11003	ENSG00000163207	114.791	4.92863	2.4906	1.97889	0.0478282	1	3713	involucrin
405	IVL	MFAP5	1.06283	0	TRUE	TRUE	11003	ENSG00000163207	114.791	4.92863	2.4906	1.97889	0.0478282	1	3713	involucrin
406	IVL	ZNF345	1.03972	0.0149015	TRUE	TRUE	11003	ENSG00000163207	114.791	4.92863	2.4906	1.97889	0.0478282	1	3713	involucrin
407	IVL	ALKAL2	1.01629	0	TRUE	TRUE	11003	ENSG00000163207	114.791	4.92863	2.4906	1.97889	0.0478282	1	3713	involucrin
408	IVL	ALDH4A1	1.0686	0	TRUE	TRUE	11003	ENSG00000163207	114.791	4.92863	2.4906	1.97889	0.0478282	1	3713	involucrin
409	IVL	ALS2	1.11791	0	TRUE	TRUE	11003	ENSG00000163207	114.791	4.92863	2.4906	1.97889	0.0478282	1	3713	involucrin
410	IVL	SLC12A8	1.08923	0.0149015	TRUE	TRUE	11003	ENSG00000163207	114.791	4.92863	2.4906	1.97889	0.0478282	1	3713	involucrin
411	IVL	IQCA1	1.09107	0	TRUE	TRUE	11003	ENSG00000163207	114.791	4.92863	2.4906	1.97889	0.0478282	1	3713	involucrin
412	IVL	NUDT11	1.09655	7.24e-06	TRUE	TRUE	11003	ENSG00000163207	114.791	4.92863	2.4906	1.97889	0.0478282	1	3713	involucrin
413	IVL	SULT4A1	1.0377	0.0149015	TRUE	TRUE	11003	ENSG00000163207	114.791	4.92863	2.4906	1.97889	0.0478282	1	3713	involucrin
414	IVL	BMP6	1.08304	0.00034614	TRUE	TRUE	11003	ENSG00000163207	114.791	4.92863	2.4906	1.97889	0.0478282	1	3713	involucrin
415	IVL	COL4A3	0.999554	0.0149015	TRUE	TRUE	11003	ENSG00000163207	114.791	4.92863	2.4906	1.97889	0.0478282	1	3713	involucrin
416	IVL	PDZRN3	1.0621	0	TRUE	TRUE	11003	ENSG00000163207	114.791	4.92863	2.4906	1.97889	0.0478282	1	3713	involucrin
417	IVL	OLFM2	1.07438	1.3e-07	TRUE	TRUE	11003	ENSG00000163207	114.791	4.92863	2.4906	1.97889	0.0478282	1	3713	involucrin
418	IVL	RAB33A	1.03972	1.3e-07	TRUE	TRUE	11003	ENSG00000163207	114.791	4.92863	2.4906	1.97889	0.0478282	1	3713	involucrin
419	IVL	BEST3	1.1031	0	TRUE	TRUE	11003	ENSG00000163207	114.791	4.92863	2.4906	1.97889	0.0478282	1	3713	involucrin
420	IVL	PPM1M	1.04906	0.0149015	TRUE	TRUE	11003	ENSG00000163207	114.791	4.92863	2.4906	1.97889	0.0478282	1	3713	involucrin
421	IVL	LOC100268168	1.02624	0.00034614	TRUE	TRUE	11003	ENSG00000163207	114.791	4.92863	2.4906	1.97889	0.0478282	1	3713	involucrin
422	IVL	ZNF677	1.1765	0	TRUE	TRUE	11003	ENSG00000163207	114.791	4.92863	2.4906	1.97889	0.0478282	1	3713	involucrin
423	IVL	GALNT13	1.10003	7.24e-06	TRUE	TRUE	11003	ENSG00000163207	114.791	4.92863	2.4906	1.97889	0.0478282	1	3713	involucrin
424	IVL	WWC1	1.07175	0	TRUE	TRUE	11003	ENSG00000163207	114.791	4.92863	2.4906	1.97889	0.0478282	1	3713	involucrin
425	IVL	KCNE3	1.10904	1.3e-07	TRUE	TRUE	11003	ENSG00000163207	114.791	4.92863	2.4906	1.97889	0.0478282	1	3713	involucrin
426	IVL	COL13A1	1.12914	0.00034614	TRUE	TRUE	11003	ENSG00000163207	114.791	4.92863	2.4906	1.97889	0.0478282	1	3713	involucrin
427	IVL	HEPH	1.10868	0	TRUE	TRUE	11003	ENSG00000163207	114.791	4.92863	2.4906	1.97889	0.0478282	1	3713	involucrin
428	IVL	GPAT3	1.13468	1.3e-07	TRUE	TRUE	11003	ENSG00000163207	114.791	4.92863	2.4906	1.97889	0.0478282	1	3713	involucrin
429	IVL	DNAJA4	1.10656	0.0149015	TRUE	TRUE	11003	ENSG00000163207	114.791	4.92863	2.4906	1.97889	0.0478282	1	3713	involucrin
430	IVL	TMEM151A	1.06547	0	TRUE	TRUE	11003	ENSG00000163207	114.791	4.92863	2.4906	1.97889	0.0478282	1	3713	involucrin
431	IVL	PLEKHB1	1.12176	0	TRUE	TRUE	11003	ENSG00000163207	114.791	4.92863	2.4906	1.97889	0.0478282	1	3713	involucrin
432	IVL	FGF13	1.09304	0	TRUE	TRUE	11003	ENSG00000163207	114.791	4.92863	2.4906	1.97889	0.0478282	1	3713	involucrin
433	IVL	FER1L4	1.03972	0.00034614	TRUE	TRUE	11003	ENSG00000163207	114.791	4.92863	2.4906	1.97889	0.0478282	1	3713	involucrin
434	IVL	EPS8L2	0.999554	0.0149015	TRUE	TRUE	11003	ENSG00000163207	114.791	4.92863	2.4906	1.97889	0.0478282	1	3713	involucrin
435	IVL	LINC00665	1.18413	0	TRUE	TRUE	11003	ENSG00000163207	114.791	4.92863	2.4906	1.97889	0.0478282	1	3713	involucrin
436	IVL	LINC02159	1.10904	1.3e-07	TRUE	TRUE	11003	ENSG00000163207	114.791	4.92863	2.4906	1.97889	0.0478282	1	3713	involucrin
437	IVL	WNT2B	1.14027	0	TRUE	TRUE	11003	ENSG00000163207	114.791	4.92863	2.4906	1.97889	0.0478282	1	3713	involucrin
438	IVL	FLT3	1.03972	0.0149015	TRUE	TRUE	11003	ENSG00000163207	114.791	4.92863	2.4906	1.97889	0.0478282	1	3713	involucrin
439	IVL	PCDHB12	1.18642	0	TRUE	TRUE	11003	ENSG00000163207	114.791	4.92863	2.4906	1.97889	0.0478282	1	3713	involucrin
440	IVL	ACSS3	1.11399	0	TRUE	TRUE	11003	ENSG00000163207	114.791	4.92863	2.4906	1.97889	0.0478282	1	3713	involucrin
441	IVL	DNALI1	1.11231	0	TRUE	TRUE	11003	ENSG00000163207	114.791	4.92863	2.4906	1.97889	0.0478282	1	3713	involucrin
442	IVL	RLBP1	1.03972	1.3e-07	TRUE	TRUE	11003	ENSG00000163207	114.791	4.92863	2.4906	1.97889	0.0478282	1	3713	involucrin
443	IVL	PCDHB2	1.20024	0.00034614	TRUE	TRUE	11003	ENSG00000163207	114.791	4.92863	2.4906	1.97889	0.0478282	1	3713	involucrin
444	IVL	CDH17	1.03972	0.00034614	TRUE	TRUE	11003	ENSG00000163207	114.791	4.92863	2.4906	1.97889	0.0478282	1	3713	involucrin
445	IVL	LGR4	1.19339	0	TRUE	TRUE	11003	ENSG00000163207	114.791	4.92863	2.4906	1.97889	0.0478282	1	3713	involucrin
446	IVL	ARHGAP44	1.10904	0	TRUE	TRUE	11003	ENSG00000163207	114.791	4.92863	2.4906	1.97889	0.0478282	1	3713	involucrin
447	IVL	EIF4G2	1.07123	0	TRUE	TRUE	11003	ENSG00000163207	114.791	4.92863	2.4906	1.97889	0.0478282	1	3713	involucrin
448	IVL	FLRT3	1.08923	0.0149015	TRUE	TRUE	11003	ENSG00000163207	114.791	4.92863	2.4906	1.97889	0.0478282	1	3713	involucrin
449	IVL	DISC1FP1	1.124	7.24e-06	TRUE	TRUE	11003	ENSG00000163207	114.791	4.92863	2.4906	1.97889	0.0478282	1	3713	involucrin
450	IVL	GJC1	1.16969	0.00034614	TRUE	TRUE	11003	ENSG00000163207	114.791	4.92863	2.4906	1.97889	0.0478282	1	3713	involucrin
451	IVL	NHSL1	1.16969	0.00034614	TRUE	TRUE	11003	ENSG00000163207	114.791	4.92863	2.4906	1.97889	0.0478282	1	3713	involucrin
452	IVL	LPAR1	1.05161	0	TRUE	TRUE	11003	ENSG00000163207	114.791	4.92863	2.4906	1.97889	0.0478282	1	3713	involucrin
453	IVL	PLCL1	1.03972	0	TRUE	TRUE	11003	ENSG00000163207	114.791	4.92863	2.4906	1.97889	0.0478282	1	3713	involucrin
454	IVL	SLC49A3	1.03972	0.00034614	TRUE	TRUE	11003	ENSG00000163207	114.791	4.92863	2.4906	1.97889	0.0478282	1	3713	involucrin
455	IVL	DSC1	1.03972	0	TRUE	TRUE	11003	ENSG00000163207	114.791	4.92863	2.4906	1.97889	0.0478282	1	3713	involucrin
456	IVL	SLC16A4	1.10507	0	TRUE	TRUE	11003	ENSG00000163207	114.791	4.92863	2.4906	1.97889	0.0478282	1	3713	involucrin
457	IVL	EVI2A	1.10273	0	TRUE	TRUE	11003	ENSG00000163207	114.791	4.92863	2.4906	1.97889	0.0478282	1	3713	involucrin
458	IVL	KCNB2	1.15026	0	TRUE	TRUE	11003	ENSG00000163207	114.791	4.92863	2.4906	1.97889	0.0478282	1	3713	involucrin
459	KIF6	RIDA	0.934309	0.0149015	TRUE	TRUE	11460	ENSG00000164627	216.573	2.17864	1.10117	1.97848	0.0478751	1	221458	kinesin family member 6
460	KIF6	RPRM	0.987467	0.00034614	TRUE	TRUE	11460	ENSG00000164627	216.573	2.17864	1.10117	1.97848	0.0478751	1	221458	kinesin family member 6
461	KIF6	PTGIS	1.01383	0.00034614	TRUE	TRUE	11460	ENSG00000164627	216.573	2.17864	1.10117	1.97848	0.0478751	1	221458	kinesin family member 6
462	KIF6	SCX	1.01629	0.00034614	TRUE	TRUE	11460	ENSG00000164627	216.573	2.17864	1.10117	1.97848	0.0478751	1	221458	kinesin family member 6
463	KIF6	WWC1	0.979787	7.24e-06	TRUE	TRUE	11460	ENSG00000164627	216.573	2.17864	1.10117	1.97848	0.0478751	1	221458	kinesin family member 6
464	KIF6	BEST3	1.0479	0.00034614	TRUE	TRUE	11460	ENSG00000164627	216.573	2.17864	1.10117	1.97848	0.0478751	1	221458	kinesin family member 6
465	KIF6	FPR3	0.979829	0.0149015	TRUE	TRUE	11460	ENSG00000164627	216.573	2.17864	1.10117	1.97848	0.0478751	1	221458	kinesin family member 6
466	KIF6	RGS7BP	1.0089	0.0149015	TRUE	TRUE	11460	ENSG00000164627	216.573	2.17864	1.10117	1.97848	0.0478751	1	221458	kinesin family member 6
467	KIF6	USP40	1.05841	0.0149015	TRUE	TRUE	11460	ENSG00000164627	216.573	2.17864	1.10117	1.97848	0.0478751	1	221458	kinesin family member 6
468	KIF6	AFDN	0.960981	0.0149015	TRUE	TRUE	11460	ENSG00000164627	216.573	2.17864	1.10117	1.97848	0.0478751	1	221458	kinesin family member 6
469	KIF6	CBLB	0.883257	0.00034614	TRUE	TRUE	11460	ENSG00000164627	216.573	2.17864	1.10117	1.97848	0.0478751	1	221458	kinesin family member 6
470	KIF6	RASGRF1	1.09047	0.0149015	TRUE	TRUE	11460	ENSG00000164627	216.573	2.17864	1.10117	1.97848	0.0478751	1	221458	kinesin family member 6
471	KIF6	PTPRD	1.00457	0.00034614	TRUE	TRUE	11460	ENSG00000164627	216.573	2.17864	1.10117	1.97848	0.0478751	1	221458	kinesin family member 6
472	KNL1	GALNT6	1.11558	1.3e-07	TRUE	TRUE	7577	ENSG00000137812	118.674	-1.01331	0.508027	-1.99459	0.0460872	1	57082	kinetochore scaffold 1
473	KNL1	CD82	1.09122	0.00034614	TRUE	TRUE	7577	ENSG00000137812	118.674	-1.01331	0.508027	-1.99459	0.0460872	1	57082	kinetochore scaffold 1
474	LAMC2	GPR153	1.15743	0.0149015	TRUE	TRUE	784	ENSG00000058085	210.672	-3.24198	1.31237	-2.47033	0.0134989	1	3918	laminin subunit gamma 2
475	LAMC2	SLC16A2	1.27365	0.00034614	TRUE	TRUE	784	ENSG00000058085	210.672	-3.24198	1.31237	-2.47033	0.0134989	1	3918	laminin subunit gamma 2
476	LAMC2	SLC23A2	1.0853	0	TRUE	TRUE	784	ENSG00000058085	210.672	-3.24198	1.31237	-2.47033	0.0134989	1	3918	laminin subunit gamma 2
477	LAMC2	UBASH3B	1.00624	0.00034614	TRUE	TRUE	784	ENSG00000058085	210.672	-3.24198	1.31237	-2.47033	0.0134989	1	3918	laminin subunit gamma 2
478	LAMC2	PCDHB2	1.16703	0.00034614	TRUE	TRUE	784	ENSG00000058085	210.672	-3.24198	1.31237	-2.47033	0.0134989	1	3918	laminin subunit gamma 2
479	LAMC2	SCRN1	1.23226	7.24e-06	TRUE	TRUE	784	ENSG00000058085	210.672	-3.24198	1.31237	-2.47033	0.0134989	1	3918	laminin subunit gamma 2
480	LAMC2	TRIM16L	1.20164	0.0149015	TRUE	TRUE	784	ENSG00000058085	210.672	-3.24198	1.31237	-2.47033	0.0134989	1	3918	laminin subunit gamma 2
481	LAMC2	ATG12	1.16251	7.24e-06	TRUE	TRUE	784	ENSG00000058085	210.672	-3.24198	1.31237	-2.47033	0.0134989	1	3918	laminin subunit gamma 2
482	LAMC2	NLRP1	1.22394	0.0149015	TRUE	TRUE	784	ENSG00000058085	210.672	-3.24198	1.31237	-2.47033	0.0134989	1	3918	laminin subunit gamma 2
483	LAMC2	NIPA1	1.23539	0.00034614	TRUE	TRUE	784	ENSG00000058085	210.672	-3.24198	1.31237	-2.47033	0.0134989	1	3918	laminin subunit gamma 2
484	LAMC2	MAPK8IP2	1.11674	7.24e-06	TRUE	TRUE	784	ENSG00000058085	210.672	-3.24198	1.31237	-2.47033	0.0134989	1	3918	laminin subunit gamma 2
485	LAMC2	KCNK2	1.13342	0.00034614	TRUE	TRUE	784	ENSG00000058085	210.672	-3.24198	1.31237	-2.47033	0.0134989	1	3918	laminin subunit gamma 2
486	LAMC2	RFTN1	1.27365	0.00034614	TRUE	TRUE	784	ENSG00000058085	210.672	-3.24198	1.31237	-2.47033	0.0134989	1	3918	laminin subunit gamma 2
487	LAMC2	GPAT3	1.26621	0	TRUE	TRUE	784	ENSG00000058085	210.672	-3.24198	1.31237	-2.47033	0.0134989	1	3918	laminin subunit gamma 2
488	LAMC2	NREP	1.19255	0.00034614	TRUE	TRUE	784	ENSG00000058085	210.672	-3.24198	1.31237	-2.47033	0.0134989	1	3918	laminin subunit gamma 2
489	LAMC2	ANGPTL2	1.02924	0.0149015	TRUE	TRUE	784	ENSG00000058085	210.672	-3.24198	1.31237	-2.47033	0.0134989	1	3918	laminin subunit gamma 2
490	LAMC2	AGA	1.27365	0.0149015	TRUE	TRUE	784	ENSG00000058085	210.672	-3.24198	1.31237	-2.47033	0.0134989	1	3918	laminin subunit gamma 2
491	LAMC2	SOD2	1.15183	0.00034614	TRUE	TRUE	784	ENSG00000058085	210.672	-3.24198	1.31237	-2.47033	0.0134989	1	3918	laminin subunit gamma 2
492	LAMC2	EIF4E3	1.15163	0	TRUE	TRUE	784	ENSG00000058085	210.672	-3.24198	1.31237	-2.47033	0.0134989	1	3918	laminin subunit gamma 2
493	LAMC2	TRO	1.0913	1.3e-07	TRUE	TRUE	784	ENSG00000058085	210.672	-3.24198	1.31237	-2.47033	0.0134989	1	3918	laminin subunit gamma 2
494	LAMC2	LINC00707	1.09785	0.0149015	TRUE	TRUE	784	ENSG00000058085	210.672	-3.24198	1.31237	-2.47033	0.0134989	1	3918	laminin subunit gamma 2
495	LAMC2	PTPRS	1.23611	0	TRUE	TRUE	784	ENSG00000058085	210.672	-3.24198	1.31237	-2.47033	0.0134989	1	3918	laminin subunit gamma 2
496	LAMC2	ABCB5	1.26017	0.00034614	TRUE	TRUE	784	ENSG00000058085	210.672	-3.24198	1.31237	-2.47033	0.0134989	1	3918	laminin subunit gamma 2
497	LAMC2	SH2B3	1.19375	7.24e-06	TRUE	TRUE	784	ENSG00000058085	210.672	-3.24198	1.31237	-2.47033	0.0134989	1	3918	laminin subunit gamma 2
498	LAMC2	GALNS	1.1668	0	TRUE	TRUE	784	ENSG00000058085	210.672	-3.24198	1.31237	-2.47033	0.0134989	1	3918	laminin subunit gamma 2
499	LAMC2	NPR2	1.13581	0	TRUE	TRUE	784	ENSG00000058085	210.672	-3.24198	1.31237	-2.47033	0.0134989	1	3918	laminin subunit gamma 2
500	LAMC2	ELF3	1.12772	0.0149015	TRUE	TRUE	784	ENSG00000058085	210.672	-3.24198	1.31237	-2.47033	0.0134989	1	3918	laminin subunit gamma 2
501	LAMC2	MOSPD1	1.17125	0	TRUE	TRUE	784	ENSG00000058085	210.672	-3.24198	1.31237	-2.47033	0.0134989	1	3918	laminin subunit gamma 2
502	LAMC2	TSPAN9	1.11982	0.00034614	TRUE	TRUE	784	ENSG00000058085	210.672	-3.24198	1.31237	-2.47033	0.0134989	1	3918	laminin subunit gamma 2
503	LAMC2	GSTM2	1.17363	7.24e-06	TRUE	TRUE	784	ENSG00000058085	210.672	-3.24198	1.31237	-2.47033	0.0134989	1	3918	laminin subunit gamma 2
504	LAMC2	COL10A1	1.03989	0.0149015	TRUE	TRUE	784	ENSG00000058085	210.672	-3.24198	1.31237	-2.47033	0.0134989	1	3918	laminin subunit gamma 2
505	LAMC2	DNAJA4	1.16455	7.24e-06	TRUE	TRUE	784	ENSG00000058085	210.672	-3.24198	1.31237	-2.47033	0.0134989	1	3918	laminin subunit gamma 2
506	LAMC2	PMAIP1	1.17055	0	TRUE	TRUE	784	ENSG00000058085	210.672	-3.24198	1.31237	-2.47033	0.0134989	1	3918	laminin subunit gamma 2
507	LAMC2	TRAF3IP2-AS1	1.07631	0.0149015	TRUE	TRUE	784	ENSG00000058085	210.672	-3.24198	1.31237	-2.47033	0.0134989	1	3918	laminin subunit gamma 2
508	LAMC2	EFEMP2	1.17979	0	TRUE	TRUE	784	ENSG00000058085	210.672	-3.24198	1.31237	-2.47033	0.0134989	1	3918	laminin subunit gamma 2
509	LAMC2	SDK1	1.17509	0.00034614	TRUE	TRUE	784	ENSG00000058085	210.672	-3.24198	1.31237	-2.47033	0.0134989	1	3918	laminin subunit gamma 2
510	LAMC2	MGMT	1.21733	0.00034614	TRUE	TRUE	784	ENSG00000058085	210.672	-3.24198	1.31237	-2.47033	0.0134989	1	3918	laminin subunit gamma 2
511	LAMC2	BFSP1	1.25756	0.0149015	TRUE	TRUE	784	ENSG00000058085	210.672	-3.24198	1.31237	-2.47033	0.0134989	1	3918	laminin subunit gamma 2
512	LAMC2	BDH2	1.04477	0.00034614	TRUE	TRUE	784	ENSG00000058085	210.672	-3.24198	1.31237	-2.47033	0.0134989	1	3918	laminin subunit gamma 2
513	LAMC2	CPNE3	1.18354	1.3e-07	TRUE	TRUE	784	ENSG00000058085	210.672	-3.24198	1.31237	-2.47033	0.0134989	1	3918	laminin subunit gamma 2
514	LAMC2	EVL	1.14061	0	TRUE	TRUE	784	ENSG00000058085	210.672	-3.24198	1.31237	-2.47033	0.0134989	1	3918	laminin subunit gamma 2
515	LAMC2	CDH13	1.13263	0	TRUE	TRUE	784	ENSG00000058085	210.672	-3.24198	1.31237	-2.47033	0.0134989	1	3918	laminin subunit gamma 2
516	LAMC2	SLC38A2	1.16315	7.24e-06	TRUE	TRUE	784	ENSG00000058085	210.672	-3.24198	1.31237	-2.47033	0.0134989	1	3918	laminin subunit gamma 2
517	LAMC2	PADI3	0.979239	0.00034614	TRUE	TRUE	784	ENSG00000058085	210.672	-3.24198	1.31237	-2.47033	0.0134989	1	3918	laminin subunit gamma 2
518	LAMC2	SERTAD2	1.12537	0.0149015	TRUE	TRUE	784	ENSG00000058085	210.672	-3.24198	1.31237	-2.47033	0.0134989	1	3918	laminin subunit gamma 2
519	LAMC2	ABI1	1.07664	0.00034614	TRUE	TRUE	784	ENSG00000058085	210.672	-3.24198	1.31237	-2.47033	0.0134989	1	3918	laminin subunit gamma 2
520	LAMC2	GPNMB	1.17236	1.3e-07	TRUE	TRUE	784	ENSG00000058085	210.672	-3.24198	1.31237	-2.47033	0.0134989	1	3918	laminin subunit gamma 2
521	LAMC2	GJC1	1.17353	7.24e-06	TRUE	TRUE	784	ENSG00000058085	210.672	-3.24198	1.31237	-2.47033	0.0134989	1	3918	laminin subunit gamma 2
522	LAMC2	ATP2B4	1.16101	0	TRUE	TRUE	784	ENSG00000058085	210.672	-3.24198	1.31237	-2.47033	0.0134989	1	3918	laminin subunit gamma 2
523	LAMC2	THSD7A	1.06235	7.24e-06	TRUE	TRUE	784	ENSG00000058085	210.672	-3.24198	1.31237	-2.47033	0.0134989	1	3918	laminin subunit gamma 2
524	LAMC2	PCDHB12	1.22658	0.0149015	TRUE	TRUE	784	ENSG00000058085	210.672	-3.24198	1.31237	-2.47033	0.0134989	1	3918	laminin subunit gamma 2
525	LAMC2	CCDC80	1.13729	0	TRUE	TRUE	784	ENSG00000058085	210.672	-3.24198	1.31237	-2.47033	0.0134989	1	3918	laminin subunit gamma 2
526	LAMC2	OTX2-AS1	1.22606	0.0149015	TRUE	TRUE	784	ENSG00000058085	210.672	-3.24198	1.31237	-2.47033	0.0134989	1	3918	laminin subunit gamma 2
527	LAMC2	SLC29A4	1.21718	1.3e-07	TRUE	TRUE	784	ENSG00000058085	210.672	-3.24198	1.31237	-2.47033	0.0134989	1	3918	laminin subunit gamma 2
528	LAMC2	QPRT	1.22538	0.0149015	TRUE	TRUE	784	ENSG00000058085	210.672	-3.24198	1.31237	-2.47033	0.0134989	1	3918	laminin subunit gamma 2
529	LAMC2	ABCA3	1.16101	0.0149015	TRUE	TRUE	784	ENSG00000058085	210.672	-3.24198	1.31237	-2.47033	0.0134989	1	3918	laminin subunit gamma 2
530	LAMC2	TRIM47	1.04506	0	TRUE	TRUE	784	ENSG00000058085	210.672	-3.24198	1.31237	-2.47033	0.0134989	1	3918	laminin subunit gamma 2
531	LAMC2	ATP9A	1.18917	0.00034614	TRUE	TRUE	784	ENSG00000058085	210.672	-3.24198	1.31237	-2.47033	0.0134989	1	3918	laminin subunit gamma 2
532	LAMC2	RPP25	1.28727	0.0149015	TRUE	TRUE	784	ENSG00000058085	210.672	-3.24198	1.31237	-2.47033	0.0134989	1	3918	laminin subunit gamma 2
533	LAMC2	TBC1D4	1.20963	0.0149015	TRUE	TRUE	784	ENSG00000058085	210.672	-3.24198	1.31237	-2.47033	0.0134989	1	3918	laminin subunit gamma 2
534	LAMC2	ADGRA2	1.20778	7.24e-06	TRUE	TRUE	784	ENSG00000058085	210.672	-3.24198	1.31237	-2.47033	0.0134989	1	3918	laminin subunit gamma 2
535	LAMC2	LTBP2	1.17569	0.00034614	TRUE	TRUE	784	ENSG00000058085	210.672	-3.24198	1.31237	-2.47033	0.0134989	1	3918	laminin subunit gamma 2
536	LAMC2	OSBPL5	1.24037	0	TRUE	TRUE	784	ENSG00000058085	210.672	-3.24198	1.31237	-2.47033	0.0134989	1	3918	laminin subunit gamma 2
537	LAMC2	SHC2	1.18963	0.0149015	TRUE	TRUE	784	ENSG00000058085	210.672	-3.24198	1.31237	-2.47033	0.0134989	1	3918	laminin subunit gamma 2
538	LAMC2	GLYATL1	1.1573	0.00034614	TRUE	TRUE	784	ENSG00000058085	210.672	-3.24198	1.31237	-2.47033	0.0134989	1	3918	laminin subunit gamma 2
539	LAMC2	FAM131B	1.11188	7.24e-06	TRUE	TRUE	784	ENSG00000058085	210.672	-3.24198	1.31237	-2.47033	0.0134989	1	3918	laminin subunit gamma 2
540	LAMC2	APLP1	1.16206	0.00034614	TRUE	TRUE	784	ENSG00000058085	210.672	-3.24198	1.31237	-2.47033	0.0134989	1	3918	laminin subunit gamma 2
541	LAMC2	APPL2	1.21108	7.24e-06	TRUE	TRUE	784	ENSG00000058085	210.672	-3.24198	1.31237	-2.47033	0.0134989	1	3918	laminin subunit gamma 2
542	LAMC2	OSBPL1A	1.28975	0.0149015	TRUE	TRUE	784	ENSG00000058085	210.672	-3.24198	1.31237	-2.47033	0.0134989	1	3918	laminin subunit gamma 2
543	LAMC2	B4GALNT4	1.15233	0	TRUE	TRUE	784	ENSG00000058085	210.672	-3.24198	1.31237	-2.47033	0.0134989	1	3918	laminin subunit gamma 2
544	LAMC2	PRRX1	1.2083	7.24e-06	TRUE	TRUE	784	ENSG00000058085	210.672	-3.24198	1.31237	-2.47033	0.0134989	1	3918	laminin subunit gamma 2
545	LAMC2	ATP6V1FNB	1.08175	0.0149015	TRUE	TRUE	784	ENSG00000058085	210.672	-3.24198	1.31237	-2.47033	0.0134989	1	3918	laminin subunit gamma 2
546	LAMC2	TMEM273	1.14798	0.00034614	TRUE	TRUE	784	ENSG00000058085	210.672	-3.24198	1.31237	-2.47033	0.0134989	1	3918	laminin subunit gamma 2
547	LAMC2	HLA-A	1.24147	0.0149015	TRUE	TRUE	784	ENSG00000058085	210.672	-3.24198	1.31237	-2.47033	0.0134989	1	3918	laminin subunit gamma 2
548	LAMC2	TXNDC16	1.18751	7.24e-06	TRUE	TRUE	784	ENSG00000058085	210.672	-3.24198	1.31237	-2.47033	0.0134989	1	3918	laminin subunit gamma 2
549	LAMC2	FTL	1.17223	0	TRUE	TRUE	784	ENSG00000058085	210.672	-3.24198	1.31237	-2.47033	0.0134989	1	3918	laminin subunit gamma 2
550	LAMC2	ENPP1	1.2174	0.0149015	TRUE	TRUE	784	ENSG00000058085	210.672	-3.24198	1.31237	-2.47033	0.0134989	1	3918	laminin subunit gamma 2
551	LAMC2	SNAP91	1.07387	0.00034614	TRUE	TRUE	784	ENSG00000058085	210.672	-3.24198	1.31237	-2.47033	0.0134989	1	3918	laminin subunit gamma 2
552	LAMC2	CD70	1.21733	0.00034614	TRUE	TRUE	784	ENSG00000058085	210.672	-3.24198	1.31237	-2.47033	0.0134989	1	3918	laminin subunit gamma 2
553	LAMC2	SDC3	1.25756	0.0149015	TRUE	TRUE	784	ENSG00000058085	210.672	-3.24198	1.31237	-2.47033	0.0134989	1	3918	laminin subunit gamma 2
554	LAMC2	CFAP299	1.06885	0	TRUE	TRUE	784	ENSG00000058085	210.672	-3.24198	1.31237	-2.47033	0.0134989	1	3918	laminin subunit gamma 2
555	LAMC2	ADAMTSL3	1.16101	0.00034614	TRUE	TRUE	784	ENSG00000058085	210.672	-3.24198	1.31237	-2.47033	0.0134989	1	3918	laminin subunit gamma 2
556	LAMC2	BAHD1	1.21829	0.0149015	TRUE	TRUE	784	ENSG00000058085	210.672	-3.24198	1.31237	-2.47033	0.0134989	1	3918	laminin subunit gamma 2
557	LAMC2	TMEM145	1.21822	0.00034614	TRUE	TRUE	784	ENSG00000058085	210.672	-3.24198	1.31237	-2.47033	0.0134989	1	3918	laminin subunit gamma 2
558	LAMC2	ATP6V1B2	1.22359	7.24e-06	TRUE	TRUE	784	ENSG00000058085	210.672	-3.24198	1.31237	-2.47033	0.0134989	1	3918	laminin subunit gamma 2
559	LAMC2	ZCCHC24	1.19583	0.00034614	TRUE	TRUE	784	ENSG00000058085	210.672	-3.24198	1.31237	-2.47033	0.0134989	1	3918	laminin subunit gamma 2
560	LAMC2	LINC02159	1.11394	0.0149015	TRUE	TRUE	784	ENSG00000058085	210.672	-3.24198	1.31237	-2.47033	0.0134989	1	3918	laminin subunit gamma 2
561	LAMC2	NTN4	1.22538	0.0149015	TRUE	TRUE	784	ENSG00000058085	210.672	-3.24198	1.31237	-2.47033	0.0134989	1	3918	laminin subunit gamma 2
562	LAMC2	DDR2	1.1704	0	TRUE	TRUE	784	ENSG00000058085	210.672	-3.24198	1.31237	-2.47033	0.0134989	1	3918	laminin subunit gamma 2
563	LAMC2	SYTL5	1.22606	0.0149015	TRUE	TRUE	784	ENSG00000058085	210.672	-3.24198	1.31237	-2.47033	0.0134989	1	3918	laminin subunit gamma 2
564	LAMC2	PXK	1.17133	0	TRUE	TRUE	784	ENSG00000058085	210.672	-3.24198	1.31237	-2.47033	0.0134989	1	3918	laminin subunit gamma 2
565	LAMC2	LOC112267931	1.20997	0.0149015	TRUE	TRUE	784	ENSG00000058085	210.672	-3.24198	1.31237	-2.47033	0.0134989	1	3918	laminin subunit gamma 2
566	LAMC2	PRAG1	1.36463	0.00034614	TRUE	TRUE	784	ENSG00000058085	210.672	-3.24198	1.31237	-2.47033	0.0134989	1	3918	laminin subunit gamma 2
567	LAMC2	FAP	1.14613	0	TRUE	TRUE	784	ENSG00000058085	210.672	-3.24198	1.31237	-2.47033	0.0134989	1	3918	laminin subunit gamma 2
568	LAMC2	ZNF853	1.09351	0	TRUE	TRUE	784	ENSG00000058085	210.672	-3.24198	1.31237	-2.47033	0.0134989	1	3918	laminin subunit gamma 2
569	LAMC2	CPE	1.20504	0.0149015	TRUE	TRUE	784	ENSG00000058085	210.672	-3.24198	1.31237	-2.47033	0.0134989	1	3918	laminin subunit gamma 2
570	LAMC2	NR6A1	1.27077	7.24e-06	TRUE	TRUE	784	ENSG00000058085	210.672	-3.24198	1.31237	-2.47033	0.0134989	1	3918	laminin subunit gamma 2
571	LAMC2	GALNT13	1.1126	1.3e-07	TRUE	TRUE	784	ENSG00000058085	210.672	-3.24198	1.31237	-2.47033	0.0134989	1	3918	laminin subunit gamma 2
572	LAMC2	KCP	1.1051	0	TRUE	TRUE	784	ENSG00000058085	210.672	-3.24198	1.31237	-2.47033	0.0134989	1	3918	laminin subunit gamma 2
573	LAMC2	OLFML3	1.18521	0.0149015	TRUE	TRUE	784	ENSG00000058085	210.672	-3.24198	1.31237	-2.47033	0.0134989	1	3918	laminin subunit gamma 2
574	LAMC2	CD163L1	1.11432	0.00034614	TRUE	TRUE	784	ENSG00000058085	210.672	-3.24198	1.31237	-2.47033	0.0134989	1	3918	laminin subunit gamma 2
575	LAMC2	ALAD	1.04859	0.00034614	TRUE	TRUE	784	ENSG00000058085	210.672	-3.24198	1.31237	-2.47033	0.0134989	1	3918	laminin subunit gamma 2
576	LAMC2	LGALS3	1.15422	0	TRUE	TRUE	784	ENSG00000058085	210.672	-3.24198	1.31237	-2.47033	0.0134989	1	3918	laminin subunit gamma 2
577	LAMC2	VSTM4	1.17125	0	TRUE	TRUE	784	ENSG00000058085	210.672	-3.24198	1.31237	-2.47033	0.0134989	1	3918	laminin subunit gamma 2
578	LAMC2	PANX2	1.22936	0.00034614	TRUE	TRUE	784	ENSG00000058085	210.672	-3.24198	1.31237	-2.47033	0.0134989	1	3918	laminin subunit gamma 2
579	LAMC2	NXPH4	1.1635	0	TRUE	TRUE	784	ENSG00000058085	210.672	-3.24198	1.31237	-2.47033	0.0134989	1	3918	laminin subunit gamma 2
580	MTUS1	TMEM139	1.11674	7.24e-06	TRUE	TRUE	6169	ENSG00000129422	163.663	-3.99276	2.00757	-1.98885	0.0467177	1	57509	microtubule associated scaffold protein 1
581	MTUS1	TLE2	1.08964	0	TRUE	TRUE	6169	ENSG00000129422	163.663	-3.99276	2.00757	-1.98885	0.0467177	1	57509	microtubule associated scaffold protein 1
582	MTUS1	CAVIN2	1.16969	0.00034614	TRUE	TRUE	6169	ENSG00000129422	163.663	-3.99276	2.00757	-1.98885	0.0467177	1	57509	microtubule associated scaffold protein 1
583	MTUS1	THSD4	1.20135	1.3e-07	TRUE	TRUE	6169	ENSG00000129422	163.663	-3.99276	2.00757	-1.98885	0.0467177	1	57509	microtubule associated scaffold protein 1
584	MTUS1	CALHM2	1.13214	0	TRUE	TRUE	6169	ENSG00000129422	163.663	-3.99276	2.00757	-1.98885	0.0467177	1	57509	microtubule associated scaffold protein 1
585	MTUS1	EVL	1.13599	7.24e-06	TRUE	TRUE	6169	ENSG00000129422	163.663	-3.99276	2.00757	-1.98885	0.0467177	1	57509	microtubule associated scaffold protein 1
586	MTUS1	FIGNL1	1.03972	0.00034614	TRUE	TRUE	6169	ENSG00000129422	163.663	-3.99276	2.00757	-1.98885	0.0467177	1	57509	microtubule associated scaffold protein 1
587	MTUS1	CDH4	1.0089	0.0149015	TRUE	TRUE	6169	ENSG00000129422	163.663	-3.99276	2.00757	-1.98885	0.0467177	1	57509	microtubule associated scaffold protein 1
588	MTUS1	KLHL31	1.06913	7.24e-06	TRUE	TRUE	6169	ENSG00000129422	163.663	-3.99276	2.00757	-1.98885	0.0467177	1	57509	microtubule associated scaffold protein 1
589	MTUS1	DCLK1	1.03972	7.24e-06	TRUE	TRUE	6169	ENSG00000129422	163.663	-3.99276	2.00757	-1.98885	0.0467177	1	57509	microtubule associated scaffold protein 1
590	MTUS1	PDZRN3	1.09115	0.0149015	TRUE	TRUE	6169	ENSG00000129422	163.663	-3.99276	2.00757	-1.98885	0.0467177	1	57509	microtubule associated scaffold protein 1
591	MTUS1	SYT12	1.0403	1.3e-07	TRUE	TRUE	6169	ENSG00000129422	163.663	-3.99276	2.00757	-1.98885	0.0467177	1	57509	microtubule associated scaffold protein 1
592	MTUS1	PPM1M	1.04626	1.3e-07	TRUE	TRUE	6169	ENSG00000129422	163.663	-3.99276	2.00757	-1.98885	0.0467177	1	57509	microtubule associated scaffold protein 1
593	MTUS1	TTN-AS1	1.04129	0	TRUE	TRUE	6169	ENSG00000129422	163.663	-3.99276	2.00757	-1.98885	0.0467177	1	57509	microtubule associated scaffold protein 1
594	MTUS1	FAM83G	1.19375	7.24e-06	TRUE	TRUE	6169	ENSG00000129422	163.663	-3.99276	2.00757	-1.98885	0.0467177	1	57509	microtubule associated scaffold protein 1
595	MTUS1	ZNF853	1.11289	0.0149015	TRUE	TRUE	6169	ENSG00000129422	163.663	-3.99276	2.00757	-1.98885	0.0467177	1	57509	microtubule associated scaffold protein 1
596	MTUS1	TMEM145	1.17711	0.0149015	TRUE	TRUE	6169	ENSG00000129422	163.663	-3.99276	2.00757	-1.98885	0.0467177	1	57509	microtubule associated scaffold protein 1
597	MTUS1	SESTD1	1.19344	0.0149015	TRUE	TRUE	6169	ENSG00000129422	163.663	-3.99276	2.00757	-1.98885	0.0467177	1	57509	microtubule associated scaffold protein 1
598	MTUS1	KCP	1.19375	7.24e-06	TRUE	TRUE	6169	ENSG00000129422	163.663	-3.99276	2.00757	-1.98885	0.0467177	1	57509	microtubule associated scaffold protein 1
599	MTUS1	SMR3B	1.03972	0.0149015	TRUE	TRUE	6169	ENSG00000129422	163.663	-3.99276	2.00757	-1.98885	0.0467177	1	57509	microtubule associated scaffold protein 1
600	MTUS1	SULT4A1	1.15974	0.00034614	TRUE	TRUE	6169	ENSG00000129422	163.663	-3.99276	2.00757	-1.98885	0.0467177	1	57509	microtubule associated scaffold protein 1
601	MTUS1	CSRP1	1.07382	0.0149015	TRUE	TRUE	6169	ENSG00000129422	163.663	-3.99276	2.00757	-1.98885	0.0467177	1	57509	microtubule associated scaffold protein 1
602	MTUS1	SERTAD2	1.12869	0.00034614	TRUE	TRUE	6169	ENSG00000129422	163.663	-3.99276	2.00757	-1.98885	0.0467177	1	57509	microtubule associated scaffold protein 1
603	MTUS1	POPDC3	1.03972	0.0149015	TRUE	TRUE	6169	ENSG00000129422	163.663	-3.99276	2.00757	-1.98885	0.0467177	1	57509	microtubule associated scaffold protein 1
604	MTUS1	SYBU	1.07141	0	TRUE	TRUE	6169	ENSG00000129422	163.663	-3.99276	2.00757	-1.98885	0.0467177	1	57509	microtubule associated scaffold protein 1
605	MTUS1	EPHA3	1.03972	0	TRUE	TRUE	6169	ENSG00000129422	163.663	-3.99276	2.00757	-1.98885	0.0467177	1	57509	microtubule associated scaffold protein 1
606	MTUS1	MIR1915HG	1.03972	0.0149015	TRUE	TRUE	6169	ENSG00000129422	163.663	-3.99276	2.00757	-1.98885	0.0467177	1	57509	microtubule associated scaffold protein 1
607	MTUS1	ZNF550	1.08959	0	TRUE	TRUE	6169	ENSG00000129422	163.663	-3.99276	2.00757	-1.98885	0.0467177	1	57509	microtubule associated scaffold protein 1
608	MTUS1	MMP9	1.03972	7.24e-06	TRUE	TRUE	6169	ENSG00000129422	163.663	-3.99276	2.00757	-1.98885	0.0467177	1	57509	microtubule associated scaffold protein 1
609	MTUS1	RAP1GAP	1.0686	0	TRUE	TRUE	6169	ENSG00000129422	163.663	-3.99276	2.00757	-1.98885	0.0467177	1	57509	microtubule associated scaffold protein 1
610	MTUS1	MYBL1	1.01207	0.0149015	TRUE	TRUE	6169	ENSG00000129422	163.663	-3.99276	2.00757	-1.98885	0.0467177	1	57509	microtubule associated scaffold protein 1
611	MTUS1	C5orf46	1.20694	0.0149015	TRUE	TRUE	6169	ENSG00000129422	163.663	-3.99276	2.00757	-1.98885	0.0467177	1	57509	microtubule associated scaffold protein 1
612	MTUS1	TAPBPL	1.03972	0.00034614	TRUE	TRUE	6169	ENSG00000129422	163.663	-3.99276	2.00757	-1.98885	0.0467177	1	57509	microtubule associated scaffold protein 1
613	MTUS1	GABARAPL1	1.16575	0	TRUE	TRUE	6169	ENSG00000129422	163.663	-3.99276	2.00757	-1.98885	0.0467177	1	57509	microtubule associated scaffold protein 1
614	MTUS1	KANK1	1.08941	0	TRUE	TRUE	6169	ENSG00000129422	163.663	-3.99276	2.00757	-1.98885	0.0467177	1	57509	microtubule associated scaffold protein 1
615	MTUS1	SERPINB9	1.15573	0	TRUE	TRUE	6169	ENSG00000129422	163.663	-3.99276	2.00757	-1.98885	0.0467177	1	57509	microtubule associated scaffold protein 1
616	MTUS1	DGKG	1.00457	0.00034614	TRUE	TRUE	6169	ENSG00000129422	163.663	-3.99276	2.00757	-1.98885	0.0467177	1	57509	microtubule associated scaffold protein 1
617	MTUS1	TGFBI	1.16101	0.0149015	TRUE	TRUE	6169	ENSG00000129422	163.663	-3.99276	2.00757	-1.98885	0.0467177	1	57509	microtubule associated scaffold protein 1
618	MTUS1	GPNMB	1.24159	0.0149015	TRUE	TRUE	6169	ENSG00000129422	163.663	-3.99276	2.00757	-1.98885	0.0467177	1	57509	microtubule associated scaffold protein 1
619	MTUS1	JCHAIN	1.03972	0.00034614	TRUE	TRUE	6169	ENSG00000129422	163.663	-3.99276	2.00757	-1.98885	0.0467177	1	57509	microtubule associated scaffold protein 1
620	MTUS1	EFNA5	1.04699	7.24e-06	TRUE	TRUE	6169	ENSG00000129422	163.663	-3.99276	2.00757	-1.98885	0.0467177	1	57509	microtubule associated scaffold protein 1
621	MTUS1	STIP1	1.1047	0	TRUE	TRUE	6169	ENSG00000129422	163.663	-3.99276	2.00757	-1.98885	0.0467177	1	57509	microtubule associated scaffold protein 1
622	MTUS1	MPZL3	1.03972	1.3e-07	TRUE	TRUE	6169	ENSG00000129422	163.663	-3.99276	2.00757	-1.98885	0.0467177	1	57509	microtubule associated scaffold protein 1
623	MTUS1	SULF2	1.21301	1.3e-07	TRUE	TRUE	6169	ENSG00000129422	163.663	-3.99276	2.00757	-1.98885	0.0467177	1	57509	microtubule associated scaffold protein 1
624	MTUS1	SLC17A9	1.05988	1.3e-07	TRUE	TRUE	6169	ENSG00000129422	163.663	-3.99276	2.00757	-1.98885	0.0467177	1	57509	microtubule associated scaffold protein 1
625	MTUS1	PLCL1	1.01511	0.0149015	TRUE	TRUE	6169	ENSG00000129422	163.663	-3.99276	2.00757	-1.98885	0.0467177	1	57509	microtubule associated scaffold protein 1
626	MTUS1	SUSD4	1.06256	0.00034614	TRUE	TRUE	6169	ENSG00000129422	163.663	-3.99276	2.00757	-1.98885	0.0467177	1	57509	microtubule associated scaffold protein 1
627	MTUS1	NFASC	1.19027	0.0149015	TRUE	TRUE	6169	ENSG00000129422	163.663	-3.99276	2.00757	-1.98885	0.0467177	1	57509	microtubule associated scaffold protein 1
628	MTUS1	ST3GAL1	1.10157	0.00034614	TRUE	TRUE	6169	ENSG00000129422	163.663	-3.99276	2.00757	-1.98885	0.0467177	1	57509	microtubule associated scaffold protein 1
629	MTUS1	ECE1	1.21863	0.0149015	TRUE	TRUE	6169	ENSG00000129422	163.663	-3.99276	2.00757	-1.98885	0.0467177	1	57509	microtubule associated scaffold protein 1
630	MTUS1	OLFML3	1.09374	0.0149015	TRUE	TRUE	6169	ENSG00000129422	163.663	-3.99276	2.00757	-1.98885	0.0467177	1	57509	microtubule associated scaffold protein 1
631	MTUS1	PMAIP1	1.02441	0.00034614	TRUE	TRUE	6169	ENSG00000129422	163.663	-3.99276	2.00757	-1.98885	0.0467177	1	57509	microtubule associated scaffold protein 1
632	MTUS1	C3	1.1808	7.24e-06	TRUE	TRUE	6169	ENSG00000129422	163.663	-3.99276	2.00757	-1.98885	0.0467177	1	57509	microtubule associated scaffold protein 1
633	MTUS1	MYEOV	1.0924	0.0149015	TRUE	TRUE	6169	ENSG00000129422	163.663	-3.99276	2.00757	-1.98885	0.0467177	1	57509	microtubule associated scaffold protein 1
634	MTUS1	ADGRE5	1.10824	0.00034614	TRUE	TRUE	6169	ENSG00000129422	163.663	-3.99276	2.00757	-1.98885	0.0467177	1	57509	microtubule associated scaffold protein 1
635	MTUS1	OTX2-AS1	1.09122	0.00034614	TRUE	TRUE	6169	ENSG00000129422	163.663	-3.99276	2.00757	-1.98885	0.0467177	1	57509	microtubule associated scaffold protein 1
636	MTUS1	STK17B	1.04178	1.3e-07	TRUE	TRUE	6169	ENSG00000129422	163.663	-3.99276	2.00757	-1.98885	0.0467177	1	57509	microtubule associated scaffold protein 1
637	MTUS1	PRRX1	1.04054	0.0149015	TRUE	TRUE	6169	ENSG00000129422	163.663	-3.99276	2.00757	-1.98885	0.0467177	1	57509	microtubule associated scaffold protein 1
638	MTUS1	CCDC152	1.03972	7.24e-06	TRUE	TRUE	6169	ENSG00000129422	163.663	-3.99276	2.00757	-1.98885	0.0467177	1	57509	microtubule associated scaffold protein 1
639	MTUS1	BVES	1.08923	0.0149015	TRUE	TRUE	6169	ENSG00000129422	163.663	-3.99276	2.00757	-1.98885	0.0467177	1	57509	microtubule associated scaffold protein 1
640	MTUS1	C5orf63	1.03972	0.0149015	TRUE	TRUE	6169	ENSG00000129422	163.663	-3.99276	2.00757	-1.98885	0.0467177	1	57509	microtubule associated scaffold protein 1
641	MTUS1	HELZ2	1.15637	0	TRUE	TRUE	6169	ENSG00000129422	163.663	-3.99276	2.00757	-1.98885	0.0467177	1	57509	microtubule associated scaffold protein 1
642	MTUS1	HEG1	1.07823	7.24e-06	TRUE	TRUE	6169	ENSG00000129422	163.663	-3.99276	2.00757	-1.98885	0.0467177	1	57509	microtubule associated scaffold protein 1
643	MTUS1	NOP10	1.03972	0.0149015	TRUE	TRUE	6169	ENSG00000129422	163.663	-3.99276	2.00757	-1.98885	0.0467177	1	57509	microtubule associated scaffold protein 1
644	MTUS1	MXRA8	1.08923	0.0149015	TRUE	TRUE	6169	ENSG00000129422	163.663	-3.99276	2.00757	-1.98885	0.0467177	1	57509	microtubule associated scaffold protein 1
645	MTUS1	STS	1.20501	0	TRUE	TRUE	6169	ENSG00000129422	163.663	-3.99276	2.00757	-1.98885	0.0467177	1	57509	microtubule associated scaffold protein 1
646	MTUS1	PIEZO2	1.03972	0.00034614	TRUE	TRUE	6169	ENSG00000129422	163.663	-3.99276	2.00757	-1.98885	0.0467177	1	57509	microtubule associated scaffold protein 1
647	MTUS1	PRDM16	1.08923	0.0149015	TRUE	TRUE	6169	ENSG00000129422	163.663	-3.99276	2.00757	-1.98885	0.0467177	1	57509	microtubule associated scaffold protein 1
648	MTUS1	PLAT	1.09235	0.00034614	TRUE	TRUE	6169	ENSG00000129422	163.663	-3.99276	2.00757	-1.98885	0.0467177	1	57509	microtubule associated scaffold protein 1
649	MTUS1	CNTN3	1.03972	0.0149015	TRUE	TRUE	6169	ENSG00000129422	163.663	-3.99276	2.00757	-1.98885	0.0467177	1	57509	microtubule associated scaffold protein 1
650	MTUS1	ZNF551	1.02431	0.0149015	TRUE	TRUE	6169	ENSG00000129422	163.663	-3.99276	2.00757	-1.98885	0.0467177	1	57509	microtubule associated scaffold protein 1
651	MTUS1	LOC101927055	1.04558	0	TRUE	TRUE	6169	ENSG00000129422	163.663	-3.99276	2.00757	-1.98885	0.0467177	1	57509	microtubule associated scaffold protein 1
652	MTUS1	ZNF717	1.08923	0	TRUE	TRUE	6169	ENSG00000129422	163.663	-3.99276	2.00757	-1.98885	0.0467177	1	57509	microtubule associated scaffold protein 1
653	MTUS1	RGS11	1.03365	0.0149015	TRUE	TRUE	6169	ENSG00000129422	163.663	-3.99276	2.00757	-1.98885	0.0467177	1	57509	microtubule associated scaffold protein 1
654	MTUS1	GSTM2	1.10904	1.3e-07	TRUE	TRUE	6169	ENSG00000129422	163.663	-3.99276	2.00757	-1.98885	0.0467177	1	57509	microtubule associated scaffold protein 1
655	MTUS1	RAP1GAP2	1.17041	0.00034614	TRUE	TRUE	6169	ENSG00000129422	163.663	-3.99276	2.00757	-1.98885	0.0467177	1	57509	microtubule associated scaffold protein 1
656	MTUS1	ARHGEF3	1.01751	0.0149015	TRUE	TRUE	6169	ENSG00000129422	163.663	-3.99276	2.00757	-1.98885	0.0467177	1	57509	microtubule associated scaffold protein 1
657	MTUS1	CRYAB	1.09748	0.0149015	TRUE	TRUE	6169	ENSG00000129422	163.663	-3.99276	2.00757	-1.98885	0.0467177	1	57509	microtubule associated scaffold protein 1
658	MTUS1	B4GALNT4	1.09939	0.00034614	TRUE	TRUE	6169	ENSG00000129422	163.663	-3.99276	2.00757	-1.98885	0.0467177	1	57509	microtubule associated scaffold protein 1
659	MTUS1	GALNT6	1.14206	1.3e-07	TRUE	TRUE	6169	ENSG00000129422	163.663	-3.99276	2.00757	-1.98885	0.0467177	1	57509	microtubule associated scaffold protein 1
660	MTUS1	SHC2	1.05902	0.00034614	TRUE	TRUE	6169	ENSG00000129422	163.663	-3.99276	2.00757	-1.98885	0.0467177	1	57509	microtubule associated scaffold protein 1
661	MTUS1	B3GNT3	1.06608	0	TRUE	TRUE	6169	ENSG00000129422	163.663	-3.99276	2.00757	-1.98885	0.0467177	1	57509	microtubule associated scaffold protein 1
662	MTUS1	LONRF2	1.11674	7.24e-06	TRUE	TRUE	6169	ENSG00000129422	163.663	-3.99276	2.00757	-1.98885	0.0467177	1	57509	microtubule associated scaffold protein 1
663	MTUS1	CDH13	1.15525	0	TRUE	TRUE	6169	ENSG00000129422	163.663	-3.99276	2.00757	-1.98885	0.0467177	1	57509	microtubule associated scaffold protein 1
664	MTUS1	DBH-AS1	1.04755	0	TRUE	TRUE	6169	ENSG00000129422	163.663	-3.99276	2.00757	-1.98885	0.0467177	1	57509	microtubule associated scaffold protein 1
665	MTUS1	SPINT1	1.01444	1.3e-07	TRUE	TRUE	6169	ENSG00000129422	163.663	-3.99276	2.00757	-1.98885	0.0467177	1	57509	microtubule associated scaffold protein 1
666	MTUS1	DNAJA4	1.12014	0	TRUE	TRUE	6169	ENSG00000129422	163.663	-3.99276	2.00757	-1.98885	0.0467177	1	57509	microtubule associated scaffold protein 1
667	MTUS1	ADGRG6	1.23034	0	TRUE	TRUE	6169	ENSG00000129422	163.663	-3.99276	2.00757	-1.98885	0.0467177	1	57509	microtubule associated scaffold protein 1
668	MTUS1	PHETA2	1.03972	7.24e-06	TRUE	TRUE	6169	ENSG00000129422	163.663	-3.99276	2.00757	-1.98885	0.0467177	1	57509	microtubule associated scaffold protein 1
669	MTUS1	SNTB1	1.06398	1.3e-07	TRUE	TRUE	6169	ENSG00000129422	163.663	-3.99276	2.00757	-1.98885	0.0467177	1	57509	microtubule associated scaffold protein 1
[truncated: 752 more rows]
